# Supplementary material for: Gene Promoter Evolution Targets the Center of the Human Protein Interaction Network
Source: PLoS One. 2010 Jul 8;5(7):e11476. doi: 10.1371/journal.pone.0011476 (PMC2900212; doi:10.1371/journal.pone.0011476)
Supplement: Table S1 — Data of the alignments analysis and P-values of the molecular evolution test. (4.05 MB XLS) [file pone.0011476.s002.xls]

## Sheet: Legend
Table S1. Data of the alignments analysis and P-values of the molecular evolution test.
In this table, we give the list of orthologous genes, the coordinates of the corresponding aligned regions and information about
whether alignments passed the control criteria. When it applies, we also report the p-value of the test of molecular evolution.
Coordinates are given as chromosome, start, end and strand, in this order.
A+: Good alignement
A-: Deficient alignment
I+: Valid intronic region
I-: Invalid intronic region
S+: Good synteny
S-: Invalid synteny

## Sheet: Table S1
Orthologous genes	H. sapiens coordinates (Ensembl49)				P. troglodytes coordinates (Ensembl49)				M. mulatta coordinates (Ensembl49)				Alignment Control	Intronic Region Control	Synteny Control	P-Value Molecular Evolution Test
ENSG00000154237_ENSPTRG00000007510_ENSMMUG00000013325	15	99275983	99276982	1	15	98957393	98958392	1	7	81045883	81046882	1	A+	I+	S+	3.03594e-11
ENSG00000186648_ENSPTRG00000006188_ENSMMUG00000007357	14	23590046	23591045	1	14	22907638	22908637	1	7	86940879	86941878	1	A+	I+	S+	2.60139e-07
ENSG00000132199_ENSPTRG00000009823_ENSMMUG00000004051	18	702643	703642	-1	18	16084451	16085450	1	18	13383269	13384268	1	A+	I+	S+	4.47184e-07
ENSG00000110200_ENSPTRG00000004026_ENSMMUG00000016270	11	71501475	71502474	-1	11	70422457	70423456	-1	14	70154947	70155946	-1	A+	I+	S+	6.08432e-07
ENSG00000100883_ENSPTRG00000006258_ENSMMUG00000015073	14	34520982	34521981	1	14	34045681	34046680	1	7	97941890	97942889	1	A+	I+	S+	1.31689e-06
ENSG00000122490_ENSPTRG00000010135_ENSMMUG00000001612	18	75812606	75813605	-1	18	76921233	76922232	-1	18	73208002	73209001	-1	A+	I+	S+	1.13328e-05
ENSG00000145975_ENSPTRG00000017685_ENSMMUG00000014019	6	4024455	4025454	-1	6	4120921	4121920	-1	4	3943399	3944398	-1	A+	I+	S+	1.62975e-05
ENSG00000197586_ENSPTRG00000013338_ENSMMUG00000011874	20	25123329	25124328	1	20	25543627	25544626	1	10	58389583	58390582	1	A+	I+	S+	1.75535e-05
ENSG00000125863_ENSPTRG00000013247_ENSMMUG00000031166	20	10362867	10363866	-1	20	10397897	10398896	-1	10	43712546	43713545	-1	A+	I+	S+	2.13534e-05
ENSG00000187833_ENSPTRG00000012070_ENSMMUG00000010863	2	73863824	73864823	1	2a	75388126	75389125	1	13	74021347	74022346	1	A+	I+	S+	3.74555e-05
ENSG00000142867_ENSPTRG00000000914_ENSMMUG00000005720	1	85516360	85517359	-1	1	86720129	86721128	-1	1	88064825	88065824	-1	A+	I+	S+	4.75457e-05
ENSG00000116001_ENSPTRG00000023495_ENSMMUG00000001126	2	70329252	70330251	-1	2a	71787110	71788109	-1	13	70527897	70528896	-1	A+	I+	S+	4.78384e-05
ENSG00000130695_ENSPTRG00000000378_ENSMMUG00000000644	1	26432280	26433279	1	1	26452854	26453853	1	1	28851647	28852646	1	A+	I+	S+	5.32498e-05
ENSG00000185658_ENSPTRG00000013912_ENSMMUG00000008504	21	39607427	39608426	-1	21	39031507	39032506	-1	3	7327038	7328037	1	A+	I+	S+	5.50298e-05
ENSG00000072756_ENSPTRG00000014564_ENSMMUG00000017983	3	3142636	3143635	1	3	3221892	3222891	1	2	57883736	57884735	-1	A+	I+	S+	6.79523e-05
ENSG00000196932_ENSPTRG00000002530_ENSMMUG00000014529	10	62883215	62884214	-1	10	60345490	60346489	-1	9	75823411	75824410	1	A+	I+	S+	7.70656e-05
ENSG00000121933_ENSPTRG00000001101_ENSMMUG00000003581	1	111908098	111909097	-1	1	126177529	126178528	1	1	114571820	114572819	-1	A+	I+	S+	9.32019e-05
ENSG00000109063_ENSPTRG00000008773_ENSMMUG00000020084	17	10500193	10501192	-1	17	45777786	45778785	1	16	10408862	10409861	-1	A+	I+	S+	9.81088e-05
ENSG00000101474_ENSPTRG00000013335_ENSMMUG00000005755	20	24921426	24922425	-1	20	25331230	25332229	-1	10	58177910	58178909	-1	A+	I+	S+	0.000116565
ENSG00000172780_ENSPTRG00000015367_ENSMMUG00000011580	3	130362827	130363826	-1	3	133599516	133600515	-1	11	85689586	85690585	1	A+	I+	S+	0.000136454
ENSG00000204979_ENSPTRG00000028623_ENSMMUG00000031102	11	60038462	60039461	1	11	58747501	58748500	1	14	13557433	13558432	-1	A+	I+	S+	0.000159957
ENSG00000103599_ENSPTRG00000007205_ENSMMUG00000015458	15	65333221	65334220	1	15	64954239	64955238	1	7	45831579	45832578	1	A+	I+	S+	0.000186513
ENSG00000035115_ENSPTRG00000011604_ENSMMUG00000017096	2	254033	255032	-1	2a	259066	260065	-1	13	241893	242892	-1	A+	I+	S+	0.000209093
ENSG00000132205_ENSPTRG00000009832_ENSMMUG00000017546	18	2836028	2837027	1	18	13893488	13894487	-1	18	11309518	11310517	-1	A+	I+	S+	0.000210707
ENSG00000158987_ENSPTRG00000017209_ENSMMUG00000006165	5	131160656	131161655	-1	5	133417924	133418923	-1	6	128223843	128224842	-1	A+	I+	S+	0.00021768
ENSG00000096968_ENSPTRG00000020744_ENSMMUG00000014558	9	4974245	4975244	1	9	5091731	5092730	1	15	72233242	72234241	-1	A+	I+	S+	0.000221969
ENSG00000154227_ENSPTRG00000007502_ENSMMUG00000016498	15	98902449	98903448	-1	15	98578662	98579661	-1	7	80682092	80683091	-1	A+	I+	S+	0.000267616
ENSG00000047457_ENSPTRG00000015513_ENSMMUG00000005529	3	150422520	150423519	-1	3	154076695	154077694	-1	2	138571921	138572920	1	A+	I+	S+	0.00033108
ENSG00000153898_ENSPTRG00000000908_ENSMMUG00000015403	1	85235385	85236384	-1	1	86431085	86432084	-1	1	87793255	87794254	-1	A+	I+	S+	0.000347212
ENSG00000113240_ENSPTRG00000017605_ENSMMUG00000004002	5	177986661	177987660	-1	5	181061105	181062104	-1	6	175210163	175211162	-1	A+	I+	S+	0.000359999
ENSG00000198842_ENSPTRG00000022532_ENSMMUG00000023467	1	165328906	165329905	1	1	146436209	146437208	1	1	196816182	196817181	1	A+	I+	S+	0.000442538
ENSG00000125954_ENSPTRG00000006447_ENSMMUG00000004340	14	64522260	64523259	1	14	64458461	64459460	1	7	127984980	127985979	1	A+	I+	S+	0.000538018
ENSG00000205497_ENSPTRG00000028735_ENSMMUG00000001065	11	4924907	4925906	-1	11	4772987	4773986	-1	14	68662443	68663442	1	A+	I+	S+	0.000659494
ENSG00000080031_ENSPTRG00000011492_ENSMMUG00000028717	19	60412655	60413654	-1	19	60929061	60930060	-1	19	61220546	61221545	-1	A+	I+	S+	0.000669095
ENSG00000136480_ENSPTRG00000009541_ENSMMUG00000009464	17	59923632	59924631	-1	17	63800742	63801741	-1	16	60042504	60043503	-1	A+	I+	S+	0.000700422
ENSG00000136861_ENSPTRG00000021302_ENSMMUG00000023255	9	122382259	122383258	-1	9	120186554	120187553	-1	15	15428984	15429983	1	A+	I+	S+	0.000710933
ENSG00000167384_ENSPTRG00000011117_ENSMMUG00000001193	19	49696396	49697395	-1	19	50092219	50093218	-1	19	50890149	50891148	-1	A+	I+	S+	0.000822321
ENSG00000049860_ENSPTRG00000016988_ENSMMUG00000019997	5	74015725	74016724	1	5	41217288	41218287	-1	6	70877516	70878515	1	A+	I+	S+	0.000826979
ENSG00000137766_ENSPTRG00000007093_ENSMMUG00000015038	15	52313521	52314520	1	15	51606783	51607782	1	7	32524232	32525231	1	A+	I+	S+	0.000836777
ENSG00000187742_ENSPTRG00000021094_ENSMMUG00000012532	9	91122232	91123231	1	9	88450135	88451134	1	15	97823839	97824838	1	A+	I+	S+	0.000847247
ENSG00000198964_ENSPTRG00000002502_ENSMMUG00000007081	10	52053744	52054743	-1	10	49398437	49399436	-1	9	86964434	86965433	-1	A+	I+	S+	0.00084853
ENSG00000111144_ENSPTRG00000005321_ENSMMUG00000009312	12	94953497	94954496	-1	12	97042942	97043941	-1	11	97247978	97248977	-1	A+	I+	S+	0.0009023
ENSG00000064607_ENSPTRG00000010727_ENSMMUG00000019665	19	19005369	19006368	-1	19	19514130	19515129	-1	19	18667988	18668987	-1	A+	I+	S+	0.00091302
ENSG00000176438_ENSPTRG00000006691_ENSMMUG00000004931	14	95011927	95012926	-1	14	95747962	95748961	-1	7	158720517	158721516	-1	A+	I+	S+	0.000975148
ENSG00000069431_ENSPTRG00000004764_ENSMMUG00000020806	12	21985604	21986603	-1	12	67081897	67082896	1	11	22296418	22297417	-1	A+	I+	S+	0.00101153
ENSG00000116815_ENSPTRG00000001153_ENSMMUG00000008156	1	116915185	116916184	-1	1	121041338	121042337	1	1	119543422	119544421	-1	A+	I+	S+	0.00110486
ENSG00000134987_ENSPTRG00000017128_ENSMMUG00000004670	5	110454769	110455768	1	5	112336163	112337162	1	6	107374298	107375297	1	A+	I+	S+	0.00111305
ENSG00000125409_ENSPTRG00000008794_ENSMMUG00000002208	17	15185684	15186683	-1	17	40964911	40965910	1	16	15068418	15069417	-1	A+	I+	S+	0.00112124
ENSG00000141325_ENSPTRG00000009544_ENSMMUG00000009459	17	59931717	59932716	1	17	63808869	63809868	1	16	60050540	60051539	1	A+	I+	S+	0.00115275
ENSG00000138095_ENSPTRG00000011880_ENSMMUG00000019841	2	44076649	44077648	-1	2a	45025216	45026215	-1	13	44116016	44117015	-1	A+	I+	S+	0.00115367
ENSG00000107938_ENSPTRG00000003040_ENSMMUG00000008535	10	127397074	127398073	1	10	126689620	126690619	1	9	125298264	125299263	1	A+	I+	S+	0.00116279
ENSG00000155011_ENSPTRG00000016346_ENSMMUG00000001630	4	108176904	108177903	-1	4	110434226	110435225	-1	5	100000522	100001521	-1	A+	I+	S+	0.00118306
ENSG00000165105_ENSPTRG00000021052_ENSMMUG00000005988	9	84867864	84868863	-1	9	82012388	82013387	-1	15	91779895	91780894	-1	A+	I+	S+	0.00134284
ENSG00000081087_ENSPTRG00000018471_ENSMMUG00000022247	6	108502635	108503634	-1	6	109904958	109905957	-1	4	155804909	155805908	1	A+	I+	S+	0.0013578
ENSG00000189152_ENSPTRG00000008864_ENSMMUG00000005327	17	18975757	18976756	1	17	37127330	37128329	1	16	18677051	18678050	-1	A+	I+	S+	0.00136717
ENSG00000113555_ENSPTRG00000017355_ENSMMUG00000006291	5	141318812	141319811	-1	5	143760595	143761594	-1	6	138369401	138370400	-1	A+	I+	S+	0.00149322
ENSG00000121022_ENSPTRG00000020317_ENSMMUG00000006281	8	68137117	68138116	-1	8	65343888	65344887	-1	8	69689211	69690210	-1	A+	I+	S+	0.00150994
ENSG00000114646_ENSPTRG00000014874_ENSMMUG00000031732	3	47597287	47598286	-1	3	48646939	48647938	-1	2	88941086	88942085	1	A+	I+	S+	0.00153057
ENSG00000170509_ENSPTRG00000016258_ENSMMUG00000019040	4	88463063	88464062	-1	4	90238222	90239221	-1	5	80273340	80274339	-1	A+	I+	S+	0.00153566
ENSG00000136908_ENSPTRG00000021406_ENSMMUG00000014374	9	129740585	129741584	-1	9	127744479	127745478	-1	15	98626543	98627542	1	A+	I+	S+	0.00157733
ENSG00000166407_ENSPTRG00000003330_ENSMMUG00000015017	11	8241983	8242982	-1	11	8140944	8141943	-1	14	63695495	63696494	1	A+	I+	S+	0.00158117
ENSG00000163116_ENSPTRG00000016298_ENSMMUG00000013502	4	99283415	99284414	-1	4	101327441	101328440	-1	5	91064747	91065746	-1	A+	I+	S+	0.00170801
ENSG00000213996_ENSPTRG00000010736_ENSMMUG00000008576	19	19245075	19246074	-1	19	19760757	19761756	-1	19	18925831	18926830	-1	A+	I+	S+	0.00172756
ENSG00000109689_ENSPTRG00000015971_ENSMMUG00000009439	4	26470409	26471408	1	4	27035715	27036714	1	5	21630179	21631178	1	A+	I+	S+	0.00174556
ENSG00000198542_ENSPTRG00000024336_ENSMMUG00000002873	13	100901967	100902966	1	13	102310320	102311319	1	17	81791169	81792168	1	A+	I+	S+	0.00175451
ENSG00000115808_ENSPTRG00000011830_ENSMMUG00000002521	2	37047120	37048119	-1	2a	37784995	37785994	-1	13	36948363	36949362	-1	A+	I+	S+	0.00181474
ENSG00000065621_ENSPTRG00000002926_ENSMMUG00000015337	10	106017621	106018620	1	10	104727015	104728014	1	9	103972715	103973714	1	A+	I+	S+	0.00186268
ENSG00000105402_ENSPTRG00000011211_ENSMMUG00000014727	19	52710310	52711309	-1	19	53159378	53160377	-1	19	53851456	53852455	-1	A+	I+	S+	0.00192385
ENSG00000174842_ENSPTRG00000000959_ENSMMUG00000010095	1	92537155	92538154	-1	1	93782090	93783089	-1	1	95285808	95286807	-1	A+	I+	S+	0.00200314
ENSG00000084090_ENSPTRG00000012227_ENSMMUG00000023260	2	96238291	96239290	-1	2a	97146111	97147110	-1	13	96716916	96717915	-1	A+	I+	S+	0.00209807
ENSG00000119285_ENSPTRG00000002141_ENSMMUG00000015135	1	234834438	234835437	-1	1	217452658	217453657	-1	1	220428738	220429737	1	A+	I+	S+	0.00212291
ENSG00000162391_ENSPTRG00000000772_ENSMMUG00000013680	1	54861818	54862817	-1	1	55594836	55595835	-1	1	57497391	57498390	-1	A+	I+	S+	0.00219735
ENSG00000118454_ENSPTRG00000000853_ENSMMUG00000013853	1	70592994	70593993	-1	1	71594748	71595747	-1	1	73105232	73106231	-1	A+	I+	S+	0.00222947
ENSG00000165832_ENSPTRG00000002964_ENSMMUG00000001902	10	116686942	116687941	1	10	115649406	115650405	1	9	114589603	114590602	1	A+	I+	S+	0.00228733
ENSG00000145103_ENSPTRG00000015285_ENSMMUG00000000911	3	123223721	123224720	-1	3	126346434	126347433	-1	2	42031658	42032657	-1	A+	I+	S+	0.0023419
ENSG00000168384_ENSPTRG00000018029_ENSMMUG00000019371	6	33156466	33157465	-1	6	33778278	33779277	-1	4	32795921	32796920	-1	A+	I+	S+	0.00246831
ENSG00000162607_ENSPTRG00000000810_ENSMMUG00000002339	1	62673563	62674562	1	1	63560786	63561785	1	1	65246349	65247348	1	A+	I+	S+	0.00256982
ENSG00000142599_ENSPTRG00000000106_ENSMMUG00000021399	1	8800287	8801286	-1	1	8924211	8925210	-1	1	11847079	11848078	-1	A+	I+	S+	0.00276887
ENSG00000068796_ENSPTRG00000016913_ENSMMUG00000000399	5	61636835	61637834	1	5	53417888	53418887	-1	6	60037406	60038405	1	A+	I+	S+	0.00290864
ENSG00000165416_ENSPTRG00000005906_ENSMMUG00000016401	13	52123964	52124963	1	13	52496600	52497599	1	17	31538771	31539770	1	A+	I+	S+	0.00291322
ENSG00000047315_ENSPTRG00000016089_ENSMMUG00000014008	4	57537665	57538664	1	4	73536385	73537384	-1	5	72399994	72400993	-1	A+	I+	S+	0.00292888
ENSG00000160299_ENSPTRG00000014023_ENSMMUG00000012914	21	46567483	46568482	1	21	45996502	45997501	1	3	458720	459719	-1	A+	I+	S+	0.00295359
ENSG00000155592_ENSPTRG00000007906_ENSMMUG00000010470	16	25176344	25177343	-1	16	25562989	25563988	-1	20	23734758	23735757	-1	A+	I+	S+	0.00309399
ENSG00000149260_ENSPTRG00000004097_ENSMMUG00000018174	11	76454640	76455639	1	11	75470700	75471699	1	14	75248431	75249430	1	A+	I+	S+	0.00320398
ENSG00000166960_ENSPTRG00000009961_ENSMMUG00000004328	18	29274684	29275683	-1	18	29370086	29371085	-1	18	26418641	26419640	-1	A+	I+	S+	0.00330412
ENSG00000099810_ENSPTRG00000020825_ENSMMUG00000001137	9	21791635	21792634	1	9	22296248	22297247	1	15	55210864	55211863	-1	A+	I+	S+	0.00334354
ENSG00000006625_ENSPTRG00000019041_ENSMMUG00000012550	7	30510978	30511977	-1	7	30872276	30873275	-1	3	95713462	95714461	1	A+	I+	S+	0.00347536
ENSG00000100201_ENSPTRG00000014369_ENSMMUG00000004304	22	37232263	37233262	-1	22	37450017	37451016	-1	10	82409972	82410971	-1	A+	I+	S+	0.00347669
ENSG00000163914_ENSPTRG00000015379_ENSMMUG00000012734	3	130729172	130730171	1	3	133978809	133979808	1	11	85289334	85290333	-1	A+	I+	S+	0.00348283
ENSG00000110435_ENSPTRG00000003500_ENSMMUG00000006448	11	34893695	34894694	1	11	35189775	35190774	1	14	36907686	36908685	-1	A+	I+	S+	0.00348782
ENSG00000119509_ENSPTRG00000021189_ENSMMUG00000001524	9	101900332	101901331	1	9	99339190	99340189	1	15	36121911	36122910	-1	A+	I+	S+	0.00356705
ENSG00000037637_ENSPTRG00000000225_ENSMMUG00000012733	1	16551536	16552535	-1	1	16575961	16576960	-1	1	19148858	19149857	-1	A+	I+	S+	0.00366884
ENSG00000198723_ENSPTRG00000010390_ENSMMUG00000011387	19	7467460	7468459	1	19	7707892	7708891	1	19	7434064	7435063	1	A+	I+	S+	0.00380717
ENSG00000161249_ENSPTRG00000010846_ENSMMUG00000019064	19	40696395	40697394	-1	19	41021339	41022338	-1	19	42005082	42006081	-1	A+	I+	S+	0.00382003
ENSG00000182150_ENSPTRG00000021148_ENSMMUG00000011787	9	97676803	97677802	1	9	95057273	95058272	1	15	107704349	107705348	1	A+	I+	S+	0.00382444
ENSG00000084092_ENSPTRG00000016088_ENSMMUG00000022530	4	57539747	57540746	-1	4	73533625	73534624	1	5	72398237	72399236	1	A+	I+	S+	0.00385512
ENSG00000143653_ENSPTRG00000002191_ENSMMUG00000022208	1	244953001	244954000	1	1	227822918	227823917	1	1	210280347	210281346	-1	A+	I+	S+	0.00390327
ENSG00000149716_ENSPTRG00000003997_ENSMMUG00000002369	11	69199347	69200346	-1	11	67950074	67951073	-1	14	5092819	5093818	1	A+	I+	S+	0.00401636
ENSG00000109674_ENSPTRG00000016617_ENSMMUG00000007394	4	178467022	178468021	1	4	181833876	181834875	1	5	169419767	169420766	1	A+	I+	S+	0.0040419
ENSG00000144152_ENSPTRG00000012361_ENSMMUG00000002234	2	112611433	112612432	1	2a	113091976	113092975	1	13	111552624	111553623	1	A+	I+	S+	0.00408463
ENSG00000055813_ENSPTRG00000011940_ENSMMUG00000015888	2	56263762	56264761	1	2a	57499569	57500568	1	13	56494347	56495346	1	A+	I+	S+	0.00431491
ENSG00000187944_ENSPTRG00000012768_ENSMMUG00000008641	2	197383246	197384245	-1	2b	202168932	202169931	-1	12	60437248	60438247	-1	A+	I+	S+	0.0044722
ENSG00000170854_ENSPTRG00000015142_ENSMMUG00000017872	3	99173986	99174985	-1	3	101849245	101850244	-1	2	18338582	18339581	-1	A+	I+	S+	0.00447963
ENSG00000185009_ENSPTRG00000024118_ENSMMUG00000020825	10	75580833	75581832	-1	10	73359925	73360924	-1	9	62862002	62863001	1	A+	I+	S+	0.00464442
ENSG00000124535_ENSPTRG00000017666_ENSMMUG00000007143	6	2709665	2710664	1	6	2777462	2778461	1	4	2639151	2640150	1	A+	I+	S+	0.00482548
ENSG00000206004_ENSPTRG00000029835_ENSMMUG00000032169	12	3613158	3614157	-1	12	3775429	3776428	-1	11	3755461	3756460	-1	A+	I+	S+	0.00483021
ENSG00000149100_ENSPTRG00000003478_ENSMMUG00000009026	11	32560935	32561934	1	11	32791322	32792321	1	14	39210502	39211501	-1	A+	I+	S+	0.00496807
ENSG00000197168_ENSPTRG00000024302_ENSMMUG00000016523	13	51601216	51602215	-1	13	52057239	52058238	-1	17	30957796	30958795	-1	A+	I+	S+	0.00504456
ENSG00000178732_ENSPTRG00000015756_ENSMMUG00000022431	3	195601285	195602284	-1	3	200107549	200108548	-1	2	186621130	186622129	-1	A+	I+	S+	0.0051347
ENSG00000148053_ENSPTRG00000021064_ENSMMUG00000023117	9	86472286	86473285	1	9	83672594	83673593	1	15	93402109	93403108	1	A+	I+	S+	0.00517228
ENSG00000100628_ENSPTRG00000006668_ENSMMUG00000012400	14	93493521	93494520	-1	14	94197617	94198616	-1	7	157173822	157174821	-1	A+	I+	S+	0.0051902
ENSG00000187950_ENSPTRG00000004799_ENSMMUG00000015813	12	29541887	29542886	-1	12	59450518	59451517	1	11	29820119	29821118	-1	A+	I+	S+	0.00542003
ENSG00000023734_ENSPTRG00000004734_ENSMMUG00000013307	12	15925600	15926599	1	12	16337827	16338826	1	11	16286669	16287668	1	A+	I+	S+	0.0055057
ENSG00000138041_ENSPTRG00000011933_ENSMMUG00000007001	2	55698254	55699253	-1	2a	56931375	56932374	-1	13	55940231	55941230	-1	A+	I+	S+	0.00552682
ENSG00000084674_ENSPTRG00000011699_ENSMMUG00000007692	2	21120451	21121450	-1	2a	21472486	21473485	-1	13	20970727	20971726	-1	A+	I+	S+	0.00556799
ENSG00000074590_ENSPTRG00000005386_ENSMMUG00000020951	12	105057942	105058941	-1	12	107317877	107318876	-1	11	107228568	107229567	-1	A+	I+	S+	0.00562
ENSG00000157916_ENSPTRG00000000049_ENSMMUG00000012346	1	2312074	2313073	1	1	2283413	2284412	1	1	5458516	5459515	1	A+	I+	S+	0.00569811
ENSG00000181826_ENSPTRG00000015978_ENSMMUG00000017630	4	37364393	37365392	-1	4	37966262	37967261	-1	5	32661597	32662596	-1	A+	I+	S+	0.00573003
ENSG00000109458_ENSPTRG00000016471_ENSMMUG00000000828	4	144476500	144477499	1	4	147146814	147147813	1	5	135758091	135759090	1	A+	I+	S+	0.00587629
ENSG00000132330_ENSPTRG00000013082_ENSMMUG00000018483	2	238633391	238634390	1	2b	244362504	244363503	1	12	101923012	101924011	1	A+	I+	S+	0.00598831
ENSG00000184708_ENSPTRG00000014273_ENSMMUG00000031035	22	30222095	30223094	-1	22	30383515	30384514	-1	10	75398578	75399577	-1	A+	I+	S+	0.00603243
ENSG00000148602_ENSPTRG00000002694_ENSMMUG00000000660	10	85991198	85992197	-1	10	84350652	84351651	-1	9	53042941	53043940	1	A+	I+	S+	0.00612343
ENSG00000184277_ENSPTRG00000007515_ENSMMUG00000000277	15	100010118	100011117	-1	15	99723340	99724339	-1	7	81771604	81772603	-1	A+	I+	S+	0.00616563
ENSG00000087237_ENSPTRG00000008145_ENSMMUG00000017563	16	55552263	55553262	1	16	56398868	56399867	1	20	55320200	55321199	1	A+	I+	S+	0.00638242
ENSG00000026025_ENSPTRG00000002328_ENSMMUG00000003193	10	17310250	17311249	1	10	17869072	17870071	1	9	17523180	17524179	1	A+	I+	S+	0.00649495
ENSG00000116918_ENSPTRG00000002111_ENSMMUG00000016204	1	229730022	229731021	1	1	212154170	212155169	1	1	225419363	225420362	-1	A+	I+	S+	0.0065518
ENSG00000146409_ENSPTRG00000018616_ENSMMUG00000013236	6	133161441	133162440	-1	6	135082906	135083905	-1	4	131093286	131094285	1	A+	I+	S+	0.00675794
ENSG00000163660_ENSPTRG00000015563_ENSMMUG00000016497	3	158361177	158362176	-1	3	162167381	162168380	-1	2	130497682	130498681	1	A+	I+	S+	0.00698989
ENSG00000154920_ENSPTRG00000009397_ENSMMUG00000017233	17	45804589	45805588	1	17	49356719	49357718	1	16	34618605	34619604	1	A+	I+	S+	0.00727595
ENSG00000054796_ENSPTRG00000013657_ENSMMUG00000000248	20	55337222	55338221	1	20	54993819	54994818	1	10	7204488	7205487	-1	A+	I+	S+	0.00737191
ENSG00000083838_ENSPTRG00000011595_ENSMMUG00000014693	19	63678564	63679563	1	19	64358306	64359305	1	19	64241037	64242036	1	A+	I+	S+	0.0074659
ENSG00000115657_ENSPTRG00000012945_ENSMMUG00000019616	2	219791918	219792917	-1	2b	225154110	225155109	-1	12	83072802	83073801	-1	A+	I+	S+	0.00747102
ENSG00000112658_ENSPTRG00000018189_ENSMMUG00000000033	6	43245898	43246897	1	6	44194236	44195235	1	4	43059317	43060316	1	A+	I+	S+	0.00751804
ENSG00000160961_ENSPTRG00000010599_ENSMMUG00000020653	19	14660870	14661869	1	19	15107333	15108332	1	19	14407886	14408885	1	A+	I+	S+	0.00753548
ENSG00000140450_ENSPTRG00000007487_ENSMMUG00000006488	15	96303947	96304946	1	15	95896074	95897073	1	7	77942154	77943153	1	A+	I+	S+	0.00754339
ENSG00000170419_ENSPTRG00000019194_ENSMMUG00000001308	7	54576635	54577634	1	7	55518347	55519346	1	3	71801509	71802508	-1	A+	I+	S+	0.00769399
ENSG00000125637_ENSPTRG00000012379_ENSMMUG00000011572	2	113647031	113648030	1	2a	114037982	114038981	1	13	112542865	112543864	1	A+	I+	S+	0.00769896
ENSG00000100209_ENSPTRG00000014208_ENSMMUG00000020489	22	27467019	27468018	1	22	27597935	27598934	1	10	72572466	72573465	1	A+	I+	S+	0.00769917
ENSG00000137996_ENSPTRG00000001004_ENSMMUG00000019105	1	100503351	100504350	1	1	101857520	101858519	1	1	103328508	103329507	1	A+	I+	S+	0.00782631
ENSG00000169679_ENSPTRG00000012348_ENSMMUG00000017653	2	111152136	111153135	-1	2a	111587041	111588040	-1	13	109969293	109970292	1	A+	I+	S+	0.00792652
ENSG00000100249_ENSPTRG00000014213_ENSMMUG00000021369	22	27787908	27788907	-1	22	27920116	27921115	-1	10	72890854	72891853	-1	A+	I+	S+	0.00814727
ENSG00000166762_ENSPTRG00000006999_ENSMMUG00000003097	15	41728339	41729338	-1	15	40776443	40777442	-1	7	22091379	22092378	-1	A+	I+	S+	0.00818366
ENSG00000170835_ENSPTRG00000021507_ENSMMUG00000001272	9	134926186	134927185	1	9	133125395	133126394	1	15	5571688	5572687	-1	A+	I+	S+	0.00846779
ENSG00000112983_ENSPTRG00000017280_ENSMMUG00000001507	5	137542258	137543257	-1	5	139899749	139900748	-1	6	134584755	134585754	-1	A+	I+	S+	0.00847238
ENSG00000158092_ENSPTRG00000015434_ENSMMUG00000007389	3	138062763	138063762	1	3	141491200	141492199	1	2	150947755	150948754	-1	A+	I+	S+	0.00850623
ENSG00000139278_ENSPTRG00000005237_ENSMMUG00000009638	12	74159780	74160779	1	12	75964421	75965420	1	11	72517164	72518163	1	A+	I+	S+	0.00852287
ENSG00000159592_ENSPTRG00000000680_ENSMMUG00000001960	1	45924796	45925795	-1	1	46447766	46448765	-1	1	48595133	48596132	-1	A+	I+	S+	0.00854649
ENSG00000105647_ENSPTRG00000010694_ENSMMUG00000003162	19	18123966	18124965	1	19	18598739	18599738	1	19	17728761	17729760	1	A+	I+	S+	0.00855838
ENSG00000100196_ENSPTRG00000014367_ENSMMUG00000004303	22	37193029	37194028	1	22	37407750	37408749	1	10	82369970	82370969	1	A+	I+	S+	0.00876138
ENSG00000168394_ENSPTRG00000018023_ENSMMUG00000029790	6	32929734	32930733	-1	6	33536157	33537156	-1	4	32549636	32550635	-1	A+	I+	S+	0.00876658
ENSG00000189043_ENSPTRG00000018934_ENSMMUG00000020894	7	10946314	10947313	-1	7	10957404	10958403	-1	3	115367819	115368818	1	A+	I+	S+	0.0090087
ENSG00000067221_ENSPTRG00000007265_ENSMMUG00000002568	15	72071745	72072744	-1	15	71797220	71798219	-1	7	52677046	52678045	-1	A+	I+	S+	0.00908748
ENSG00000139899_ENSPTRG00000006220_ENSMMUG00000009515	14	23968572	23969571	-1	14	23340560	23341559	-1	7	87327617	87328616	-1	A+	I+	S+	0.00908876
ENSG00000152127_ENSPTRG00000012485_ENSMMUG00000010563	2	134724638	134725637	1	2b	138388084	138389083	1	13	117916811	117917810	-1	A+	I+	S+	0.00909212
ENSG00000100147_ENSPTRG00000014438_ENSMMUG00000011531	22	40525624	40526623	1	22	40840051	40841050	1	10	85751743	85752742	1	A+	I+	S+	0.00912195
ENSG00000013275_ENSPTRG00000010986_ENSMMUG00000017188	19	45167913	45168912	1	19	45543580	45544579	1	19	46368770	46369769	1	A+	I+	S+	0.00919366
ENSG00000182473_ENSPTRG00000009673_ENSMMUG00000008885	17	71611452	71612451	-1	17	75727839	75728838	-1	16	71447763	71448762	-1	A+	I+	S+	0.00921059
ENSG00000176148_ENSPTRG00000003483_ENSMMUG00000002539	11	33016720	33017719	1	11	33274366	33275365	1	14	38777442	38778441	-1	A+	I+	S+	0.00926379
ENSG00000137252_ENSPTRG00000018297_ENSMMUG00000001395	6	55146025	55147024	1	6	56422357	56423356	1	4	54830637	54831636	1	A+	I+	S+	0.00956963
ENSG00000132704_ENSPTRG00000001491_ENSMMUG00000019830	1	156013547	156014546	-1	1	137015002	137016001	-1	1	136352811	136353810	-1	A+	I+	S+	0.00958163
ENSG00000132321_ENSPTRG00000013070_ENSMMUG00000017404	2	237080915	237081914	-1	2b	242773355	242774354	-1	12	100368606	100369605	-1	A+	I+	S+	0.00972162
ENSG00000126790_ENSPTRG00000006399_ENSMMUG00000008717	14	59020827	59021826	-1	14	58850792	58851791	-1	7	122509121	122510120	-1	A+	I+	S+	0.0097775
ENSG00000138777_ENSPTRG00000016335_ENSMMUG00000017004	4	106614677	106615676	-1	4	108842782	108843781	-1	5	98533035	98534034	-1	A+	I+	S+	0.00987676
ENSG00000179409_ENSPTRG00000008509_ENSMMUG00000030401	17	602182	603181	-1	17	673199	674198	-1	16	543074	544073	-1	A+	I+	S+	0.00989053
ENSG00000164758_ENSPTRG00000020525_ENSMMUG00000002068	8	118601211	118602210	1	8	116919544	116920543	1	8	120061595	120062594	1	A+	I+	S+	0.0101011
ENSG00000101247_ENSPTRG00000013259_ENSMMUG00000012354	20	13712695	13713694	1	20	13872145	13873144	1	10	47064499	47065498	1	A+	I+	S+	0.0101565
ENSG00000177584_ENSPTRG00000013574_ENSMMUG00000021687	20	43996985	43997984	-1	20	43308154	43309153	-1	10	18556226	18557225	1	A+	I+	S+	0.0102004
ENSG00000152056_ENSPTRG00000012979_ENSMMUG00000009710	2	224410697	224411696	-1	2b	229848067	229849066	-1	12	87711569	87712568	-1	A+	I+	S+	0.0103305
ENSG00000164106_ENSPTRG00000016599_ENSMMUG00000002399	4	174557193	174558192	-1	4	177869810	177870809	-1	5	165454273	165455272	-1	A+	I+	S+	0.010484
ENSG00000153107_ENSPTRG00000012356_ENSMMUG00000012115	2	112358213	112359212	-1	2a	112832582	112833581	-1	13	111292299	111293298	-1	A+	I+	S+	0.0104842
ENSG00000167528_ENSPTRG00000004878_ENSMMUG00000014484	12	47030822	47031821	-1	12	41386517	41387516	1	11	45462727	45463726	-1	A+	I+	S+	0.0105244
ENSG00000189227_ENSPTRG00000030250_ENSMMUG00000020012	15	65599632	65600631	1	15	65227592	65228591	1	7	46109850	46110849	1	A+	I+	S+	0.0106143
ENSG00000151892_ENSPTRG00000002966_ENSMMUG00000020080	10	118022970	118023969	-1	10	116993024	116994023	-1	9	115905858	115906857	-1	A+	I+	S+	0.0108632
ENSG00000100350_ENSPTRG00000014312_ENSMMUG00000012751	22	35233057	35234056	-1	22	35378969	35379968	-1	10	80419388	80420387	-1	A+	I+	S+	0.0109254
ENSG00000149575_ENSPTRG00000004334_ENSMMUG00000006267	11	117552547	117553546	-1	11	117029268	117030267	-1	14	116557754	116558753	-1	A+	I+	S+	0.0109266
ENSG00000106392_ENSPTRG00000018925_ENSMMUG00000016338	7	7239414	7240413	1	7	7226913	7227912	1	3	119152213	119153212	-1	A+	I+	S+	0.0112038
ENSG00000109906_ENSPTRG00000004302_ENSMMUG00000007085	11	113434525	113435524	1	11	112864219	112865218	1	14	112538890	112539889	1	A+	I+	S+	0.0112361
ENSG00000155428_ENSPTRG00000019304_ENSMMUG00000022778	7	72077934	72078933	-1	7	74767515	74768514	1	3	50846742	50847741	-1	A+	I+	S+	0.0112838
ENSG00000100626_ENSPTRG00000006481_ENSMMUG00000020516	14	68795668	68796667	1	14	68860963	68861962	1	7	132388802	132389801	1	A+	I+	S+	0.0112974
ENSG00000146070_ENSPTRG00000018238_ENSMMUG00000019254	6	46811039	46812038	-1	6	47822850	47823849	-1	4	46561980	46562979	-1	A+	I+	S+	0.0114867
ENSG00000198641_ENSPTRG00000032508_ENSMMUG00000003407	20	43422991	43423990	1	20	42715494	42716493	1	10	19091819	19092818	-1	A+	I+	S+	0.0115672
ENSG00000170011_ENSPTRG00000014775_ENSMMUG00000017701	3	39825156	39826155	1	3	40730424	40731423	1	2	96682646	96683645	-1	A+	I+	S+	0.0115956
ENSG00000029639_ENSPTRG00000018730_ENSMMUG00000011171	6	155677312	155678311	-1	6	158179530	158180529	-1	4	107643976	107644975	1	A+	I+	S+	0.0115992
ENSG00000127863_ENSPTRG00000005704_ENSMMUG00000004237	13	23041723	23042722	1	13	23153139	23154138	1	17	3936247	3937246	1	A+	I+	S+	0.0116574
ENSG00000146151_ENSPTRG00000018299_ENSMMUG00000001399	6	55551972	55552971	-1	6	56833876	56834875	-1	4	55227613	55228612	-1	A+	I+	S+	0.0116589
ENSG00000146963_ENSPTRG00000019755_ENSMMUG00000006770	7	138694174	138695173	1	7	139985794	139986793	1	3	176853541	176854540	1	A+	I+	S+	0.0117726
ENSG00000181458_ENSPTRG00000015163_ENSMMUG00000002861	3	101693153	101694152	1	3	104428820	104429819	1	2	20690357	20691356	1	A+	I+	S+	0.0117947
ENSG00000029153_ENSPTRG00000004788_ENSMMUG00000023249	12	27376255	27377254	1	12	61647738	61648737	-1	11	27629656	27630655	1	A+	I+	S+	0.011938
ENSG00000118307_ENSPTRG00000004774_ENSMMUG00000015377	12	25239362	25240361	-1	12	63811040	63812039	1	11	25467084	25468083	-1	A+	I+	S+	0.0119488
ENSG00000119608_ENSPTRG00000006542_ENSMMUG00000004259	14	74400291	74401290	-1	14	74592578	74593577	-1	7	137975655	137976654	-1	A+	I+	S+	0.0120157
ENSG00000013523_ENSPTRG00000006569_ENSMMUG00000018551	14	76348984	76349983	-1	14	76587166	76588165	-1	7	139966698	139967697	-1	A+	I+	S+	0.0122331
ENSG00000164684_ENSPTRG00000020370_ENSMMUG00000009969	8	81949572	81950571	-1	8	79470656	79471655	-1	8	83321894	83322893	-1	A+	I+	S+	0.0123131
ENSG00000162384_ENSPTRG00000000752_ENSMMUG00000007608	1	53458880	53459879	-1	1	54141801	54142800	-1	1	56100085	56101084	-1	A+	I+	S+	0.0123506
ENSG00000166971_ENSPTRG00000008116_ENSMMUG00000008657	16	52094672	52095671	-1	16	52839325	52840324	-1	20	51749404	51750403	-1	A+	I+	S+	0.0123535
ENSG00000163743_ENSPTRG00000016170_ENSMMUG00000009177	4	76658653	76659652	-1	4	54979503	54980502	1	5	54068358	54069357	1	A+	I+	S+	0.0123538
ENSG00000160818_ENSPTRG00000001464_ENSMMUG00000002624	1	154837900	154838899	-1	1	135816477	135817476	-1	1	135209074	135210073	-1	A+	I+	S+	0.0125805
ENSG00000163017_ENSPTRG00000012072_ENSMMUG00000017683	2	73972601	73973600	1	2a	75480608	75481607	1	13	74107886	74108885	1	A+	I+	S+	0.0126105
ENSG00000107593_ENSPTRG00000002845_ENSMMUG00000010818	10	102080234	102081233	-1	10	100668888	100669887	-1	9	99935005	99936004	-1	A+	I+	S+	0.0126314
ENSG00000128052_ENSPTRG00000016069_ENSMMUG00000012669	4	55686520	55687519	-1	4	75452222	75453221	1	5	74270241	74271240	1	A+	I+	S+	0.0127347
ENSG00000198846_ENSPTRG00000020281_ENSMMUG00000010971	8	60194322	60195321	-1	8	57226624	57227623	-1	8	61737260	61738259	-1	A+	I+	S+	0.0127996
ENSG00000198198_ENSPTRG00000000639_ENSMMUG00000023674	1	43627143	43628142	1	1	44085601	44086600	1	1	46295214	46296213	1	A+	I+	S+	0.0128548
ENSG00000152760_ENSPTRG00000000834_ENSMMUG00000000638	1	66989730	66990729	1	1	67931018	67932017	1	1	69542818	69543817	1	A+	I+	S+	0.0129164
ENSG00000120438_ENSPTRG00000018760_ENSMMUG00000012846	6	160130726	160131725	-1	6	162727326	162728325	-1	4	156778434	156779433	-1	A+	I+	S+	0.0129464
ENSG00000133641_ENSPTRG00000005277_ENSMMUG00000015860	12	86952399	86953398	1	12	88881955	88882954	1	11	89157319	89158318	1	A+	I+	S+	0.0131007
ENSG00000164175_ENSPTRG00000016778_ENSMMUG00000009574	5	34020538	34021537	-1	5	81742104	81743103	1	6	34089871	34090870	-1	A+	I+	S+	0.0131755
ENSG00000099901_ENSPTRG00000014075_ENSMMUG00000020100	22	18484024	18485023	1	22	18594467	18595466	1	10	64184278	64185277	1	A+	I+	S+	0.0132209
ENSG00000011177_ENSPTRG00000019045_ENSMMUG00000011760	7	30757276	30758275	1	7	31106631	31107630	1	3	95481362	95482361	-1	A+	I+	S+	0.0134841
ENSG00000100554_ENSPTRG00000006461_ENSMMUG00000021418	14	66896720	66897719	-1	14	66901210	66902209	-1	7	130464248	130465247	-1	A+	I+	S+	0.0137309
ENSG00000103723_ENSPTRG00000007381_ENSMMUG00000000617	15	81175690	81176689	-1	15	80605415	80606414	-1	7	63831219	63832218	1	A+	I+	S+	0.0137897
ENSG00000165935_ENSPTRG00000004789_ENSMMUG00000021736	12	27513832	27514831	1	12	61509452	61510451	-1	11	27750734	27751733	1	A+	I+	S+	0.0139522
ENSG00000091129_ENSPTRG00000019589_ENSMMUG00000021293	7	107884063	107885062	-1	7	108440234	108441233	-1	3	145878885	145879884	-1	A+	I+	S+	0.0140498
ENSG00000135677_ENSPTRG00000005176_ENSMMUG00000006481	12	63439480	63440479	-1	12	24710364	24711363	1	11	61771268	61772267	-1	A+	I+	S+	0.0141025
ENSG00000165985_ENSPTRG00000002324_ENSMMUG00000016064	10	16604011	16605010	-1	10	17156617	17157616	-1	9	16796888	16797887	-1	A+	I+	S+	0.0141762
ENSG00000119616_ENSPTRG00000006540_ENSMMUG00000008887	14	74248603	74249602	1	14	74438644	74439643	1	7	137820324	137821323	1	A+	I+	S+	0.0150819
ENSG00000014123_ENSPTRG00000018432_ENSMMUG00000012616	6	97075438	97076437	1	6	98073066	98074065	1	4	92455213	92456212	1	A+	I+	S+	0.0151176
ENSG00000117479_ENSPTRG00000001658_ENSMMUG00000013039	1	167721866	167722865	-1	1	148877449	148878448	-1	1	199191456	199192455	-1	A+	I+	S+	0.0152131
ENSG00000134463_ENSPTRG00000002288_ENSMMUG00000001668	10	11823389	11824388	1	10	12017482	12018481	1	9	11981923	11982922	1	A+	I+	S+	0.0152855
ENSG00000168484_ENSPTRG00000020053_ENSMMUG00000013029	8	22074113	22075112	1	8	18493538	18494537	1	8	22083975	22084974	1	A+	I+	S+	0.0152982
ENSG00000110367_ENSPTRG00000004353_ENSMMUG00000018651	11	118167083	118168082	-1	11	117661780	117662779	-1	14	117189025	117190024	-1	A+	I+	S+	0.0153767
ENSG00000165280_ENSPTRG00000020900_ENSMMUG00000020190	9	35070014	35071013	-1	9	35768699	35769698	-1	15	42473130	42474129	1	A+	I+	S+	0.0154167
ENSG00000023445_ENSPTRG00000004212_ENSMMUG00000003398	11	101692404	101693403	1	11	100963983	100964982	1	14	100907547	100908546	1	A+	I+	S+	0.0154453
ENSG00000141161_ENSPTRG00000009013_ENSMMUG00000005170	17	30497949	30498948	1	17	22028399	22029398	-1	16	30448032	30449031	1	A+	I+	S+	0.0155426
ENSG00000149499_ENSPTRG00000003772_ENSMMUG00000018112	11	62136814	62137813	-1	11	60987265	60988264	-1	14	11478721	11479720	1	A+	I+	S+	0.0157811
ENSG00000177994_ENSPTRG00000011923_ENSMMUG00000002155	2	54410575	54411574	1	2a	55630777	55631776	1	13	54619586	54620585	1	A+	I+	S+	0.0157913
ENSG00000146350_ENSPTRG00000018559_ENSMMUG00000017715	6	121697344	121698343	-1	6	123402890	123403889	-1	4	142659668	142660667	1	A+	I+	S+	0.0157927
ENSG00000178538_ENSPTRG00000020283_ENSMMUG00000006437	8	61356509	61357508	-1	8	58400722	58401721	-1	8	62865154	62866153	-1	A+	I+	S+	0.0160468
ENSG00000166257_ENSPTRG00000004408_ENSMMUG00000000343	11	123030526	123031525	-1	11	122618500	122619499	-1	14	122015883	122016882	-1	A+	I+	S+	0.0160686
ENSG00000042493_ENSPTRG00000012132_ENSMMUG00000002675	2	85491332	85492331	-1	2a	87319041	87320040	-1	13	85978408	85979407	-1	A+	I+	S+	0.0163091
ENSG00000100353_ENSPTRG00000014313_ENSMMUG00000012754	22	35255224	35256223	-1	22	35401698	35402697	-1	10	80440621	80441620	-1	A+	I+	S+	0.0163644
ENSG00000147853_ENSPTRG00000020742_ENSMMUG00000000143	9	4732044	4733043	-1	9	4841955	4842954	-1	15	72467338	72468337	1	A+	I+	S+	0.0163649
ENSG00000113368_ENSPTRG00000017188_ENSMMUG00000000823	5	126139732	126140731	1	5	128322690	128323689	1	6	123166518	123167517	1	A+	I+	S+	0.016425
ENSG00000154001_ENSPTRG00000006426_ENSMMUG00000008205	14	63079833	63080832	-1	14	62975949	62976948	-1	7	126534261	126535260	-1	A+	I+	S+	0.0165033
ENSG00000198105_ENSPTRG00000002429_ENSMMUG00000010741	10	38186493	38187492	-1	10	38714184	38715183	-1	9	37923523	37924522	-1	A+	I+	S+	0.016552
ENSG00000133059_ENSPTRG00000001895_ENSMMUG00000010478	1	203447323	203448322	-1	1	185349913	185350912	-1	1	165203786	165204785	1	A+	I+	S+	0.0167383
ENSG00000080200_ENSPTRG00000015141_ENSMMUG00000017871	3	99077509	99078508	1	3	101744915	101745914	1	2	18246167	18247166	1	A+	I+	S+	0.0167964
ENSG00000164066_ENSPTRG00000016431_ENSMMUG00000015241	4	128772570	128773569	1	4	131115333	131116332	1	5	119952675	119953674	1	A+	I+	S+	0.0167971
ENSG00000171763_ENSPTRG00000007034_ENSMMUG00000005858	15	43480871	43481870	1	15	42578092	42579091	1	7	23744405	23745404	1	A+	I+	S+	0.0169013
ENSG00000159140_ENSPTRG00000013872_ENSMMUG00000005511	21	33836220	33837219	1	21	33289951	33290950	1	3	13017226	13018225	-1	A+	I+	S+	0.0169182
ENSG00000111231_ENSPTRG00000005440_ENSMMUG00000006494	12	109390448	109391447	-1	12	111745819	111746818	-1	11	111398470	111399469	-1	A+	I+	S+	0.0170116
ENSG00000167110_ENSPTRG00000021419_ENSMMUG00000022967	9	130078090	130079089	-1	9	128105245	128106244	-1	15	10602263	10603262	1	A+	I+	S+	0.0171274
ENSG00000172653_ENSPTRG00000009028_ENSMMUG00000022233	17	31220009	31221008	-1	17	21292342	21293341	1	16	31141108	31142107	-1	A+	I+	S+	0.0171954
ENSG00000125149_ENSPTRG00000008214_ENSMMUG00000018102	16	65700416	65701415	1	16	66844623	66845622	1	20	65408792	65409791	1	A+	I+	S+	0.0173887
ENSG00000131183_ENSPTRG00000017582_ENSMMUG00000019814	5	176743051	176744050	1	5	179764918	179765917	1	6	173910992	173911991	1	A+	I+	S+	0.0174088
ENSG00000130287_ENSPTRG00000010734_ENSMMUG00000010724	19	19182782	19183781	1	19	19697576	19698575	1	19	18861187	18862186	1	A+	I+	S+	0.0175491
ENSG00000138658_ENSPTRG00000016379_ENSMMUG00000023591	4	113777509	113778508	-1	4	116111766	116112765	-1	5	105460215	105461214	-1	A+	I+	S+	0.0176223
ENSG00000130173_ENSPTRG00000010494_ENSMMUG00000009337	19	11208126	11209125	1	19	11533639	11534638	1	19	11060660	11061659	1	A+	I+	S+	0.017715
ENSG00000167005_ENSPTRG00000008131_ENSMMUG00000019906	16	55042767	55043766	-1	16	55879096	55880095	-1	20	54763001	54764000	-1	A+	I+	S+	0.0177904
ENSG00000148702_ENSPTRG00000002950_ENSMMUG00000001207	10	115301775	115302774	1	10	114231798	114232797	1	9	113216755	113217754	1	A+	I+	S+	0.0180315
ENSG00000172071_ENSPTRG00000012173_ENSMMUG00000009254	2	88708210	88709209	-1	2a	89680561	89681560	-1	13	89153079	89154078	-1	A+	I+	S+	0.0181718
ENSG00000151414_ENSPTRG00000001815_ENSMMUG00000021649	1	196391744	196392743	1	1	178089758	178090757	1	1	172358268	172359267	-1	A+	I+	S+	0.0182624
ENSG00000139537_ENSPTRG00000004889_ENSMMUG00000006970	12	47583187	47584186	1	12	40839811	40840810	-1	11	46029314	46030313	1	A+	I+	S+	0.0182659
ENSG00000110195_ENSPTRG00000004029_ENSMMUG00000010455	11	71577250	71578249	1	11	70496828	70497827	1	14	70245872	70246871	1	A+	I+	S+	0.0184369
ENSG00000172661_ENSPTRG00000002462_ENSMMUG00000021539	10	45541673	45542672	1	10	46130948	46131947	1	9	46181163	46182162	1	A+	I+	S+	0.0184565
ENSG00000162600_ENSPTRG00000000794_ENSMMUG00000022762	1	58785041	58786040	-1	1	59597065	59598064	-1	1	61401333	61402332	-1	A+	I+	S+	0.0184993
ENSG00000109861_ENSPTRG00000004152_ENSMMUG00000022139	11	87710587	87711586	-1	11	86972517	86973516	-1	14	86530181	86531180	-1	A+	I+	S+	0.0185398
ENSG00000115368_ENSPTRG00000012730_ENSMMUG00000011080	2	190013404	190014403	1	2b	194715100	194716099	1	12	53107601	53108600	1	A+	I+	S+	0.0185749
ENSG00000171345_ENSPTRG00000009168_ENSMMUG00000018653	17	36938161	36939160	-1	17	16017160	16018159	1	16	51620355	51621354	-1	A+	I+	S+	0.018644
ENSG00000180228_ENSPTRG00000012688_ENSMMUG00000002185	2	179024111	179025110	-1	2b	183486009	183487008	-1	12	42103148	42104147	-1	A+	I+	S+	0.0188606
ENSG00000106803_ENSPTRG00000021184_ENSMMUG00000010661	9	101023380	101024379	1	9	98455819	98456818	1	15	37008090	37009089	-1	A+	I+	S+	0.0188966
ENSG00000140905_ENSPTRG00000008386_ENSMMUG00000013088	16	79687482	79688481	-1	16	81211746	81212745	-1	20	79246415	79247414	-1	A+	I+	S+	0.0192174
ENSG00000141034_ENSPTRG00000008841_ENSMMUG00000005900	17	17882336	17883335	1	17	38200833	38201832	-1	16	17954081	17955080	1	A+	I+	S+	0.0192235
ENSG00000163645_ENSPTRG00000015530_ENSMMUG00000017509	3	151904433	151905432	-1	3	155597393	155598392	-1	2	137057343	137058342	1	A+	I+	S+	0.0192644
ENSG00000108179_ENSPTRG00000002669_ENSMMUG00000003189	10	80776226	80777225	1	10	78655847	78656846	1	9	57725137	57726136	-1	A+	I+	S+	0.0192835
ENSG00000140263_ENSPTRG00000007025_ENSMMUG00000015971	15	43101644	43102643	1	15	42192596	42193595	1	7	23381225	23382224	1	A+	I+	S+	0.019331
ENSG00000117222_ENSPTRG00000001894_ENSMMUG00000018803	1	203357767	203358766	-1	1	185252274	185253273	-1	1	165293987	165294986	1	A+	I+	S+	0.0196578
ENSG00000107968_ENSPTRG00000002400_ENSMMUG00000004930	10	30761872	30762871	1	10	31157115	31158114	1	9	30583413	30584412	1	A+	I+	S+	0.0198112
ENSG00000164608_ENSPTRG00000017490_ENSMMUG00000023074	5	159759639	159760638	-1	5	162488518	162489517	-1	6	156786352	156787351	-1	A+	I+	S+	0.0198903
ENSG00000146722_ENSPTRG00000022717_ENSMMUG00000007681	7	74862492	74863491	-1	7	74768172	74769171	-1	3	50846086	50847085	1	A+	I+	S+	0.0199009
ENSG00000184935_ENSPTRG00000006978_ENSMMUG00000008089	15	40654149	40655148	1	15	39675208	39676207	1	7	21009624	21010623	1	A+	I+	S+	0.0204484
ENSG00000145354_ENSPTRG00000016325_ENSMMUG00000011204	4	104008639	104009638	1	4	106188557	106189556	1	5	95849092	95850091	1	A+	I+	S+	0.0204905
ENSG00000164506_ENSPTRG00000018687_ENSMMUG00000017082	6	147565568	147566567	1	6	149807844	149808843	1	4	116144907	116145906	-1	A+	I+	S+	0.0205938
ENSG00000198679_ENSPTRG00000023574_ENSMMUG00000001232	5	61865376	61866375	-1	5	53185756	53186755	1	6	60269169	60270168	-1	A+	I+	S+	0.0206908
ENSG00000142528_ENSPTRG00000011331_ENSMMUG00000010838	19	55220024	55221023	1	19	55774745	55775744	1	19	56302252	56303251	1	A+	I+	S+	0.020719
ENSG00000131747_ENSPTRG00000009122_ENSMMUG00000008941	17	35827935	35828934	-1	17	17109574	17110573	1	16	50536898	50537897	-1	A+	I+	S+	0.0208999
ENSG00000144724_ENSPTRG00000015067_ENSMMUG00000012487	3	61521283	61522282	1	3	62985050	62986049	1	2	74834932	74835931	-1	A+	I+	S+	0.0209074
ENSG00000088340_ENSPTRG00000013444_ENSMMUG00000020958	20	33658899	33659898	-1	20	32701872	32702871	-1	10	28926711	28927710	1	A+	I+	S+	0.0209264
ENSG00000099999_ENSPTRG00000014242_ENSMMUG00000017091	22	29113303	29114302	-1	22	29246238	29247237	-1	10	74238267	74239266	-1	A+	I+	S+	0.0209537
ENSG00000141543_ENSPTRG00000009737_ENSMMUG00000009590	17	75735534	75736533	-1	17	80155586	80156585	-1	16	75594496	75595495	-1	A+	I+	S+	0.0210576
ENSG00000204763_ENSPTRG00000020704_ENSMMUG00000002659	8	145653833	145654832	-1	8	144453985	144454984	-1	8	147119879	147120878	-1	A+	I+	S+	0.0210746
ENSG00000077943_ENSPTRG00000002321_ENSMMUG00000011661	10	15801777	15802776	-1	10	16342271	16343270	-1	9	16009801	16010800	-1	A+	I+	S+	0.0210883
ENSG00000204220_ENSPTRG00000018041_ENSMMUG00000003871	6	33364057	33365056	1	6	33990446	33991445	1	4	33002066	33003065	1	A+	I+	S+	0.021128
ENSG00000135443_ENSPTRG00000004974_ENSMMUG00000018216	12	51047577	51048576	-1	12	37252815	37253814	1	11	49470529	49471528	-1	A+	I+	S+	0.0212322
ENSG00000183978_ENSPTRG00000009222_ENSMMUG00000012637	17	38204270	38205269	-1	17	14727846	14728845	1	16	52920240	52921239	-1	A+	I+	S+	0.0213702
ENSG00000189233_ENSPTRG00000020114_ENSMMUG00000001040	8	27997308	27998307	-1	8	24571233	24572232	-1	8	28230457	28231456	-1	A+	I+	S+	0.0217624
ENSG00000173914_ENSPTRG00000003935_ENSMMUG00000010577	11	66201911	66202910	-1	11	65145563	65146562	-1	14	7780587	7781586	1	A+	I+	S+	0.0218235
ENSG00000116266_ENSPTRG00000001034_ENSMMUG00000010158	1	109089808	109090807	1	1	110291683	110292682	1	1	111739328	111740327	1	A+	I+	S+	0.0218388
ENSG00000124702_ENSPTRG00000018182_ENSMMUG00000000766	6	43088955	43089954	1	6	44024760	44025759	1	4	42902643	42903642	1	A+	I+	S+	0.0218452
ENSG00000104936_ENSPTRG00000011166_ENSMMUG00000016457	19	50977656	50978655	-1	19	51407580	51408579	-1	19	52271718	52272717	-1	A+	I+	S+	0.0218874
ENSG00000149311_ENSPTRG00000004250_ENSMMUG00000004153	11	107597769	107598768	1	11	106933722	106934721	1	14	106804602	106805601	1	A+	I+	S+	0.0219177
ENSG00000139668_ENSPTRG00000005892_ENSMMUG00000009421	13	51055485	51056484	1	13	51503288	51504287	1	17	30400038	30401037	1	A+	I+	S+	0.0219291
ENSG00000107020_ENSPTRG00000020753_ENSMMUG00000006197	9	5427879	5428878	-1	9	5531763	5532762	-1	15	71721962	71722961	1	A+	I+	S+	0.0219729
ENSG00000103707_ENSPTRG00000007171_ENSMMUG00000014834	15	63109019	63110018	-1	15	62640910	62641909	-1	7	43502739	43503738	-1	A+	I+	S+	0.0221724
ENSG00000204713_ENSPTRG00000017883_ENSMMUG00000015961	6	28999748	29000747	-1	6	29449813	29450812	-1	4	28655895	28656894	-1	A+	I+	S+	0.0225458
ENSG00000146416_ENSPTRG00000018666_ENSMMUG00000006430	6	143422716	143423715	1	6	145559790	145560789	1	4	120624490	120625489	-1	A+	I+	S+	0.0228554
ENSG00000119661_ENSPTRG00000006520_ENSMMUG00000004910	14	73180455	73181454	1	14	73341766	73342765	1	7	136746642	136747641	1	A+	I+	S+	0.0230211
ENSG00000172269_ENSPTRG00000004370_ENSMMUG00000014872	11	118477996	118478995	-1	11	117979195	117980194	-1	14	117508259	117509258	-1	A+	I+	S+	0.0232405
ENSG00000108984_ENSPTRG00000009588_ENSMMUG00000001051	17	64921433	64922432	1	17	68781585	68782584	1	16	64666396	64667395	1	A+	I+	S+	0.0235652
ENSG00000198246_ENSPTRG00000023469_ENSMMUG00000006433	10	72748033	72749032	1	10	70436305	70437304	1	9	65689008	65690007	-1	A+	I+	S+	0.0236718
ENSG00000085760_ENSPTRG00000011929_ENSMMUG00000030833	2	55349889	55350888	-1	2a	56576820	56577819	-1	13	55595925	55596924	-1	A+	I+	S+	0.0238688
ENSG00000169740_ENSPTRG00000002448_ENSMMUG00000022438	10	43464333	43465332	-1	10	43856347	43857346	-1	9	43811744	43812743	-1	A+	I+	S+	0.0238844
ENSG00000116106_ENSPTRG00000012967_ENSMMUG00000012364	2	222145255	222146254	-1	2b	227542609	227543608	-1	12	85442270	85443269	-1	A+	I+	S+	0.0241046
ENSG00000153560_ENSPTRG00000014733_ENSMMUG00000016917	3	33456875	33457874	-1	3	34229547	34230546	-1	2	175923821	175924820	-1	A+	I+	S+	0.0241068
ENSG00000081014_ENSPTRG00000007072_ENSMMUG00000015159	15	48987238	48988237	1	15	48210807	48211806	1	7	29224362	29225361	1	A+	I+	S+	0.0244307
ENSG00000127526_ENSPTRG00000010648_ENSMMUG00000012959	19	16544194	16545193	-1	19	16987230	16988229	-1	19	16118236	16119235	-1	A+	I+	S+	0.024564
ENSG00000174796_ENSPTRG00000016172_ENSMMUG00000009180	4	76657678	76658677	1	4	54980479	54981478	-1	5	54069348	54070347	-1	A+	I+	S+	0.0246605
ENSG00000140093_ENSPTRG00000006677_ENSMMUG00000007307	14	93829362	93830361	-1	14	94542070	94543069	-1	7	157520391	157521390	-1	A+	I+	S+	0.0251479
ENSG00000163820_ENSPTRG00000014842_ENSMMUG00000023585	3	46012305	46013304	-1	3	47039253	47040252	-1	2	90532630	90533629	1	A+	I+	S+	0.0253371
ENSG00000138686_ENSPTRG00000016411_ENSMMUG00000009819	4	123011093	123012092	-1	4	125273928	125274927	-1	5	114247418	114248417	-1	A+	I+	S+	0.025493
ENSG00000171793_ENSPTRG00000000599_ENSMMUG00000017101	1	41216951	41217950	1	1	41652715	41653714	1	1	43870563	43871562	1	A+	I+	S+	0.0258816
ENSG00000114026_ENSPTRG00000014593_ENSMMUG00000006117	3	9764705	9765704	1	3	10040695	10041694	1	2	51248349	51249348	-1	A+	I+	S+	0.0259362
ENSG00000131470_ENSPTRG00000009209_ENSMMUG00000009889	17	37983376	37984375	-1	17	14950013	14951012	1	16	52699937	52700936	-1	A+	I+	S+	0.0259831
ENSG00000131013_ENSPTRG00000018692_ENSMMUG00000023067	6	149908865	149909864	-1	6	152217494	152218493	-1	4	113747241	113748240	1	A+	I+	S+	0.0262041
ENSG00000111011_ENSPTRG00000005580_ENSMMUG00000004412	12	121577500	121578499	-1	12	124355610	124356609	-1	11	123769092	123770091	-1	A+	I+	S+	0.0265308
ENSG00000158022_ENSPTRG00000000373_ENSMMUG00000009452	1	26266709	26267708	-1	1	26280979	26281978	-1	1	28682628	28683627	-1	A+	I+	S+	0.0265405
ENSG00000164815_ENSPTRG00000019561_ENSMMUG00000012066	7	103635732	103636731	-1	7	104103980	104104979	-1	3	141585785	141586784	-1	A+	I+	S+	0.0268326
ENSG00000086200_ENSPTRG00000016915_ENSMMUG00000001233	5	61743351	61744350	1	5	53306797	53307796	-1	6	60144003	60145002	1	A+	I+	S+	0.0268988
ENSG00000183808_ENSPTRG00000020420_ENSMMUG00000005558	8	94822401	94823400	-1	8	92537946	92538945	-1	8	96316186	96317185	-1	A+	I+	S+	0.0269329
ENSG00000100422_ENSPTRG00000014515_ENSMMUG00000020950	22	45512834	45513833	-1	22	45933997	45934996	-1	10	90760146	90761145	-1	A+	I+	S+	0.0270353
ENSG00000138430_ENSPTRG00000012650_ENSMMUG00000007092	2	174821612	174822611	-1	2b	179211951	179212950	-1	12	37872800	37873799	-1	A+	I+	S+	0.0271515
ENSG00000181784_ENSPTRG00000006101_ENSMMUG00000005496	14	20221212	20222211	1	14	19631899	19632898	1	7	83419985	83420984	1	A+	I+	S+	0.0271619
ENSG00000136856_ENSPTRG00000021387_ENSMMUG00000012167	9	129198286	129199285	1	9	127189151	127190150	1	15	99184249	99185248	-1	A+	I+	S+	0.0272705
ENSG00000115355_ENSPTRG00000011931_ENSMMUG00000003003	2	55500468	55501467	-1	2a	56730505	56731504	-1	13	55743744	55744743	-1	A+	I+	S+	0.0273072
ENSG00000030304_ENSPTRG00000021248_ENSMMUG00000007065	9	112469960	112470959	1	9	110108073	110109072	1	15	25512127	25513126	-1	A+	I+	S+	0.0273074
ENSG00000137513_ENSPTRG00000004117_ENSMMUG00000004649	11	77963475	77964474	-1	11	77028830	77029829	-1	14	76770959	76771958	-1	A+	I+	S+	0.0273571
ENSG00000112763_ENSPTRG00000017833_ENSMMUG00000021969	6	26565168	26566167	1	6	26954119	26955118	1	4	26492216	26493215	1	A+	I+	S+	0.0273732
ENSG00000126067_ENSPTRG00000000524_ENSMMUG00000013090	1	35879731	35880730	-1	1	36163962	36164961	-1	1	38459564	38460563	-1	A+	I+	S+	0.0273873
ENSG00000151665_ENSPTRG00000011895_ENSMMUG00000005389	2	46697756	46698755	-1	2a	47727208	47728207	-1	13	46742484	46743483	-1	A+	I+	S+	0.0274401
ENSG00000175348_ENSPTRG00000003340_ENSMMUG00000001998	11	8942579	8943578	-1	11	8870172	8871171	-1	14	62991053	62992052	1	A+	I+	S+	0.0277423
ENSG00000121931_ENSPTRG00000001086_ENSMMUG00000000812	1	111308090	111309089	-1	1	126805352	126806351	1	1	114013038	114014037	-1	A+	I+	S+	0.0278187
ENSG00000129988_ENSPTRG00000013486_ENSMMUG00000007563	20	36407299	36408298	1	20	35534216	35535215	1	10	26106827	26107826	-1	A+	I+	S+	0.0280558
ENSG00000101773_ENSPTRG00000009915_ENSMMUG00000012715	18	18766293	18767292	1	18	18728147	18729146	1	18	15934564	15935563	1	A+	I+	S+	0.0283374
ENSG00000164867_ENSPTRG00000019868_ENSMMUG00000020437	7	150318080	150319079	1	7	151522101	151523100	1	3	187936089	187937088	1	A+	I+	S+	0.028567
ENSG00000166887_ENSPTRG00000006971_ENSMMUG00000014511	15	40287795	40288794	-1	15	39248844	39249843	-1	7	20618872	20619871	-1	A+	I+	S+	0.0286839
ENSG00000198707_ENSPTRG00000005278_ENSMMUG00000015862	12	87060125	87061124	-1	12	88990146	88991145	-1	11	89266150	89267149	-1	A+	I+	S+	0.0289374
ENSG00000163933_ENSPTRG00000015022_ENSMMUG00000016197	3	53139510	53140509	-1	3	54413277	54414276	-1	2	83206001	83207000	1	A+	I+	S+	0.0292149
ENSG00000108654_ENSPTRG00000009543_ENSMMUG00000009463	17	59932870	59933869	-1	17	63810021	63811020	-1	16	60051705	60052704	-1	A+	I+	S+	0.0292768
ENSG00000203963_ENSPTRG00000030574_ENSMMUG00000000647	1	67366809	67367808	-1	1	68315027	68316026	-1	1	69919764	69920763	-1	A+	I+	S+	0.0293284
ENSG00000176142_ENSPTRG00000015253_ENSMMUG00000012010	3	120665135	120666134	-1	3	123769891	123770890	-1	2	39495481	39496480	-1	A+	I+	S+	0.0295176
ENSG00000132464_ENSPTRG00000016133_ENSMMUG00000022102	4	71712325	71713324	1	4	59969418	59970417	-1	5	59010614	59011613	-1	A+	I+	S+	0.0296069
ENSG00000109618_ENSPTRG00000015959_ENSMMUG00000019784	4	24771163	24772162	-1	4	25282135	25283134	-1	5	19919026	19920025	-1	A+	I+	S+	0.0296587
ENSG00000111229_ENSPTRG00000005438_ENSMMUG00000006492	12	109376186	109377185	-1	12	111731565	111732564	-1	11	111384663	111385662	-1	A+	I+	S+	0.0297421
ENSG00000179148_ENSPTRG00000008724_ENSMMUG00000019850	17	7962533	7963532	-1	17	48394370	48395369	1	16	7881723	7882722	-1	A+	I+	S+	0.0298444
ENSG00000080986_ENSPTRG00000009829_ENSMMUG00000018952	18	2560579	2561578	1	18	14175194	14176193	-1	18	11578299	11579298	-1	A+	I+	S+	0.0301535
ENSG00000132604_ENSPTRG00000008281_ENSMMUG00000016633	16	67977375	67978374	-1	16	69206807	69207806	-1	20	67763584	67764583	-1	A+	I+	S+	0.0302826
ENSG00000028203_ENSPTRG00000005312_ENSMMUG00000018903	12	94134715	94135714	1	12	96208034	96209033	1	11	96451930	96452929	1	A+	I+	S+	0.0302902
ENSG00000167711_ENSPTRG00000008536_ENSMMUG00000002382	17	1592070	1593069	1	17	1713069	1714068	1	16	1536584	1537583	1	A+	I+	S+	0.0305052
ENSG00000116117_ENSPTRG00000012838_ENSMMUG00000014814	2	205117968	205118967	1	2b	210089183	210090182	1	12	68406488	68407487	1	A+	I+	S+	0.0307676
ENSG00000100226_ENSPTRG00000014376_ENSMMUG00000007277	22	37430753	37431752	1	22	37659208	37660207	1	10	82618152	82619151	1	A+	I+	S+	0.0311165
ENSG00000081307_ENSPTRG00000015404_ENSMMUG00000021771	3	133860836	133861835	1	3	137209990	137210989	1	2	155032537	155033536	-1	A+	I+	S+	0.0313136
ENSG00000171311_ENSPTRG00000002808_ENSMMUG00000020028	10	99195759	99196758	-1	10	97738680	97739679	-1	9	97036375	97037374	-1	A+	I+	S+	0.0313995
ENSG00000132589_ENSPTRG00000008939_ENSMMUG00000012523	17	24248842	24249841	-1	17	28436914	28437913	1	16	24114336	24115335	-1	A+	I+	S+	0.0314592
ENSG00000137288_ENSPTRG00000018055_ENSMMUG00000020703	6	33787483	33788482	-1	6	34429794	34430793	-1	4	33422949	33423948	-1	A+	I+	S+	0.0315566
ENSG00000122643_ENSPTRG00000019067_ENSMMUG00000011695	7	33068935	33069934	-1	7	33438378	33439377	-1	3	93100366	93101365	1	A+	I+	S+	0.0316082
ENSG00000091128_ENSPTRG00000019588_ENSMMUG00000021289	7	107558037	107559036	-1	7	108098883	108099882	-1	3	145556080	145557079	-1	A+	I+	S+	0.0319043
ENSG00000165916_ENSPTRG00000003565_ENSMMUG00000015611	11	47404566	47405565	-1	11	47975222	47976221	-1	14	24691391	24692390	1	A+	I+	S+	0.0319495
ENSG00000112081_ENSPTRG00000018106_ENSMMUG00000014306	6	36669114	36670113	1	6	37393699	37394698	1	4	36346662	36347661	1	A+	I+	S+	0.0320541
ENSG00000187600_ENSPTRG00000011892_ENSMMUG00000023328	2	46559199	46560198	1	2a	47582891	47583890	1	13	46593517	46594516	1	A+	I+	S+	0.0324673
ENSG00000152556_ENSPTRG00000004874_ENSMMUG00000002045	12	46784973	46785972	1	12	41627833	41628832	-1	11	45181017	45182016	1	A+	I+	S+	0.0327388
ENSG00000114405_ENSPTRG00000015070_ENSMMUG00000012495	3	62279436	62280435	1	3	63756451	63757450	1	2	74069072	74070071	-1	A+	I+	S+	0.0329317
ENSG00000152133_ENSPTRG00000011832_ENSMMUG00000030867	2	37164165	37165164	1	2a	37904360	37905359	1	13	37072510	37073509	1	A+	I+	S+	0.0331425
ENSG00000145882_ENSPTRG00000017397_ENSMMUG00000021663	5	148716802	148717801	1	5	151296427	151297426	1	6	145829411	145830410	1	A+	I+	S+	0.033169
ENSG00000118007_ENSPTRG00000015432_ENSMMUG00000003263	3	137953936	137954935	-1	3	141381494	141382493	-1	2	151069678	151070677	1	A+	I+	S+	0.0331726
ENSG00000136938_ENSPTRG00000021172_ENSMMUG00000012242	9	99784310	99785309	1	9	97194850	97195849	1	15	38246255	38247254	-1	A+	I+	S+	0.0334118
ENSG00000124508_ENSPTRG00000017829_ENSMMUG00000004732	6	26490333	26491332	1	6	26874911	26875910	1	4	26398094	26399093	1	A+	I+	S+	0.0334427
ENSG00000134759_ENSPTRG00000009977_ENSMMUG00000018785	18	31962882	31963881	1	18	32128627	32129626	1	18	29077761	29078760	1	A+	I+	S+	0.0337397
ENSG00000047936_ENSPTRG00000018544_ENSMMUG00000023738	6	117853712	117854711	-1	6	119407781	119408780	-1	4	146567150	146568149	1	A+	I+	S+	0.0337423
ENSG00000177302_ENSPTRG00000023345_ENSMMUG00000013533	17	18159047	18160046	-1	17	37900582	37901581	1	16	18237279	18238278	-1	A+	I+	S+	0.0338073
ENSG00000142615_ENSPTRG00000000198_ENSMMUG00000013760	1	15654811	15655810	1	1	15653623	15654622	1	1	18199201	18200200	1	A+	I+	S+	0.0338234
ENSG00000177879_ENSPTRG00000017155_ENSMMUG00000015288	5	115204239	115205238	1	5	117163478	117164477	1	6	112246524	112247523	1	A+	I+	S+	0.0338248
ENSG00000197520_ENSPTRG00000023862_ENSMMUG00000015028	1	220976181	220977180	1	1	203429823	203430822	1	1	147534079	147535078	-1	A+	I+	S+	0.033843
ENSG00000132164_ENSPTRG00000014621_ENSMMUG00000005916	3	10831917	10832916	1	3	11118764	11119763	1	2	50204429	50205428	-1	A+	I+	S+	0.0341076
ENSG00000134028_ENSPTRG00000020085_ENSMMUG00000005318	8	24296916	24297915	1	8	20815092	20816091	1	8	24502412	24503411	1	A+	I+	S+	0.034193
ENSG00000129116_ENSPTRG00000016583_ENSMMUG00000007365	4	169653792	169654791	1	4	172884546	172885545	1	5	160625268	160626267	1	A+	I+	S+	0.0345141
ENSG00000196782_ENSPTRG00000016459_ENSMMUG00000021998	4	141031581	141032580	-1	4	143648024	143649023	-1	5	132354196	132355195	-1	A+	I+	S+	0.0347023
ENSG00000184857_ENSPTRG00000007747_ENSMMUG00000022713	16	8798989	8799988	-1	16	9070257	9071256	-1	20	8946807	8947806	-1	A+	I+	S+	0.0349454
ENSG00000135299_ENSPTRG00000018421_ENSMMUG00000003462	6	90198651	90199650	1	6	90685505	90686504	1	4	85287696	85288695	1	A+	I+	S+	0.0349921
ENSG00000100462_ENSPTRG00000006152_ENSMMUG00000001035	14	22468502	22469501	-1	14	21869949	21870948	-1	7	85748831	85749830	-1	A+	I+	S+	0.0350268
ENSG00000166171_ENSPTRG00000002871_ENSMMUG00000006751	10	103337056	103338055	1	10	101954035	101955034	1	9	101212436	101213435	1	A+	I+	S+	0.0352302
ENSG00000172239_ENSPTRG00000016850_ENSMMUG00000011878	5	43593245	43594244	-1	5	71959674	71960673	1	6	43488916	43489915	-1	A+	I+	S+	0.0353316
ENSG00000165480_ENSPTRG00000005693_ENSMMUG00000016560	13	20648711	20649710	-1	13	20738677	20739676	-1	17	497775	498774	1	A+	I+	S+	0.0353586
ENSG00000100811_ENSPTRG00000006717_ENSMMUG00000029197	14	99773855	99774854	1	14	100639063	100640062	1	7	163514076	163515075	1	A+	I+	S+	0.0354928
ENSG00000092020_ENSPTRG00000006261_ENSMMUG00000003530	14	34661389	34662388	-1	14	34189820	34190819	-1	7	98081413	98082412	-1	A+	I+	S+	0.0356107
ENSG00000148842_ENSPTRG00000002904_ENSMMUG00000003747	10	104667104	104668103	1	10	103343090	103344089	1	9	102597102	102598101	1	A+	I+	S+	0.0357188
ENSG00000185339_ENSPTRG00000014252_ENSMMUG00000019803	22	29332161	29333160	1	22	29461461	29462460	1	10	74467989	74468988	1	A+	I+	S+	0.0357305
ENSG00000056558_ENSPTRG00000021307_ENSMMUG00000020123	9	122730869	122731868	-1	9	120544123	120545122	-1	15	15072343	15073342	1	A+	I+	S+	0.0357333
ENSG00000132356_ENSPTRG00000016821_ENSMMUG00000023806	5	40834055	40835054	-1	5	74795015	74796014	1	6	40639348	40640347	-1	A+	I+	S+	0.0360863
ENSG00000164062_ENSPTRG00000014928_ENSMMUG00000014540	3	49685439	49686438	1	3	50849297	50850296	1	2	86747446	86748445	-1	A+	I+	S+	0.0360878
ENSG00000100714_ENSPTRG00000006435_ENSMMUG00000001319	14	63923821	63924820	1	14	63842183	63843182	1	7	127380125	127381124	1	A+	I+	S+	0.0365762
ENSG00000167113_ENSPTRG00000021424_ENSMMUG00000014147	9	130123636	130124635	1	9	128151771	128152770	1	15	10552559	10553558	-1	A+	I+	S+	0.0367107
ENSG00000079150_ENSPTRG00000012689_ENSMMUG00000002187	2	179051569	179052568	-1	2b	183514019	183515018	-1	12	42129762	42130761	-1	A+	I+	S+	0.0367659
ENSG00000100908_ENSPTRG00000006195_ENSMMUG00000012471	14	23680635	23681634	-1	14	23040858	23041857	-1	7	87035024	87036023	-1	A+	I+	S+	0.0369484
ENSG00000173141_ENSPTRG00000005694_ENSMMUG00000016562	13	20647372	20648371	1	13	20737338	20738337	1	17	499103	500102	-1	A+	I+	S+	0.0370834
ENSG00000120868_ENSPTRG00000005335_ENSMMUG00000022404	12	97562209	97563208	1	12	99694139	99695138	1	11	99830561	99831560	1	A+	I+	S+	0.0372111
ENSG00000100592_ENSPTRG00000006398_ENSMMUG00000021070	14	58724152	58725151	1	14	58557344	58558343	1	7	122199311	122200310	1	A+	I+	S+	0.0375944
ENSG00000144354_ENSPTRG00000012645_ENSMMUG00000014228	2	173926807	173927806	1	2b	178311679	178312678	1	12	36973962	36974961	1	A+	I+	S+	0.0378241
ENSG00000121989_ENSPTRG00000012514_ENSMMUG00000000042	2	148318067	148319066	1	2b	152227112	152228111	1	12	11391300	11392299	1	A+	I+	S+	0.0380554
ENSG00000168389_ENSPTRG00000000581_ENSMMUG00000011264	1	40192397	40193396	1	1	40591580	40592579	1	1	42825961	42826960	1	A+	I+	S+	0.0380724
ENSG00000168003_ENSPTRG00000003794_ENSMMUG00000020354	11	62379094	62380093	1	11	61240464	61241463	1	14	11229230	11230229	-1	A+	I+	S+	0.0385331
ENSG00000136425_ENSPTRG00000007335_ENSMMUG00000009909	15	76210934	76211933	-1	15	76008586	76009585	-1	7	57165674	57166673	-1	A+	I+	S+	0.0386271
ENSG00000053747_ENSPTRG00000009922_ENSMMUG00000004321	18	19522560	19523559	1	18	19496664	19497663	1	18	16707952	16708951	1	A+	I+	S+	0.0387234
ENSG00000163354_ENSPTRG00000001402_ENSMMUG00000023336	1	153272882	153273881	-1	1	134194528	134195527	-1	1	133577602	133578601	-1	A+	I+	S+	0.0391275
ENSG00000008282_ENSPTRG00000019570_ENSMMUG00000019593	7	105540294	105541293	-1	7	106059925	106060924	-1	3	143530069	143531068	-1	A+	I+	S+	0.0391715
ENSG00000171777_ENSPTRG00000010930_ENSMMUG00000020469	19	43608786	43609785	-1	19	43982721	43983720	-1	19	44759178	44760177	-1	A+	I+	S+	0.0392067
ENSG00000113360_ENSPTRG00000016762_ENSMMUG00000012193	5	31564971	31565970	-1	5	84283419	84284418	1	6	31600546	31601545	-1	A+	I+	S+	0.0393288
ENSG00000214133_ENSPTRG00000022792_ENSMMUG00000004801	7	130004049	130005048	-1	7	131090543	131091542	-1	3	168035942	168036941	-1	A+	I+	S+	0.0393542
ENSG00000179528_ENSPTRG00000012092_ENSMMUG00000002125	2	74583952	74584951	-1	2a	76102534	76103533	-1	13	74733994	74734993	-1	A+	I+	S+	0.039454
ENSG00000183060_ENSPTRG00000007497_ENSMMUG00000018124	15	98091150	98092149	-1	15	97732978	97733977	-1	7	79773118	79774117	-1	A+	I+	S+	0.0395769
ENSG00000110455_ENSPTRG00000003527_ENSMMUG00000019694	11	44043586	44044585	1	11	44531401	44532400	1	14	28045839	28046838	-1	A+	I+	S+	0.0396096
ENSG00000107147_ENSPTRG00000021541_ENSMMUG00000021496	9	137732859	137733858	1	9	135789057	135790056	1	15	2632598	2633597	-1	A+	I+	S+	0.0396236
ENSG00000181617_ENSPTRG00000016125_ENSMMUG00000006030	4	71125377	71126376	1	4	60377655	60378654	-1	5	59451704	59452703	-1	A+	I+	S+	0.0396608
ENSG00000114204_ENSPTRG00000015596_ENSMMUG00000009446	3	168674516	168675515	-1	3	172631432	172632431	-1	2	119641966	119642965	1	A+	I+	S+	0.0396857
ENSG00000136932_ENSPTRG00000021170_ENSMMUG00000015654	9	99724674	99725673	-1	9	97132591	97133590	-1	15	38305622	38306621	1	A+	I+	S+	0.0397388
ENSG00000111845_ENSPTRG00000017719_ENSMMUG00000018787	6	10802174	10803173	1	6	10875952	10876951	1	4	10657304	10658303	1	A+	I+	S+	0.0397632
ENSG00000145730_ENSPTRG00000017110_ENSMMUG00000007844	5	102228422	102229421	1	5	103932081	103933080	1	6	99110683	99111682	1	A+	I+	S+	0.0398121
ENSG00000158545_ENSPTRG00000008456_ENSMMUG00000014323	16	87163343	87164342	1	16	88964611	88965610	1	20	86716333	86717332	1	A+	I+	S+	0.0398865
ENSG00000177707_ENSPTRG00000015204_ENSMMUG00000009998	3	112272413	112273412	1	3	115263156	115264155	1	2	31200242	31201241	1	A+	I+	S+	0.0399748
ENSG00000173585_ENSPTRG00000014841_ENSMMUG00000023588	3	45902023	45903022	1	3	46926023	46927022	1	2	90645682	90646681	-1	A+	I+	S+	0.0405152
ENSG00000170802_ENSPTRG00000011908_ENSMMUG00000020677	2	48394299	48395298	1	2a	49479200	49480199	1	13	48491452	48492451	1	A+	I+	S+	0.0405657
ENSG00000173250_ENSPTRG00000017376_ENSMMUG00000023287	5	145875870	145876869	-1	5	148429250	148430249	-1	6	142972358	142973357	-1	A+	I+	S+	0.0409887
ENSG00000176974_ENSPTRG00000008851_ENSMMUG00000013535	17	18207582	18208581	-1	17	37850800	37851799	1	16	18287932	18288931	-1	A+	I+	S+	0.0414038
ENSG00000089123_ENSPTRG00000013257_ENSMMUG00000006519	20	13567584	13568583	-1	20	13722754	13723753	-1	10	46924298	46925297	-1	A+	I+	S+	0.0415467
ENSG00000138764_ENSPTRG00000016196_ENSMMUG00000000914	4	78296551	78297550	1	4	53297592	53298591	-1	5	52424566	52425565	-1	A+	I+	S+	0.0416863
ENSG00000108231_ENSPTRG00000002771_ENSMMUG00000001825	10	95506632	95507631	1	10	94106118	94107117	1	9	93213084	93214083	1	A+	I+	S+	0.0417481
ENSG00000082146_ENSPTRG00000012805_ENSMMUG00000018141	2	202023637	202024636	1	2b	206915008	206916007	1	12	65203558	65204557	1	A+	I+	S+	0.041819
ENSG00000050130_ENSPTRG00000006400_ENSMMUG00000008715	14	59019979	59020978	1	14	58849941	58850940	1	7	122508257	122509256	1	A+	I+	S+	0.0418384
ENSG00000204217_ENSPTRG00000029076_ENSMMUG00000009009	2	202948916	202949915	1	2b	207865136	207866135	1	12	66214117	66215116	1	A+	I+	S+	0.0419407
ENSG00000105251_ENSPTRG00000010300_ENSMMUG00000028927	19	4228598	4229597	1	19	4358016	4359015	1	19	4136165	4137164	1	A+	I+	S+	0.0420176
ENSG00000070610_ENSPTRG00000020919_ENSMMUG00000016331	9	35739226	35740225	-1	9	36453874	36454873	-1	15	41771316	41772315	1	A+	I+	S+	0.0420963
ENSG00000128607_ENSPTRG00000019687_ENSMMUG00000009325	7	129496585	129497584	1	7	130494356	130495355	1	3	167442307	167443306	1	A+	I+	S+	0.0421508
ENSG00000153993_ENSPTRG00000019357_ENSMMUG00000021730	7	84589184	84590183	-1	7	84650515	84651514	-1	3	132144145	132145144	1	A+	I+	S+	0.0422203
ENSG00000110172_ENSPTRG00000004164_ENSMMUG00000005209	11	89595883	89596882	-1	11	88686040	88687039	-1	14	88664840	88665839	-1	A+	I+	S+	0.0424526
ENSG00000111875_ENSPTRG00000018554_ENSMMUG00000008526	6	119255901	119256900	1	6	120840328	120841327	1	4	145163566	145164565	-1	A+	I+	S+	0.0426313
ENSG00000114993_ENSPTRG00000012086_ENSMMUG00000002721	2	74522569	74523568	-1	2a	76038820	76039819	-1	13	74671009	74672008	-1	A+	I+	S+	0.0428971
ENSG00000145623_ENSPTRG00000016810_ENSMMUG00000001609	5	38880893	38881892	1	5	76793177	76794176	-1	6	38668749	38669748	1	A+	I+	S+	0.0428987
ENSG00000131152_ENSPTRG00000008443_ENSMMUG00000017608	16	85908524	85909523	-1	16	87652012	87653011	-1	20	85434958	85435957	-1	A+	I+	S+	0.0429238
ENSG00000173040_ENSPTRG00000015875_ENSMMUG00000020860	4	5762177	5763176	-1	4	5858405	5859404	-1	5	3086193	3087192	1	A+	I+	S+	0.0429952
ENSG00000205581_ENSPTRG00000031426_ENSMMUG00000006075	21	39643444	39644443	-1	21	39067622	39068621	-1	3	7265537	7266536	1	A+	I+	S+	0.0430128
ENSG00000111907_ENSPTRG00000018572_ENSMMUG00000003135	6	125515578	125516577	1	6	127333680	127334679	1	4	138781397	138782396	-1	A+	I+	S+	0.043368
ENSG00000157884_ENSPTRG00000011738_ENSMMUG00000014297	2	26717716	26718715	-1	2a	27228462	27229461	-1	13	26583354	26584353	-1	A+	I+	S+	0.0434157
ENSG00000109920_ENSPTRG00000003575_ENSMMUG00000016937	11	47745447	47746446	-1	11	48339668	48340667	-1	14	24336167	24337166	1	A+	I+	S+	0.043605
ENSG00000139505_ENSPTRG00000005718_ENSMMUG00000018419	13	24759705	24760704	-1	13	24894004	24895003	-1	17	5211723	5212722	-1	A+	I+	S+	0.0437657
ENSG00000124733_ENSPTRG00000018181_ENSMMUG00000004871	6	43089597	43090596	-1	6	44025401	44026400	-1	4	42903283	42904282	-1	A+	I+	S+	0.0438351
ENSG00000145050_ENSPTRG00000014971_ENSMMUG00000004278	3	51396743	51397742	1	3	52598289	52599288	1	2	85056001	85057000	-1	A+	I+	S+	0.0440094
ENSG00000123999_ENSPTRG00000012964_ENSMMUG00000007483	2	220144198	220145197	1	2b	225518819	225519818	1	12	83419968	83420967	1	A+	I+	S+	0.0441305
ENSG00000179348_ENSPTRG00000015355_ENSMMUG00000021371	3	129694719	129695718	-1	3	132913425	132914424	-1	11	86348768	86349767	1	A+	I+	S+	0.0442458
ENSG00000147894_ENSPTRG00000020839_ENSMMUG00000016508	9	27563843	27564842	-1	9	28182876	28183875	-1	15	49520313	49521312	1	A+	I+	S+	0.0444785
ENSG00000009830_ENSPTRG00000006576_ENSMMUG00000001095	14	76856979	76857978	-1	14	77119329	77120328	-1	7	140465499	140466498	-1	A+	I+	S+	0.0445024
ENSG00000149483_ENSPTRG00000003740_ENSMMUG00000022373	11	60885083	60886082	1	11	59639111	59640110	1	14	12721105	12722104	-1	A+	I+	S+	0.0447542
ENSG00000145757_ENSPTRG00000017086_ENSMMUG00000001213	5	95044471	95045470	-1	5	19826268	19827267	1	6	91903419	91904418	-1	A+	I+	S+	0.0453308
ENSG00000119711_ENSPTRG00000006531_ENSMMUG00000012684	14	73620950	73621949	-1	14	73796890	73797889	-1	7	137181359	137182358	-1	A+	I+	S+	0.0453475
ENSG00000010165_ENSPTRG00000001682_ENSMMUG00000007266	1	170016384	170017383	1	1	151253295	151254294	1	1	201469833	201470832	1	A+	I+	S+	0.0456013
ENSG00000169016_ENSPTRG00000011661_ENSMMUG00000023225	2	11523749	11524748	-1	2a	11690339	11691338	-1	13	11538642	11539641	-1	A+	I+	S+	0.0456498
ENSG00000185624_ENSPTRG00000009772_ENSMMUG00000009242	17	77411834	77412833	-1	17	82070071	82071070	-1	16	77282105	77283104	-1	A+	I+	S+	0.0456624
ENSG00000143816_ENSPTRG00000002062_ENSMMUG00000008338	1	226202223	226203222	-1	1	208553540	208554539	-1	1	142410603	142411602	1	A+	I+	S+	0.0456903
ENSG00000115109_ENSPTRG00000012408_ENSMMUG00000001244	2	120486139	120487138	1	2b	120659820	120660819	1	13	126216775	126217774	1	A+	I+	S+	0.0457264
ENSG00000166546_ENSPTRG00000008192_ENSMMUG00000000027	16	65060009	65061008	1	16	66164200	66165199	1	20	64735187	64736186	1	A+	I+	S+	0.0457477
ENSG00000154485_ENSPTRG00000003041_ENSMMUG00000008537	10	127454381	127455380	-1	10	126747037	126748036	-1	9	125356741	125357740	-1	A+	I+	S+	0.0458235
ENSG00000153140_ENSPTRG00000017066_ENSMMUG00000020180	5	89741360	89742359	-1	5	25214097	25215096	1	6	86652803	86653802	-1	A+	I+	S+	0.0460155
ENSG00000145936_ENSPTRG00000017518_ENSMMUG00000022581	5	169749217	169750216	-1	5	172639906	172640905	-1	6	166761011	166762010	-1	A+	I+	S+	0.0460825
ENSG00000140299_ENSPTRG00000007130_ENSMMUG00000020348	15	57768811	57769810	-1	15	57179501	57180500	-1	7	38066756	38067755	-1	A+	I+	S+	0.0462847
ENSG00000161091_ENSPTRG00000010267_ENSMMUG00000010653	19	3508572	3509571	-1	19	3601845	3602844	-1	19	3396073	3397072	-1	A+	I+	S+	0.0462888
ENSG00000108788_ENSPTRG00000009208_ENSMMUG00000009887	17	37971604	37972603	1	17	14961811	14962810	-1	16	52688281	52689280	1	A+	I+	S+	0.046471
ENSG00000143198_ENSPTRG00000001616_ENSMMUG00000015948	1	163866074	163867073	1	1	144959652	144960651	1	1	195472332	195473331	1	A+	I+	S+	0.0466323
ENSG00000157606_ENSPTRG00000018223_ENSMMUG00000014388	6	44417464	44418463	1	6	45413337	45414336	1	4	44262851	44263850	1	A+	I+	S+	0.0470099
ENSG00000175697_ENSPTRG00000015267_ENSMMUG00000001981	3	121445656	121446655	-1	3	124557813	124558812	-1	2	40306608	40307607	-1	A+	I+	S+	0.047107
ENSG00000085491_ENSPTRG00000001026_ENSMMUG00000002789	1	108544393	108545392	-1	1	109904690	109905689	-1	1	111108721	111109720	-1	A+	I+	S+	0.0472021
ENSG00000198087_ENSPTRG00000018244_ENSMMUG00000017952	6	47552484	47553483	1	6	48577673	48578672	1	4	47289630	47290629	1	A+	I+	S+	0.0475506
ENSG00000082068_ENSPTRG00000016806_ENSMMUG00000006107	5	37414169	37415168	1	5	78280855	78281854	-1	6	37214166	37215165	1	A+	I+	S+	0.0475576
ENSG00000011198_ENSPTRG00000014812_ENSMMUG00000001031	3	43706379	43707378	1	3	44655265	44656264	1	2	92920732	92921731	-1	A+	I+	S+	0.0480728
ENSG00000204197_ENSPTRG00000018047_ENSMMUG00000007477	6	33466598	33467597	1	6	34099091	34100090	1	4	33121498	33122497	1	A+	I+	S+	0.048421
ENSG00000186468_ENSPTRG00000017052_ENSMMUG00000003578	5	81609996	81610995	-1	5	33387340	33388339	1	6	78451221	78452220	-1	A+	I+	S+	0.0484458
ENSG00000128951_ENSPTRG00000007044_ENSMMUG00000016898	15	46409913	46410912	1	15	45571134	45572133	1	7	26658907	26659906	1	A+	I+	S+	0.0487419
ENSG00000151164_ENSPTRG00000005443_ENSMMUG00000013155	12	109423483	109424482	1	12	111781626	111782625	1	11	111433737	111434736	1	A+	I+	S+	0.0491173
ENSG00000101444_ENSPTRG00000013414_ENSMMUG00000016306	20	32354812	32355811	-1	20	31359275	31360274	-1	10	30270521	30271520	1	A+	I+	S+	0.049145
ENSG00000137574_ENSPTRG00000020262_ENSMMUG00000005478	8	56847255	56848254	1	8	53911040	53912039	1	8	58376312	58377311	1	A+	I+	S+	0.0493991
ENSG00000139428_ENSPTRG00000005427_ENSMMUG00000011665	12	108495742	108496741	-1	12	110836354	110837353	-1	11	110576482	110577481	-1	A+	I+	S+	0.0494091
ENSG00000011376_ENSPTRG00000014833_ENSMMUG00000018020	3	45404072	45405071	1	3	46416790	46417789	1	2	91148279	91149278	-1	A+	I+	S+	0.0496593
ENSG00000092330_ENSPTRG00000006208_ENSMMUG00000029407	14	23781679	23782678	-1	14	23147140	23148139	-1	7	87136788	87137787	-1	A+	I+	S+	0.0502196
ENSG00000134323_ENSPTRG00000011672_ENSMMUG00000018805	2	15997134	15998133	1	2a	16231463	16232462	1	13	15938563	15939562	1	A+	I+	S+	0.050361
ENSG00000147689_ENSPTRG00000020548_ENSMMUG00000006049	8	124262933	124263932	1	8	122736776	122737775	1	8	125761919	125762918	1	A+	I+	S+	0.0506082
ENSG00000130175_ENSPTRG00000010505_ENSMMUG00000002328	19	11406269	11407268	1	19	11738387	11739386	1	19	11257371	11258370	1	A+	I+	S+	0.0507092
ENSG00000213246_ENSPTRG00000009451_ENSMMUG00000007579	17	53784563	53785562	-1	17	57528284	57529283	-1	16	42595476	42596475	-1	A+	I+	S+	0.0508383
ENSG00000159650_ENSPTRG00000015334_ENSMMUG00000004197	3	127719286	127720285	-1	3	130896122	130897121	-1	2	46293391	46294390	-1	A+	I+	S+	0.0510706
ENSG00000124222_ENSPTRG00000013674_ENSMMUG00000001833	20	56658734	56659733	1	20	56360403	56361402	1	10	5876652	5877651	-1	A+	I+	S+	0.0511312
ENSG00000175224_ENSPTRG00000003549_ENSMMUG00000019672	11	46594722	46595721	1	11	47142049	47143048	1	14	25504525	25505524	-1	A+	I+	S+	0.051315
ENSG00000118298_ENSPTRG00000001249_ENSMMUG00000021385	1	148495793	148496792	1	1	129267038	129268037	1	1	128630483	128631482	1	A+	I+	S+	0.0513615
ENSG00000164253_ENSPTRG00000017011_ENSMMUG00000021361	5	76824089	76825088	-1	5	38350522	38351521	1	6	73716935	73717934	-1	A+	I+	S+	0.0513776
ENSG00000187790_ENSPTRG00000006307_ENSMMUG00000016513	14	44673900	44674899	1	14	44254881	44255880	1	7	108306489	108307488	1	A+	I+	S+	0.0514184
ENSG00000182010_ENSPTRG00000002536_ENSMMUG00000016829	10	63698473	63699472	-1	10	61169090	61170089	-1	9	74994656	74995655	1	A+	I+	S+	0.0514697
ENSG00000136261_ENSPTRG00000018951_ENSMMUG00000017045	7	16651284	16652283	1	7	16795976	16796975	1	3	109466782	109467781	-1	A+	I+	S+	0.0516733
ENSG00000132436_ENSPTRG00000019188_ENSMMUG00000000505	7	50577728	50578727	-1	7	51490330	51491329	-1	3	75807469	75808468	1	A+	I+	S+	0.0516838
ENSG00000117906_ENSPTRG00000007319_ENSMMUG00000008213	15	75010134	75011133	1	15	74792995	74793994	1	7	55941035	55942034	1	A+	I+	S+	0.0518675
ENSG00000138744_ENSPTRG00000016178_ENSMMUG00000017501	4	77081191	77082190	-1	4	54543691	54544690	1	5	53639778	53640777	1	A+	I+	S+	0.0518955
ENSG00000104765_ENSPTRG00000020097_ENSMMUG00000023646	8	26295440	26296439	1	8	22848528	22849527	1	8	26530321	26531320	1	A+	I+	S+	0.0519995
ENSG00000122557_ENSPTRG00000019078_ENSMMUG00000001350	7	35701271	35702270	-1	7	36119918	36120917	-1	3	90465552	90466551	1	A+	I+	S+	0.0522222
ENSG00000042317_ENSPTRG00000006606_ENSMMUG00000021011	14	87920764	87921763	1	14	88466858	88467857	1	7	151573462	151574461	1	A+	I+	S+	0.0523723
ENSG00000116455_ENSPTRG00000001098_ENSMMUG00000003311	1	111793354	111794353	-1	1	126294320	126295319	1	1	114448839	114449838	-1	A+	I+	S+	0.0524667
ENSG00000177425_ENSPTRG00000005250_ENSMMUG00000015179	12	78608922	78609921	-1	12	80320142	80321141	-1	11	76666611	76667610	-1	A+	I+	S+	0.0525949
ENSG00000112667_ENSPTRG00000029662_ENSMMUG00000013990	6	43305190	43306189	-1	6	44254717	44255716	-1	4	43119999	43120998	-1	A+	I+	S+	0.0532803
ENSG00000182931_ENSPTRG00000013558_ENSMMUG00000018249	20	43767073	43768072	-1	20	43072514	43073513	-1	10	18775373	18776372	1	A+	I+	S+	0.0533532
ENSG00000144867_ENSPTRG00000015413_ENSMMUG00000008918	3	135006329	135007328	1	3	138374395	138375394	1	2	153943167	153944166	-1	A+	I+	S+	0.053638
ENSG00000125257_ENSPTRG00000005971_ENSMMUG00000021807	13	94751685	94752684	-1	13	96031610	96032609	-1	17	75709377	75710376	-1	A+	I+	S+	0.0539292
ENSG00000173064_ENSPTRG00000005473_ENSMMUG00000007122	12	111195941	111196940	-1	12	113633868	113634867	-1	11	113195751	113196750	-1	A+	I+	S+	0.0540919
ENSG00000068912_ENSPTRG00000011918_ENSMMUG00000010640	2	53866721	53867720	1	2a	55065165	55066164	1	13	54069831	54070830	1	A+	I+	S+	0.0542309
ENSG00000121858_ENSPTRG00000015631_ENSMMUG00000019302	3	173723964	173724963	-1	3	177749674	177750673	-1	2	114494782	114495781	1	A+	I+	S+	0.0546164
ENSG00000186714_ENSPTRG00000003479_ENSMMUG00000009028	11	32772764	32773763	-1	11	33010485	33011484	-1	14	39022767	39023766	1	A+	I+	S+	0.0547125
ENSG00000164039_ENSPTRG00000016329_ENSMMUG00000019085	4	104240474	104241473	-1	4	106421589	106422588	-1	5	96094668	96095667	-1	A+	I+	S+	0.0547769
ENSG00000115353_ENSPTRG00000012106_ENSMMUG00000001846	2	75279782	75280781	-1	2a	76818438	76819437	-1	13	75444691	75445690	-1	A+	I+	S+	0.0548848
ENSG00000109814_ENSPTRG00000015996_ENSMMUG00000001892	4	39205607	39206606	-1	4	39859206	39860205	-1	5	34522692	34523691	-1	A+	I+	S+	0.0549637
ENSG00000123739_ENSPTRG00000016362_ENSMMUG00000008177	4	110870661	110871660	-1	4	113171212	113172211	-1	5	102636767	102637766	-1	A+	I+	S+	0.0550541
ENSG00000122958_ENSPTRG00000002567_ENSMMUG00000004101	10	70552274	70553273	1	10	68158938	68159937	1	9	67906246	67907245	-1	A+	I+	S+	0.0551328
ENSG00000127412_ENSPTRG00000019798_ENSMMUG00000016219	7	142341028	142342027	-1	7	143694036	143695035	-1	3	180574845	180575844	-1	A+	I+	S+	0.0553901
ENSG00000163795_ENSPTRG00000011767_ENSMMUG00000008292	2	27457098	27458097	-1	2a	27983821	27984820	-1	13	27375577	27376576	-1	A+	I+	S+	0.0557773
ENSG00000115263_ENSPTRG00000012580_ENSMMUG00000003198	2	162717004	162718003	-1	2b	166864390	166865389	-1	12	25725144	25726143	-1	A+	I+	S+	0.0558689
ENSG00000163918_ENSPTRG00000015719_ENSMMUG00000003704	3	188006985	188007984	-1	3	192388952	192389951	-1	2	179163618	179164617	-1	A+	I+	S+	0.0558762
ENSG00000119574_ENSPTRG00000011597_ENSMMUG00000017874	19	63722734	63723733	-1	19	64408713	64409712	-1	19	64285329	64286328	-1	A+	I+	S+	0.0559393
ENSG00000139133_ENSPTRG00000029678_ENSMMUG00000001214	12	34065483	34066482	1	12	54771630	54772629	-1	11	34237004	34238003	1	A+	I+	S+	0.0559847
ENSG00000151388_ENSPTRG00000016776_ENSMMUG00000016226	5	33928055	33929054	-1	5	81834892	81835891	1	6	33999626	34000625	-1	A+	I+	S+	0.0561187
ENSG00000115593_ENSPTRG00000012168_ENSMMUG00000008055	2	88147496	88148495	1	2a	89111715	89112714	1	13	88555996	88556995	1	A+	I+	S+	0.0562238
ENSG00000134460_ENSPTRG00000002263_ENSMMUG00000015151	10	6144279	6145278	-1	10	6212059	6213058	-1	9	6345495	6346494	-1	A+	I+	S+	0.0564094
ENSG00000162222_ENSPTRG00000023824_ENSMMUG00000014367	11	62251160	62252159	1	11	61107857	61108856	1	14	11357657	11358656	-1	A+	I+	S+	0.0566815
ENSG00000198049_ENSPTRG00000023708_ENSMMUG00000002255	1	204389567	204390566	1	1	186511941	186512940	-1	1	164230536	164231535	1	A+	I+	S+	0.0567421
ENSG00000100028_ENSPTRG00000014176_ENSMMUG00000000264	22	23280618	23281617	1	22	23170167	23171166	1	10	67969160	67970159	1	A+	I+	S+	0.0568382
ENSG00000109390_ENSPTRG00000016452_ENSMMUG00000018182	4	140443156	140444155	-1	4	143041614	143042613	-1	5	131767589	131768588	-1	A+	I+	S+	0.0569742
ENSG00000141977_ENSPTRG00000010640_ENSMMUG00000004283	19	16145337	16146336	-1	19	16574389	16575388	-1	19	15706521	15707520	-1	A+	I+	S+	0.0570566
ENSG00000087586_ENSPTRG00000013646_ENSMMUG00000000070	20	54400801	54401800	-1	20	54024740	54025739	-1	10	8152956	8153955	1	A+	I+	S+	0.0572106
ENSG00000168748_ENSPTRG00000008203_ENSMMUG00000006749	16	65434781	65435780	1	16	66546304	66547303	1	20	65133584	65134583	1	A+	I+	S+	0.0572875
ENSG00000167325_ENSPTRG00000003207_ENSMMUG00000003962	11	4071587	4072586	1	11	4037562	4038561	1	14	69469018	69470017	-1	A+	I+	S+	0.0574124
ENSG00000127914_ENSPTRG00000019389_ENSMMUG00000002364	7	91407128	91408127	1	7	91567045	91568044	1	3	125306182	125307181	-1	A+	I+	S+	0.0577545
ENSG00000133313_ENSPTRG00000010114_ENSMMUG00000008938	18	70313577	70314576	1	18	71359512	71360511	1	18	67978828	67979827	1	A+	I+	S+	0.0577724
ENSG00000173908_ENSPTRG00000009131_ENSMMUG00000001499	17	36209738	36210737	-1	17	16713651	16714650	1	16	50917175	50918174	-1	A+	I+	S+	0.0578866
ENSG00000205846_ENSPTRG00000029793_ENSMMUG00000013698	12	8498858	8499857	1	12	8755635	8756634	1	11	8531333	8532332	1	A+	I+	S+	0.0583976
ENSG00000143536_ENSPTRG00000001314_ENSMMUG00000009040	1	150653364	150654363	-1	1	131504255	131505254	-1	1	130947469	130948468	-1	A+	I+	S+	0.0587058
ENSG00000111554_ENSPTRG00000005196_ENSMMUG00000018725	12	67012380	67013379	-1	12	68623189	68624188	-1	11	65322639	65323638	-1	A+	I+	S+	0.0587356
ENSG00000101203_ENSPTRG00000013734_ENSMMUG00000015912	20	61393983	61394982	1	20	61217768	61218767	1	10	1065080	1066079	-1	A+	I+	S+	0.0588379
ENSG00000132274_ENSPTRG00000003259_ENSMMUG00000000338	11	5666495	5667494	1	11	5525201	5526200	1	14	67642971	67643970	-1	A+	I+	S+	0.0588405
ENSG00000140307_ENSPTRG00000007129_ENSMMUG00000018428	15	57737012	57738011	-1	15	57147724	57148723	-1	7	38036732	38037731	-1	A+	I+	S+	0.0589008
ENSG00000163430_ENSPTRG00000015269_ENSMMUG00000002925	3	121652534	121653533	-1	3	124759046	124760045	-1	2	40498760	40499759	-1	A+	I+	S+	0.0590082
ENSG00000121005_ENSPTRG00000020356_ENSMMUG00000011040	8	76058531	76059530	1	8	73452514	73453513	1	8	77440502	77441501	1	A+	I+	S+	0.0590968
ENSG00000196504_ENSPTRG00000012543_ENSMMUG00000010812	2	153282222	153283221	-1	2b	157260020	157261019	-1	12	16370450	16371449	-1	A+	I+	S+	0.0591813
ENSG00000163644_ENSPTRG00000016271_ENSMMUG00000004561	4	89424913	89425912	-1	4	91203245	91204244	-1	5	81245619	81246618	-1	A+	I+	S+	0.0592717
ENSG00000163810_ENSPTRG00000014827_ENSMMUG00000003652	3	44887721	44888720	1	3	45876445	45877444	1	2	91660266	91661265	-1	A+	I+	S+	0.0598337
ENSG00000164944_ENSPTRG00000020428_ENSMMUG00000012981	8	95634865	95635864	-1	8	93374350	93375349	-1	8	97129627	97130626	-1	A+	I+	S+	0.0599932
ENSG00000162613_ENSPTRG00000000888_ENSMMUG00000002899	1	78217366	78218365	-1	1	79312443	79313442	-1	1	80819081	80820080	-1	A+	I+	S+	0.0604432
ENSG00000100263_ENSPTRG00000014216_ENSMMUG00000021373	22	27993915	27994914	-1	22	28133486	28134485	-1	10	73094496	73095495	-1	A+	I+	S+	0.060965
ENSG00000118193_ENSPTRG00000001820_ENSMMUG00000004266	1	198856486	198857485	-1	1	180603987	180604986	-1	1	169875372	169876371	1	A+	I+	S+	0.0611295
ENSG00000204218_ENSPTRG00000018042_ENSMMUG00000003872	6	33374717	33375716	-1	6	34001955	34002954	-1	4	33012814	33013813	-1	A+	I+	S+	0.0612681
ENSG00000114770_ENSPTRG00000015675_ENSMMUG00000005515	3	185218422	185219421	-1	3	189534978	189535977	-1	2	102659111	102660110	1	A+	I+	S+	0.0614096
ENSG00000149507_ENSPTRG00000003704_ENSMMUG00000013525	11	59563324	59564323	1	11	58258859	58259858	1	14	13944510	13945509	-1	A+	I+	S+	0.0614258
ENSG00000158560_ENSPTRG00000019422_ENSMMUG00000005915	7	95238802	95239801	1	7	95441179	95442178	1	3	121484587	121485586	-1	A+	I+	S+	0.0614357
ENSG00000090376_ENSPTRG00000005187_ENSMMUG00000016625	12	64868270	64869269	1	12	23248642	23249641	-1	11	63213413	63214412	1	A+	I+	S+	0.0615417
ENSG00000095397_ENSPTRG00000021289_ENSMMUG00000031977	9	116307552	116308551	-1	9	113982801	113983800	-1	15	21621846	21622845	1	A+	I+	S+	0.062159
ENSG00000174448_ENSPTRG00000010035_ENSMMUG00000010913	18	50134942	50135941	-1	18	50691763	50692762	-1	18	47610388	47611387	-1	A+	I+	S+	0.0624883
ENSG00000113492_ENSPTRG00000016786_ENSMMUG00000006301	5	35083781	35084780	-1	5	80663776	80664775	1	6	34813484	34814483	-1	A+	I+	S+	0.0624927
ENSG00000112110_ENSPTRG00000018761_ENSMMUG00000017037	6	160130488	160131487	1	6	162727088	162728087	1	4	156778204	156779203	1	A+	I+	S+	0.0625238
ENSG00000134186_ENSPTRG00000001032_ENSMMUG00000010155	1	109035469	109036468	1	1	110236847	110237846	1	1	111686091	111687090	1	A+	I+	S+	0.0627405
ENSG00000183733_ENSPTRG00000012033_ENSMMUG00000020852	2	70871284	70872283	-1	2a	72347835	72348834	-1	13	71097718	71098717	-1	A+	I+	S+	0.0631595
ENSG00000151470_ENSPTRG00000016442_ENSMMUG00000002148	4	130233290	130234289	1	4	132601330	132602329	1	5	121411372	121412371	1	A+	I+	S+	0.0632252
ENSG00000145781_ENSPTRG00000017159_ENSMMUG00000008738	5	115447622	115448621	1	5	117408860	117409859	1	6	112539016	112540015	1	A+	I+	S+	0.0632927
ENSG00000164209_ENSPTRG00000017126_ENSMMUG00000009624	5	110101653	110102652	1	5	111970522	111971521	1	6	107040915	107041914	1	A+	I+	S+	0.0633072
ENSG00000005981_ENSPTRG00000019420_ENSMMUG00000008016	7	94952149	94953148	1	7	95157078	95158077	1	3	121776382	121777381	-1	A+	I+	S+	0.0634298
ENSG00000187522_ENSPTRG00000002311_ENSMMUG00000017173	10	14919231	14920230	1	10	15226660	15227659	1	9	15114235	15115234	1	A+	I+	S+	0.0634921
ENSG00000106524_ENSPTRG00000018950_ENSMMUG00000017041	7	16651938	16652937	-1	7	16796633	16797632	-1	3	109466133	109467132	1	A+	I+	S+	0.0639666
ENSG00000115934_ENSPTRG00000012793_ENSMMUG00000006638	2	201462245	201463244	-1	2b	206335328	206336327	-1	12	64641152	64642151	-1	A+	I+	S+	0.0639917
ENSG00000119283_ENSPTRG00000002104_ENSMMUG00000017449	1	229364297	229365296	1	1	211773170	211774169	1	1	225796473	225797472	-1	A+	I+	S+	0.0642843
ENSG00000137831_ENSPTRG00000007232_ENSMMUG00000007570	15	68842905	68843904	-1	15	68545643	68546642	-1	7	49407071	49408070	-1	A+	I+	S+	0.0644654
ENSG00000198758_ENSPTRG00000001065_ENSMMUG00000008030	1	110108094	110109093	-1	1	128023129	128024128	1	1	112822082	112823081	-1	A+	I+	S+	0.0648167
ENSG00000115548_ENSPTRG00000012155_ENSMMUG00000013124	2	86520954	86521953	1	2a	88386011	88387010	1	13	87016588	87017587	1	A+	I+	S+	0.0649562
ENSG00000151631_ENSPTRG00000002247_ENSMMUG00000023285	10	4924162	4925161	-1	10	5035624	5036623	-1	9	5213221	5214220	-1	A+	I+	S+	0.0651556
ENSG00000158417_ENSPTRG00000012279_ENSMMUG00000018946	2	99319266	99320265	1	2a	100273531	100274530	1	13	99279585	99280584	1	A+	I+	S+	0.0654606
ENSG00000171314_ENSPTRG00000002807_ENSMMUG00000020027	10	99174940	99175939	1	10	97717488	97718487	1	9	97013501	97014500	1	A+	I+	S+	0.0656059
ENSG00000105053_ENSPTRG00000011330_ENSMMUG00000010837	19	55220618	55221617	-1	19	55775342	55776341	-1	19	56302858	56303857	-1	A+	I+	S+	0.0656839
ENSG00000149929_ENSPTRG00000007978_ENSMMUG00000020275	16	29914889	29915888	-1	16	30372925	30373924	-1	20	27963424	27964423	-1	A+	I+	S+	0.0662114
ENSG00000148840_ENSPTRG00000002883_ENSMMUG00000001186	10	103881777	103882776	1	10	102524339	102525338	1	9	101789846	101790845	1	A+	I+	S+	0.0662976
ENSG00000166152_ENSPTRG00000008098_ENSMMUG00000019881	16	47964309	47965308	1	16	48655766	48656765	1	20	47572075	47573074	1	A+	I+	S+	0.0663679
ENSG00000125124_ENSPTRG00000008133_ENSMMUG00000013268	16	55111697	55112696	-1	16	55951794	55952793	-1	20	54831015	54832014	-1	A+	I+	S+	0.0666013
ENSG00000157017_ENSPTRG00000014618_ENSMMUG00000019935	3	10306897	10307896	-1	3	10584541	10585540	-1	2	50734020	50735019	1	A+	I+	S+	0.0666401
ENSG00000131059_ENSPTRG00000013393_ENSMMUG00000008928	20	31267796	31268795	1	20	30209483	30210482	1	10	31361124	31362123	-1	A+	I+	S+	0.0667542
ENSG00000206043_ENSPTRG00000029279_ENSMMUG00000020905	18	70133090	70134089	1	18	71175406	71176405	1	18	67798301	67799300	1	A+	I+	S+	0.0667955
ENSG00000166592_ENSPTRG00000008207_ENSMMUG00000016729	16	65516932	65517931	-1	16	66629442	66630441	-1	20	65216141	65217140	-1	A+	I+	S+	0.0669296
ENSG00000100347_ENSPTRG00000014483_ENSMMUG00000015446	22	42672949	42673948	1	22	43055548	43056547	1	10	87943774	87944773	1	A+	I+	S+	0.0671446
ENSG00000173559_ENSPTRG00000012754_ENSMMUG00000009460	2	192250107	192251106	1	2b	196986192	196987191	1	12	55424615	55425614	1	A+	I+	S+	0.0671836
ENSG00000154493_ENSPTRG00000003047_ENSMMUG00000009663	10	128203383	128204382	-1	10	127523200	127524199	-1	9	126104319	126105318	-1	A+	I+	S+	0.0672263
ENSG00000170471_ENSPTRG00000013488_ENSMMUG00000017350	20	36533873	36534872	1	20	35660222	35661221	1	10	25979693	25980692	-1	A+	I+	S+	0.067458
ENSG00000139343_ENSPTRG00000005317_ENSMMUG00000009302	12	94775840	94776839	1	12	96860368	96861367	1	11	97077475	97078474	1	A+	I+	S+	0.0675248
ENSG00000143324_ENSPTRG00000001743_ENSMMUG00000012848	1	178866763	178867762	1	1	160230152	160231151	1	1	190100109	190101108	-1	A+	I+	S+	0.0675334
ENSG00000106460_ENSPTRG00000018937_ENSMMUG00000005159	7	12216449	12217448	1	7	12280351	12281350	1	3	114020760	114021759	-1	A+	I+	S+	0.0678749
ENSG00000090054_ENSPTRG00000021103_ENSMMUG00000003006	9	93917512	93918511	-1	9	91309320	91310319	-1	15	103920603	103921602	-1	A+	I+	S+	0.0679762
ENSG00000119523_ENSPTRG00000021183_ENSMMUG00000010662	9	101024068	101025067	-1	9	98456507	98457506	-1	15	37007416	37008415	1	A+	I+	S+	0.0684763
ENSG00000091732_ENSPTRG00000019685_ENSMMUG00000006155	7	129478470	129479469	-1	7	130477948	130478947	-1	3	167425518	167426517	-1	A+	I+	S+	0.0689003
ENSG00000121578_ENSPTRG00000015251_ENSMMUG00000003592	3	120442443	120443442	-1	3	123538983	123539982	-1	2	39264838	39265837	-1	A+	I+	S+	0.069013
ENSG00000123737_ENSPTRG00000016409_ENSMMUG00000009816	4	122940922	122941921	1	4	125201254	125202253	1	5	114168409	114169408	1	A+	I+	S+	0.0693659
ENSG00000181016_ENSPTRG00000019603_ENSMMUG00000008037	7	111907282	111908281	1	7	112585180	112586179	1	3	149880353	149881352	1	A+	I+	S+	0.0697427
ENSG00000104412_ENSPTRG00000020506_ENSMMUG00000019260	8	109524029	109525028	1	8	107603962	107604961	1	8	110846371	110847370	1	A+	I+	S+	0.0697672
ENSG00000119707_ENSPTRG00000006509_ENSMMUG00000002332	14	72594021	72595020	1	14	72760198	72761197	1	7	136168206	136169205	1	A+	I+	S+	0.0698056
ENSG00000092148_ENSPTRG00000006240_ENSMMUG00000003120	14	30746441	30747440	-1	14	30195408	30196407	-1	7	94167730	94168729	-1	A+	I+	S+	0.0698903
ENSG00000214439_ENSPTRG00000019543_ENSMMUG00000007977	7	76589381	76590380	-1	7	76474678	76475677	-1	3	140224790	140225789	1	A+	I+	S+	0.0699262
ENSG00000118520_ENSPTRG00000018600_ENSMMUG00000017540	6	131935058	131936057	1	6	133859437	133860436	1	4	132303932	132304931	-1	A+	I+	S+	0.0699745
ENSG00000134697_ENSPTRG00000000549_ENSMMUG00000008419	1	37834110	37835109	-1	1	38167758	38168757	-1	1	40460221	40461220	-1	A+	I+	S+	0.0701158
ENSG00000138036_ENSPTRG00000011877_ENSMMUG00000008077	2	43853682	43854681	1	2a	44795507	44796506	1	13	43875679	43876678	1	A+	I+	S+	0.0701827
ENSG00000149294_ENSPTRG00000004291_ENSMMUG00000004688	11	112572125	112573124	1	11	111994973	111995972	1	14	111672070	111673069	1	A+	I+	S+	0.0701995
ENSG00000138750_ENSPTRG00000016185_ENSMMUG00000020910	4	77288680	77289679	-1	4	54332268	54333267	1	5	53442307	53443306	1	A+	I+	S+	0.0708761
ENSG00000171989_ENSPTRG00000007125_ENSMMUG00000012934	15	57285334	57286333	1	15	56685942	56686941	1	7	37577781	37578780	1	A+	I+	S+	0.0708899
ENSG00000170364_ENSPTRG00000014567_ENSMMUG00000017828	3	4318999	4319998	1	3	4422158	4423157	1	2	56730905	56731904	-1	A+	I+	S+	0.0709412
ENSG00000187778_ENSPTRG00000004910_ENSMMUG00000011098	12	48248179	48249178	-1	12	40151656	40152655	1	11	46707017	46708016	-1	A+	I+	S+	0.07099
ENSG00000010610_ENSPTRG00000004590_ENSMMUG00000013202	12	6767912	6768911	1	12	7014911	7015910	1	11	6966873	6967872	1	A+	I+	S+	0.0709984
ENSG00000121807_ENSPTRG00000014847_ENSMMUG00000014276	3	46369364	46370363	1	3	47394814	47395813	1	2	90163033	90164032	-1	A+	I+	S+	0.0717944
ENSG00000095627_ENSPTRG00000002958_ENSMMUG00000022517	10	115928019	115929018	1	10	114872985	114873984	1	9	113838735	113839734	1	A+	I+	S+	0.0718071
ENSG00000070061_ENSPTRG00000021233_ENSMMUG00000019357	9	110736220	110737219	-1	9	108349315	108350314	-1	15	27279564	27280563	1	A+	I+	S+	0.0718094
ENSG00000116809_ENSPTRG00000000211_ENSMMUG00000008031	1	16175192	16176191	-1	1	16187544	16188543	-1	1	18778780	18779779	-1	A+	I+	S+	0.0719605
ENSG00000106100_ENSPTRG00000019040_ENSMMUG00000012547	7	30484834	30485833	-1	7	30847775	30848774	-1	3	95735017	95736016	1	A+	I+	S+	0.0720935
ENSG00000101019_ENSPTRG00000013438_ENSMMUG00000010403	20	33463360	33464359	-1	20	32502744	32503743	-1	10	29132458	29133457	1	A+	I+	S+	0.072448
ENSG00000110921_ENSPTRG00000005428_ENSMMUG00000011663	12	108495000	108495999	1	12	110835634	110836633	1	11	110575764	110576763	1	A+	I+	S+	0.0725933
ENSG00000119812_ENSPTRG00000011825_ENSMMUG00000010462	2	33677871	33678870	-1	2a	34366618	34367617	-1	13	33576218	33577217	-1	A+	I+	S+	0.0728344
ENSG00000166589_ENSPTRG00000008205_ENSMMUG00000016727	16	65510322	65511321	-1	16	66623021	66624020	-1	20	65209680	65210679	-1	A+	I+	S+	0.073132
ENSG00000137955_ENSPTRG00000032439_ENSMMUG00000000873	1	76023474	76024473	1	1	77083037	77084036	1	1	78587927	78588926	1	A+	I+	S+	0.0733259
ENSG00000112304_ENSPTRG00000017779_ENSMMUG00000029939	6	24774254	24775253	1	6	25140111	25141110	1	4	24672212	24673211	1	A+	I+	S+	0.0733793
ENSG00000196284_ENSPTRG00000023379_ENSMMUG00000021377	6	45453670	45454669	-1	6	46451934	46452933	-1	4	45269633	45270632	-1	A+	I+	S+	0.0737005
ENSG00000152380_ENSPTRG00000017039_ENSMMUG00000019459	5	79818556	79819555	1	5	35262622	35263621	-1	6	76682599	76683598	1	A+	I+	S+	0.0739222
ENSG00000181915_ENSPTRG00000029887_ENSMMUG00000030528	10	64233522	64234521	1	10	61694604	61695603	1	9	74455734	74456733	-1	A+	I+	S+	0.0739447
ENSG00000115993_ENSPTRG00000012804_ENSMMUG00000023812	2	202024500	202025499	-1	2b	206915874	206916873	-1	12	65204411	65205410	-1	A+	I+	S+	0.0740409
ENSG00000125818_ENSPTRG00000013155_ENSMMUG00000004709	20	1040939	1041938	1	20	1028807	1029806	1	10	34392805	34393804	1	A+	I+	S+	0.0746944
ENSG00000149654_ENSPTRG00000013581_ENSMMUG00000004479	20	44313742	44314741	-1	20	43627840	43628839	-1	10	18230812	18231811	1	A+	I+	S+	0.0748514
ENSG00000161653_ENSPTRG00000009259_ENSMMUG00000009713	17	39436558	39437557	1	17	13558601	13559600	-1	16	54074446	54075445	1	A+	I+	S+	0.0748539
ENSG00000149380_ENSPTRG00000004063_ENSMMUG00000017399	11	73700348	73701347	-1	11	72672781	72673780	-1	14	72493066	72494065	-1	A+	I+	S+	0.074969
ENSG00000184575_ENSPTRG00000005173_ENSMMUG00000007659	12	63083500	63084499	1	12	25076291	25077290	-1	11	61417013	61418012	1	A+	I+	S+	0.0750843
ENSG00000155115_ENSPTRG00000018502_ENSMMUG00000012709	6	111385456	111386455	1	6	112841875	112842874	1	4	152968170	152969169	-1	A+	I+	S+	0.0751678
ENSG00000110721_ENSPTRG00000003980_ENSMMUG00000023192	11	67645435	67646434	-1	11	66342679	66343678	-1	14	6593872	6594871	1	A+	I+	S+	0.075177
ENSG00000164188_ENSPTRG00000016799_ENSMMUG00000018820	5	36337762	36338761	-1	5	79369342	79370341	1	6	36081920	36082919	-1	A+	I+	S+	0.0751843
ENSG00000122477_ENSPTRG00000001002_ENSMMUG00000004241	1	100416360	100417359	-1	1	101771025	101772024	-1	1	103247086	103248085	-1	A+	I+	S+	0.0752296
ENSG00000130254_ENSPTRG00000010334_ENSMMUG00000017968	19	5573939	5574938	-1	19	5726185	5727184	-1	19	5524079	5525078	-1	A+	I+	S+	0.0753269
ENSG00000119778_ENSPTRG00000011702_ENSMMUG00000020952	2	24003489	24004488	-1	2a	24428857	24429856	-1	13	23827607	23828606	-1	A+	I+	S+	0.0753543
ENSG00000116221_ENSPTRG00000000769_ENSMMUG00000020972	1	54437428	54438427	1	1	55163633	55164632	1	1	57076831	57077830	1	A+	I+	S+	0.0762177
ENSG00000152749_ENSPTRG00000005968_ENSMMUG00000013059	13	94051105	94052104	1	13	95304246	95305245	1	17	75006084	75007083	1	A+	I+	S+	0.0762466
ENSG00000164093_ENSPTRG00000016371_ENSMMUG00000011322	4	111782612	111783611	-1	4	114090808	114091807	-1	5	103557163	103558162	-1	A+	I+	S+	0.0763138
ENSG00000162931_ENSPTRG00000002076_ENSMMUG00000005307	1	226670989	226671988	-1	1	209045222	209046221	-1	1	141962419	141963418	1	A+	I+	S+	0.076356
ENSG00000120262_ENSPTRG00000018715_ENSMMUG00000018346	6	151855916	151856915	1	6	154259764	154260763	1	4	111588363	111589362	-1	A+	I+	S+	0.0765122
ENSG00000134765_ENSPTRG00000009943_ENSMMUG00000011690	18	26996818	26997817	-1	18	27062052	27063051	-1	18	24089729	24090728	-1	A+	I+	S+	0.0765902
ENSG00000094963_ENSPTRG00000001672_ENSMMUG00000019727	1	169420012	169421011	1	1	150622035	150623034	1	1	200888485	200889484	1	A+	I+	S+	0.0767034
ENSG00000119772_ENSPTRG00000011723_ENSMMUG00000013565	2	25418964	25419963	-1	2a	25877495	25878494	-1	13	25274125	25275124	-1	A+	I+	S+	0.0767548
ENSG00000164746_ENSPTRG00000019176_ENSMMUG00000007036	7	48040635	48041634	1	7	48828741	48829740	1	3	78425637	78426636	-1	A+	I+	S+	0.0767574
ENSG00000119720_ENSPTRG00000023399_ENSMMUG00000010442	14	89868033	89869032	-1	14	90467441	90468440	-1	7	153535610	153536609	-1	A+	I+	S+	0.0768691
ENSG00000128891_ENSPTRG00000006923_ENSMMUG00000001482	15	38644545	38645544	-1	15	37549764	37550763	-1	7	18925364	18926363	-1	A+	I+	S+	0.077024
ENSG00000204193_ENSPTRG00000029162_ENSMMUG00000010325	9	112139920	112140919	-1	9	109780721	109781720	-1	15	25864289	25865288	1	A+	I+	S+	0.0771841
ENSG00000100473_ENSPTRG00000006237_ENSMMUG00000011514	14	30412516	30413515	1	14	29855190	29856189	1	7	93818238	93819237	1	A+	I+	S+	0.0772575
ENSG00000154134_ENSPTRG00000004433_ENSMMUG00000021576	11	124239492	124240491	1	11	123843477	123844476	1	14	123010244	123011243	1	A+	I+	S+	0.0773202
ENSG00000129636_ENSPTRG00000008089_ENSMMUG00000004717	16	46052520	46053519	-1	16	46687844	46688843	-1	20	45661762	45662761	-1	A+	I+	S+	0.0774636
ENSG00000164917_ENSPTRG00000018876_ENSMMUG00000011228	7	4780809	4781808	1	7	4735947	4736946	1	3	42773758	42774757	1	A+	I+	S+	0.0777299
ENSG00000100890_ENSPTRG00000006263_ENSMMUG00000019875	14	34660506	34661505	1	14	34188937	34189936	1	7	98080524	98081523	1	A+	I+	S+	0.0781073
ENSG00000115919_ENSPTRG00000012509_ENSMMUG00000021330	2	143350537	143351536	1	2b	147202990	147203989	1	12	6418168	6419167	1	A+	I+	S+	0.0781818
ENSG00000101608_ENSPTRG00000009835_ENSMMUG00000019893	18	3236528	3237527	1	18	13472382	13473381	-1	18	10922634	10923633	-1	A+	I+	S+	0.0783732
ENSG00000052841_ENSPTRG00000003518_ENSMMUG00000000844	11	43336067	43337066	1	11	43814444	43815443	1	14	28734315	28735314	-1	A+	I+	S+	0.0785099
ENSG00000173726_ENSPTRG00000002127_ENSMMUG00000007136	1	233358755	233359754	-1	1	215929831	215930830	-1	1	221888933	221889932	1	A+	I+	S+	0.0786278
ENSG00000183921_ENSPTRG00000007876_ENSMMUG00000010801	16	22084092	22085091	1	16	22425757	22426756	1	20	20573935	20574934	1	A+	I+	S+	0.0789774
ENSG00000158517_ENSPTRG00000019294_ENSMMUG00000007586	7	73825245	73826244	1	7	74387173	74388172	1	3	52225892	52226891	1	A+	I+	S+	0.0789882
ENSG00000136098_ENSPTRG00000005899_ENSMMUG00000016530	13	51631998	51632997	-1	13	52089263	52090262	-1	17	30992162	30993161	-1	A+	I+	S+	0.0790914
ENSG00000176095_ENSPTRG00000014933_ENSMMUG00000014589	3	49798978	49799977	-1	3	50965102	50966101	-1	2	86620230	86621229	1	A+	I+	S+	0.0795339
ENSG00000158467_ENSPTRG00000019681_ENSMMUG00000019358	7	128651100	128652099	1	7	129632044	129633043	1	3	166557255	166558254	1	A+	I+	S+	0.0796565
ENSG00000165886_ENSPTRG00000002811_ENSMMUG00000020031	10	99247758	99248757	1	10	97790511	97791510	1	9	97086439	97087438	1	A+	I+	S+	0.079757
ENSG00000121848_ENSPTRG00000001210_ENSMMUG00000016736	1	144321393	144322392	1	1	113725846	113726845	-1	1	126029553	126030552	-1	A+	I+	S+	0.0797808
ENSG00000198146_ENSPTRG00000023628_ENSMMUG00000029777	15	33067762	33068761	-1	15	31846817	31847816	-1	7	13332904	13333903	-1	A+	I+	S+	0.0798102
ENSG00000118873_ENSPTRG00000001999_ENSMMUG00000007784	1	218512420	218513419	-1	1	200899872	200900871	-1	1	150089494	150090493	1	A+	I+	S+	0.0798535
ENSG00000169242_ENSPTRG00000001407_ENSMMUG00000005350	1	153365560	153366559	1	1	134291346	134292345	1	1	133675183	133676182	1	A+	I+	S+	0.0798686
ENSG00000133055_ENSPTRG00000001868_ENSMMUG00000008713	1	201411566	201412565	-1	1	183238362	183239361	-1	1	167257958	167258957	1	A+	I+	S+	0.0799112
ENSG00000110848_ENSPTRG00000004659_ENSMMUG00000015297	12	9804765	9805764	-1	12	10048088	10049087	-1	11	9976153	9977152	-1	A+	I+	S+	0.0803202
ENSG00000119919_ENSPTRG00000002830_ENSMMUG00000018270	10	101281700	101282699	1	10	99872201	99873200	1	9	99141384	99142383	1	A+	I+	S+	0.0803488
ENSG00000157456_ENSPTRG00000007123_ENSMMUG00000029628	15	57183612	57184611	1	15	56583850	56584849	1	7	37474819	37475818	1	A+	I+	S+	0.080468
ENSG00000168374_ENSPTRG00000015051_ENSMMUG00000018617	3	57558176	57559175	-1	3	58946380	58947379	-1	2	78792643	78793642	1	A+	I+	S+	0.0805053
ENSG00000129673_ENSPTRG00000009682_ENSMMUG00000018970	17	71960028	71961027	1	17	76088007	76089006	1	16	71812069	71813068	1	A+	I+	S+	0.0807767
ENSG00000184613_ENSPTRG00000004848_ENSMMUG00000017279	12	43556406	43557405	-1	12	44941958	44942957	1	11	41851442	41852441	-1	A+	I+	S+	0.0810552
ENSG00000024526_ENSPTRG00000000847_ENSMMUG00000017766	1	68735339	68736338	-1	1	69702595	69703594	-1	1	71287723	71288722	-1	A+	I+	S+	0.081653
ENSG00000131732_ENSPTRG00000017047_ENSMMUG00000020655	5	80632178	80633177	1	5	34371384	34372383	-1	6	77482114	77483113	1	A+	I+	S+	0.0819723
ENSG00000111785_ENSPTRG00000005392_ENSMMUG00000009236	12	105691529	105692528	1	12	107962583	107963582	1	11	107846274	107847273	1	A+	I+	S+	0.0821096
ENSG00000110841_ENSPTRG00000004790_ENSMMUG00000021737	12	27567312	27568311	1	12	61455484	61456483	-1	11	27806290	27807289	1	A+	I+	S+	0.0823701
ENSG00000129749_ENSPTRG00000003199_ENSMMUG00000003949	11	3649191	3650190	-1	11	3598663	3599662	-1	14	69885914	69886913	1	A+	I+	S+	0.0824631
ENSG00000034533_ENSPTRG00000015391_ENSMMUG00000005142	3	132228337	132229336	-1	3	135526035	135527034	-1	2	156662500	156663499	1	A+	I+	S+	0.0829017
ENSG00000081026_ENSPTRG00000001121_ENSMMUG00000017817	1	113733894	113734893	1	1	124301259	124302258	-1	1	116376550	116377549	1	A+	I+	S+	0.0838038
ENSG00000116679_ENSPTRG00000001779_ENSMMUG00000013884	1	183553092	183554091	-1	1	165053921	165054920	-1	1	185382171	185383170	1	A+	I+	S+	0.0839923
ENSG00000104332_ENSPTRG00000020192_ENSMMUG00000019082	8	41286150	41287149	-1	8	38052235	38053234	-1	8	41864949	41865948	-1	A+	I+	S+	0.083997
ENSG00000105854_ENSPTRG00000019419_ENSMMUG00000008014	7	94902321	94903320	-1	7	95106780	95107779	-1	3	121831758	121832757	1	A+	I+	S+	0.0841926
ENSG00000143196_ENSPTRG00000001651_ENSMMUG00000002932	1	166965053	166966052	-1	1	148110656	148111655	-1	1	198461043	198462042	-1	A+	I+	S+	0.0842512
ENSG00000211460_ENSPTRG00000012420_ENSMMUG00000021119	2	122228591	122229590	1	2b	122444788	122445787	1	13	128002262	128003261	1	A+	I+	S+	0.0843123
ENSG00000183856_ENSPTRG00000001461_ENSMMUG00000002621	1	154809021	154810020	-1	1	135786943	135787942	-1	1	135179236	135180235	-1	A+	I+	S+	0.0843838
ENSG00000161647_ENSPTRG00000009252_ENSMMUG00000013260	17	39266065	39267064	-1	17	13734056	13735055	1	16	53860943	53861942	-1	A+	I+	S+	0.0843942
ENSG00000174059_ENSPTRG00000001932_ENSMMUG00000015133	1	206151307	206152306	-1	1	188318434	188319433	-1	1	162466654	162467653	1	A+	I+	S+	0.0849243
ENSG00000082438_ENSPTRG00000012588_ENSMMUG00000009400	2	165406777	165407776	-1	2b	169577251	169578250	-1	12	28484899	28485898	-1	A+	I+	S+	0.0850817
ENSG00000206561_ENSPTRG00000030295_ENSMMUG00000031486	3	15538263	15539262	-1	3	15897943	15898942	-1	2	157853221	157854220	-1	A+	I+	S+	0.0851785
ENSG00000142920_ENSPTRG00000000501_ENSMMUG00000006285	1	33318301	33319300	1	1	33555527	33556526	1	1	35861341	35862340	1	A+	I+	S+	0.085725
ENSG00000117595_ENSPTRG00000001941_ENSMMUG00000022065	1	208046103	208047102	-1	1	190246803	190247802	-1	1	160587419	160588418	1	A+	I+	S+	0.0857256
ENSG00000058272_ENSPTRG00000005252_ENSMMUG00000019214	12	78852843	78853842	-1	12	80569460	80570459	-1	11	76914092	76915091	-1	A+	I+	S+	0.085757
ENSG00000042286_ENSPTRG00000002582_ENSMMUG00000006392	10	71562697	71563696	-1	10	69214913	69215912	-1	9	66880290	66881289	1	A+	I+	S+	0.0858624
ENSG00000198826_ENSPTRG00000006867_ENSMMUG00000012276	15	30693983	30694982	1	15	29395425	29396424	1	7	10838607	10839606	1	A+	I+	S+	0.085875
ENSG00000070814_ENSPTRG00000017416_ENSMMUG00000009111	5	149716428	149717427	1	5	152323257	152324256	1	6	146835154	146836153	1	A+	I+	S+	0.0861028
ENSG00000186908_ENSPTRG00000005243_ENSMMUG00000018254	12	75680499	75681498	1	12	77294016	77295015	1	11	73761021	73762020	1	A+	I+	S+	0.086108
ENSG00000164649_ENSPTRG00000018975_ENSMMUG00000022766	7	21952032	21953031	-1	7	22236403	22237402	-1	3	104250863	104251862	1	A+	I+	S+	0.0862172
ENSG00000110344_ENSPTRG00000004341_ENSMMUG00000017602	11	117734512	117735511	1	11	117216545	117217544	1	14	116739071	116740070	1	A+	I+	S+	0.0863888
ENSG00000185760_ENSPTRG00000018339_ENSMMUG00000015320	6	73387241	73388240	1	6	73411123	73412122	1	4	68875717	68876716	1	A+	I+	S+	0.0864035
ENSG00000135424_ENSPTRG00000005059_ENSMMUG00000013226	12	54387950	54388949	-1	12	33939929	33940928	1	11	52763927	52764926	-1	A+	I+	S+	0.086447
ENSG00000102996_ENSPTRG00000008173_ENSMMUG00000007052	16	56615783	56616782	1	16	57488793	57489792	1	20	56384749	56385748	1	A+	I+	S+	0.0866496
ENSG00000111344_ENSPTRG00000005481_ENSMMUG00000021793	12	112058405	112059404	-1	12	114517968	114518967	-1	11	114059931	114060930	-1	A+	I+	S+	0.0866501
ENSG00000171444_ENSPTRG00000017140_ENSMMUG00000013557	5	112852427	112853426	-1	5	114753439	114754438	-1	6	109809013	109810012	-1	A+	I+	S+	0.0866848
ENSG00000187889_ENSPTRG00000000790_ENSMMUG00000010408	1	57057633	57058632	-1	1	57845173	57846172	-1	1	59687663	59688662	-1	A+	I+	S+	0.086857
ENSG00000142864_ENSPTRG00000023560_ENSMMUG00000000652	1	67668712	67669711	-1	1	68620531	68621530	-1	1	70218161	70219160	-1	A+	I+	S+	0.0869347
ENSG00000198925_ENSPTRG00000012943_ENSMMUG00000019619	2	219802610	219803609	-1	2b	225164784	225165783	-1	12	83083220	83084219	-1	A+	I+	S+	0.0878487
ENSG00000151116_ENSPTRG00000003425_ENSMMUG00000000336	11	18566858	18567857	-1	11	18542570	18543569	-1	14	53267979	53268978	1	A+	I+	S+	0.0881411
ENSG00000123843_ENSPTRG00000001926_ENSMMUG00000022168	1	205327835	205328834	1	1	187496595	187497594	1	1	163266940	163267939	-1	A+	I+	S+	0.0881975
ENSG00000118655_ENSPTRG00000001128_ENSMMUG00000019527	1	114248561	114249560	1	1	123758387	123759386	-1	1	116900319	116901318	1	A+	I+	S+	0.0887649
ENSG00000086991_ENSPTRG00000004156_ENSMMUG00000011116	11	88864302	88865301	-1	11	88169654	88170653	-1	14	87707811	87708810	-1	A+	I+	S+	0.088828
ENSG00000135930_ENSPTRG00000013043_ENSMMUG00000022151	2	233122601	233123600	1	2b	238749819	238750818	1	12	96440228	96441227	1	A+	I+	S+	0.0888782
ENSG00000111237_ENSPTRG00000005442_ENSMMUG00000009255	12	109424300	109425299	-1	12	111782444	111783443	-1	11	111434558	111435557	-1	A+	I+	S+	0.0889036
ENSG00000105404_ENSPTRG00000011040_ENSMMUG00000017426	19	47155326	47156325	-1	19	47435343	47436342	-1	19	48264632	48265631	-1	A+	I+	S+	0.0889117
ENSG00000101751_ENSPTRG00000010034_ENSMMUG00000010911	18	50048923	50049922	1	18	50604049	50605048	1	18	47532572	47533571	1	A+	I+	S+	0.0890423
ENSG00000130956_ENSPTRG00000021154_ENSMMUG00000011369	9	98251258	98252257	1	9	95641170	95642169	1	15	108228568	108229567	1	A+	I+	S+	0.0892862
ENSG00000184909_ENSPTRG00000001720_ENSMMUG00000021077	1	176747833	176748832	1	1	158093234	158094233	1	1	192204535	192205534	-1	A+	I+	S+	0.0893243
ENSG00000135334_ENSPTRG00000018409_ENSMMUG00000002824	6	88468646	88469645	-1	6	88927279	88928278	-1	4	83620689	83621688	-1	A+	I+	S+	0.0894535
ENSG00000083535_ENSPTRG00000005927_ENSMMUG00000000793	13	72253231	72254230	1	13	72992111	72993110	1	17	53230545	53231544	1	A+	I+	S+	0.0894711
ENSG00000107651_ENSPTRG00000003001_ENSMMUG00000009561	10	121641213	121642212	1	10	120660796	120661795	1	9	119519747	119520746	1	A+	I+	S+	0.0894956
ENSG00000178809_ENSPTRG00000019304_ENSMMUG00000022778	7	74861839	74862838	1	7	74767518	74768517	1	3	50846739	50847738	-1	A+	I+	S+	0.0901271
ENSG00000117682_ENSPTRG00000000385_ENSMMUG00000022426	1	26630360	26631359	1	1	26660588	26661587	1	1	29058674	29059673	1	A+	I+	S+	0.0901539
ENSG00000162643_ENSPTRG00000000910_ENSMMUG00000008932	1	85236418	85237417	1	1	86432118	86433117	1	1	87794291	87795290	1	A+	I+	S+	0.0902253
ENSG00000106772_ENSPTRG00000021038_ENSMMUG00000001043	9	78518459	78519458	-1	9	75586984	75587983	-1	15	85456895	85457894	-1	A+	I+	S+	0.0905206
ENSG00000081154_ENSPTRG00000015172_ENSMMUG00000017782	3	102774730	102775729	1	3	105564052	105565051	1	2	21776628	21777627	1	A+	I+	S+	0.0906957
ENSG00000116791_ENSPTRG00000000865_ENSMMUG00000014593	1	74971348	74972347	-1	1	76032326	76033325	-1	1	77551244	77552243	-1	A+	I+	S+	0.0907418
ENSG00000165072_ENSPTRG00000021011_ENSMMUG00000008343	9	71847340	71848339	1	9	68804768	68805767	1	15	78816901	78817900	1	A+	I+	S+	0.0907583
ENSG00000115541_ENSPTRG00000012774_ENSMMUG00000010491	2	198072292	198073291	1	2b	202875711	202876710	1	12	61117912	61118911	1	A+	I+	S+	0.0908743
ENSG00000133935_ENSPTRG00000006559_ENSMMUG00000012064	14	75196913	75197912	-1	14	75408332	75409331	-1	7	138788633	138789632	-1	A+	I+	S+	0.0909813
ENSG00000121903_ENSPTRG00000000506_ENSMMUG00000006389	1	33709833	33710832	1	1	33955494	33956493	1	1	36266209	36267208	1	A+	I+	S+	0.0911789
ENSG00000110063_ENSPTRG00000004459_ENSMMUG00000007950	11	125677857	125678856	1	11	125298205	125299204	1	14	124449513	124450512	1	A+	I+	S+	0.0913155
ENSG00000123975_ENSPTRG00000021093_ENSMMUG00000012534	9	91114925	91115924	1	9	88442902	88443901	1	15	97816563	97817562	1	A+	I+	S+	0.0913307
ENSG00000179914_ENSPTRG00000001561_ENSMMUG00000013391	1	159121674	159122673	-1	1	140172524	140173523	-1	1	139520812	139521811	-1	A+	I+	S+	0.0915752
ENSG00000065559_ENSPTRG00000008783_ENSMMUG00000019842	17	11863866	11864865	1	17	44375991	44376990	-1	16	11768631	11769630	1	A+	I+	S+	0.0915761
ENSG00000079337_ENSPTRG00000004866_ENSMMUG00000000477	12	46439129	46440128	-1	12	41989269	41990268	1	11	44828055	44829054	-1	A+	I+	S+	0.0916279
ENSG00000138759_ENSPTRG00000016200_ENSMMUG00000002564	4	79197120	79198119	1	4	52379749	52380748	-1	5	51507354	51508353	-1	A+	I+	S+	0.0918556
ENSG00000104047_ENSPTRG00000007058_ENSMMUG00000013496	15	47699576	47700575	1	15	46886057	46887056	1	7	27941440	27942439	1	A+	I+	S+	0.092224
ENSG00000204104_ENSPTRG00000028947_ENSMMUG00000010080	2	238892924	238893923	1	2b	244627077	244628076	1	12	102190563	102191562	1	A+	I+	S+	0.0923701
ENSG00000078399_ENSPTRG00000019018_ENSMMUG00000013459	7	27175795	27176794	-1	7	27514068	27515067	-1	3	99054645	99055644	1	A+	I+	S+	0.0924415
ENSG00000013441_ENSPTRG00000012792_ENSMMUG00000006640	2	201437668	201438667	-1	2b	206308236	206309235	-1	12	64617538	64618537	-1	A+	I+	S+	0.0924899
ENSG00000136986_ENSPTRG00000020546_ENSMMUG00000013516	8	124123723	124124722	-1	8	122592393	122593392	-1	8	125630532	125631531	-1	A+	I+	S+	0.0926358
ENSG00000151491_ENSPTRG00000004733_ENSMMUG00000020431	12	15833602	15834601	-1	12	16240858	16241857	-1	11	16182849	16183848	-1	A+	I+	S+	0.0930113
ENSG00000116198_ENSPTRG00000000069_ENSMMUG00000015173	1	3763658	3764657	-1	1	3709644	3710643	-1	1	6827577	6828576	-1	A+	I+	S+	0.0930881
ENSG00000164626_ENSPTRG00000018133_ENSMMUG00000008993	6	39305230	39306229	-1	6	40121503	40122502	-1	4	39067247	39068246	-1	A+	I+	S+	0.0931248
ENSG00000118849_ENSPTRG00000015572_ENSMMUG00000014825	3	159932970	159933969	-1	3	163766127	163767126	-1	2	128971780	128972779	1	A+	I+	S+	0.0931746
ENSG00000144559_ENSPTRG00000014628_ENSMMUG00000013372	3	11863353	11864352	-1	3	12172083	12173082	-1	2	49197553	49198552	1	A+	I+	S+	0.0932439
ENSG00000139190_ENSPTRG00000004574_ENSMMUG00000014262	12	6450327	6451326	-1	12	6690144	6691143	-1	11	6626376	6627375	-1	A+	I+	S+	0.0934887
ENSG00000166913_ENSPTRG00000013529_ENSMMUG00000013206	20	42946758	42947757	1	20	42222556	42223555	1	10	19547093	19548092	-1	A+	I+	S+	0.0935523
ENSG00000092345_ENSPTRG00000014674_ENSMMUG00000011361	3	16622011	16623010	-1	3	17005992	17006991	-1	2	158924777	158925776	-1	A+	I+	S+	0.0938544
ENSG00000069122_ENSPTRG00000018240_ENSMMUG00000023002	6	47030640	47031639	-1	6	48042885	48043884	-1	4	46780306	46781305	-1	A+	I+	S+	0.0944567
ENSG00000110315_ENSPTRG00000003357_ENSMMUG00000015786	11	10519351	10520350	-1	11	10485754	10486753	-1	14	61410962	61411961	1	A+	I+	S+	0.0946822
ENSG00000145743_ENSPTRG00000017116_ENSMMUG00000013183	5	107745011	107746010	-1	5	109570926	109571925	-1	6	104735793	104736792	-1	A+	I+	S+	0.0948502
ENSG00000132879_ENSPTRG00000000147_ENSMMUG00000032251	1	11636019	11637018	1	1	11851867	11852866	1	1	14749326	14750325	1	A+	I+	S+	0.0949021
ENSG00000066422_ENSPTRG00000015174_ENSMMUG00000015060	3	102878608	102879607	-1	3	105646533	105647532	-1	2	21865507	21866506	-1	A+	I+	S+	0.0953201
ENSG00000164099_ENSPTRG00000016390_ENSMMUG00000015260	4	119493371	119494370	-1	4	121928123	121929122	-1	5	111199616	111200615	-1	A+	I+	S+	0.0960959
ENSG00000047410_ENSPTRG00000001783_ENSMMUG00000009081	1	184611384	184612383	-1	1	166126736	166127735	-1	1	184348578	184349577	1	A+	I+	S+	0.0961485
ENSG00000134668_ENSPTRG00000000466_ENSMMUG00000005466	1	32054211	32055210	-1	1	32223375	32224374	-1	1	34576300	34577299	-1	A+	I+	S+	0.0964814
ENSG00000176994_ENSPTRG00000008850_ENSMMUG00000013534	17	18158441	18159440	1	17	37901184	37902183	-1	16	18236681	18237680	1	A+	I+	S+	0.0964908
ENSG00000176194_ENSPTRG00000009877_ENSMMUG00000021126	18	12243370	12244369	1	18	4283387	4284386	-1	18	2442638	2443637	-1	A+	I+	S+	0.0966113
ENSG00000175766_ENSPTRG00000028481_ENSMMUG00000000142	5	176000486	176001485	1	5	178997197	178998196	1	6	173128760	173129759	1	A+	I+	S+	0.0967681
ENSG00000065802_ENSPTRG00000013094_ENSMMUG00000009511	2	238999365	239000364	1	2b	244737873	244738872	1	12	102299587	102300586	1	A+	I+	S+	0.0973086
ENSG00000160208_ENSPTRG00000013958_ENSMMUG00000000104	21	43902860	43903859	1	21	43295022	43296021	1	3	3069977	3070976	-1	A+	I+	S+	0.0973187
ENSG00000112357_ENSPTRG00000018638_ENSMMUG00000016382	6	137184416	137185415	1	6	139173811	139174810	1	4	127004364	127005363	-1	A+	I+	S+	0.097715
ENSG00000106993_ENSPTRG00000020741_ENSMMUG00000000141	9	4668559	4669558	1	9	4776253	4777252	1	15	72532058	72533057	-1	A+	I+	S+	0.0977451
ENSG00000135736_ENSPTRG00000008159_ENSMMUG00000020394	16	56127979	56128978	-1	16	56984077	56985076	-1	20	55887856	55888855	-1	A+	I+	S+	0.0977885
ENSG00000099995_ENSPTRG00000014240_ENSMMUG00000005547	22	29082914	29083913	-1	22	29215022	29216021	-1	10	74208572	74209571	-1	A+	I+	S+	0.0978107
ENSG00000105568_ENSPTRG00000011406_ENSMMUG00000021986	19	57384046	57385045	1	19	57849013	57850012	1	19	58248457	58249456	1	A+	I+	S+	0.0979782
ENSG00000083520_ENSPTRG00000005926_ENSMMUG00000000787	13	72254008	72255007	-1	13	72992892	72993891	-1	17	53231316	53232315	-1	A+	I+	S+	0.0979913
ENSG00000078328_ENSPTRG00000007744_ENSMMUG00000003458	16	7321752	7322751	1	16	7559890	7560889	1	20	7511192	7512191	1	A+	I+	S+	0.0980021
ENSG00000129595_ENSPTRG00000017133_ENSMMUG00000012192	5	111782910	111783909	-1	5	113676969	113677968	-1	6	108688917	108689916	-1	A+	I+	S+	0.0981499
ENSG00000103035_ENSPTRG00000008343_ENSMMUG00000011125	16	72887182	72888181	1	16	74196792	74197791	1	20	68358939	68359938	-1	A+	I+	S+	0.0982494
ENSG00000072849_ENSPTRG00000008634_ENSMMUG00000006599	17	5330222	5331221	-1	17	5604258	5605257	-1	16	5229675	5230674	-1	A+	I+	S+	0.0983887
ENSG00000168490_ENSPTRG00000020055_ENSMMUG00000013032	8	22145550	22146549	-1	8	18567870	18568869	-1	8	22155803	22156802	-1	A+	I+	S+	0.0983967
ENSG00000112640_ENSPTRG00000018180_ENSMMUG00000004873	6	43059296	43060295	1	6	43993358	43994357	1	4	42873369	42874368	1	A+	I+	S+	0.0986459
ENSG00000180398_ENSPTRG00000011898_ENSMMUG00000006254	2	46996454	46997453	-1	2a	48034943	48035942	-1	13	47041108	47042107	-1	A+	I+	S+	0.0987052
ENSG00000143633_ENSPTRG00000002106_ENSMMUG00000005803	1	229443548	229444547	-1	1	211859062	211860061	-1	1	225709703	225710702	1	A+	I+	S+	0.0991773
ENSG00000058729_ENSPTRG00000017100_ENSMMUG00000000307	5	96544701	96545700	-1	5	98118861	98119860	-1	6	93395946	93396945	-1	A+	I+	S+	0.0993674
ENSG00000104897_ENSPTRG00000010227_ENSMMUG00000010111	19	2186816	2187815	1	19	2245010	2246009	1	19	2035997	2036996	1	A+	I+	S+	0.0993872
ENSG00000132664_ENSPTRG00000013287_ENSMMUG00000004143	20	18395031	18396030	1	20	18672027	18673026	1	10	51797316	51798315	1	A+	I+	S+	0.0997866
ENSG00000179447_ENSPTRG00000013296_ENSMMUG00000002322	20	19213241	19214240	-1	20	19501705	19502704	-1	10	52589168	52590167	-1	A+	I+	S+	0.0998399
ENSG00000126785_ENSPTRG00000006424_ENSMMUG00000008203	14	62739898	62740897	1	14	62632029	62633028	1	7	126178923	126179922	1	A+	I+	S+	0.0998602
ENSG00000100526_ENSPTRG00000006360_ENSMMUG00000012323	14	53932423	53933422	1	14	53643571	53644570	1	7	117402081	117403080	1	A+	I+	S+	0.100108
ENSG00000107518_ENSPTRG00000002965_ENSMMUG00000001905	10	116842114	116843113	1	10	115805846	115806845	1	9	114738378	114739377	1	A+	I+	S+	0.10013
ENSG00000035928_ENSPTRG00000015991_ENSMMUG00000009324	4	39044391	39045390	-1	4	39693151	39694150	-1	5	34331146	34332145	-1	A+	I+	S+	0.100284
ENSG00000125779_ENSPTRG00000013211_ENSMMUG00000019956	20	3816486	3817485	1	20	3791032	3792031	1	10	37224199	37225198	1	A+	I+	S+	0.100623
ENSG00000174175_ENSPTRG00000001660_ENSMMUG00000013044	1	167866024	167867023	-1	1	149028558	149029557	-1	1	199336577	199337576	-1	A+	I+	S+	0.100849
ENSG00000111799_ENSPTRG00000018351_ENSMMUG00000019261	6	75972344	75973343	-1	6	76078502	76079501	-1	4	71347289	71348288	-1	A+	I+	S+	0.100856
ENSG00000091436_ENSPTRG00000012644_ENSMMUG00000014672	2	173647811	173648810	1	2b	178029808	178030807	1	12	36699725	36700724	1	A+	I+	S+	0.10122
ENSG00000103264_ENSPTRG00000008444_ENSMMUG00000017610	16	85974878	85975877	-1	16	87720158	87721157	-1	20	85504425	85505424	-1	A+	I+	S+	0.101341
ENSG00000131069_ENSPTRG00000013424_ENSMMUG00000017932	20	32925406	32926405	1	20	31952035	31953034	1	10	29684976	29685975	-1	A+	I+	S+	0.101823
ENSG00000108465_ENSPTRG00000009345_ENSMMUG00000004760	17	43402428	43403427	1	17	9780212	9781211	-1	16	32184713	32185712	1	A+	I+	S+	0.101875
ENSG00000136457_ENSPTRG00000009400_ENSMMUG00000017238	17	45901323	45902322	-1	17	49455191	49456190	-1	16	34709615	34710614	-1	A+	I+	S+	0.102026
ENSG00000196814_ENSPTRG00000021375_ENSMMUG00000000871	9	128127949	128128948	1	9	126089032	126090031	1	15	100277738	100278737	-1	A+	I+	S+	0.102445
ENSG00000130413_ENSPTRG00000003331_ENSMMUG00000018471	11	8572352	8573351	-1	11	8483396	8484395	-1	14	63352184	63353183	1	A+	I+	S+	0.102664
ENSG00000100503_ENSPTRG00000006335_ENSMMUG00000014658	14	50367598	50368597	-1	14	50035852	50036851	-1	7	113883679	113884678	-1	A+	I+	S+	0.103371
ENSG00000136694_ENSPTRG00000012375_ENSMMUG00000000988	2	113478920	113479919	1	2a	113904150	113905149	1	13	112375353	112376352	1	A+	I+	S+	0.103501
ENSG00000106086_ENSPTRG00000019036_ENSMMUG00000012529	7	30033566	30034565	1	7	30393879	30394878	1	3	96174650	96175649	-1	A+	I+	S+	0.103734
ENSG00000100379_ENSPTRG00000014325_ENSMMUG00000000149	22	35776562	35777561	1	22	35929591	35930590	1	10	80951638	80952637	1	A+	I+	S+	0.103988
ENSG00000197343_ENSPTRG00000022709_ENSMMUG00000020143	7	98992981	98993980	1	7	99331110	99332109	1	3	46760540	46761539	1	A+	I+	S+	0.10442
ENSG00000123415_ENSPTRG00000005033_ENSMMUG00000011642	12	52869025	52870024	-1	12	35350376	35351375	1	11	51288747	51289746	-1	A+	I+	S+	0.104449
ENSG00000087365_ENSPTRG00000003912_ENSMMUG00000011743	11	65575392	65576391	1	11	64508876	64509875	1	14	8390946	8391945	-1	A+	I+	S+	0.104666
ENSG00000203744_ENSPTRG00000030327_ENSMMUG00000031513	1	160617274	160618273	1	1	141595739	141596738	1	1	140912851	140913850	1	A+	I+	S+	0.104971
ENSG00000135469_ENSPTRG00000005087_ENSMMUG00000031834	12	54945916	54946915	1	12	33363995	33364994	-1	11	53337646	53338645	1	A+	I+	S+	0.10502
ENSG00000104164_ENSPTRG00000007038_ENSMMUG00000004449	15	43665709	43666708	1	15	42767588	42768587	1	7	23940975	23941974	1	A+	I+	S+	0.105055
ENSG00000205765_ENSPTRG00000016831_ENSMMUG00000003968	5	41939227	41940226	1	5	73674604	73675603	-1	6	41771636	41772635	1	A+	I+	S+	0.105141
ENSG00000205138_ENSPTRG00000029035_ENSMMUG00000028788	19	41176941	41177940	1	19	41516407	41517406	1	19	42483660	42484659	1	A+	I+	S+	0.105271
ENSG00000152268_ENSPTRG00000003382_ENSMMUG00000021914	11	13939490	13940489	1	11	13904760	13905759	1	14	57954206	57955205	-1	A+	I+	S+	0.105332
ENSG00000089234_ENSPTRG00000005461_ENSMMUG00000017107	12	110608139	110609138	-1	12	113008813	113009812	-1	11	112623075	112624074	-1	A+	I+	S+	0.10645
ENSG00000204842_ENSPTRG00000029540_ENSMMUG00000002226	12	110521864	110522863	-1	12	112919755	112920754	-1	11	112543088	112544087	-1	A+	I+	S+	0.106713
ENSG00000188315_ENSPTRG00000032495_ENSMMUG00000008282	3	49289457	49290456	-1	3	50438095	50439094	-1	2	87171796	87172795	1	A+	I+	S+	0.107313
ENSG00000120053_ENSPTRG00000002829_ENSMMUG00000010356	10	101180416	101181415	-1	10	99768803	99769802	-1	9	99040693	99041692	-1	A+	I+	S+	0.107678
ENSG00000116132_ENSPTRG00000001668_ENSMMUG00000007469	1	168898937	168899936	1	1	150085762	150086761	1	1	200351794	200352793	1	A+	I+	S+	0.107709
ENSG00000138171_ENSPTRG00000003014_ENSMMUG00000013285	10	124572184	124573183	1	10	123655218	123656217	1	9	122447510	122448509	1	A+	I+	S+	0.10775
ENSG00000198589_ENSPTRG00000023095_ENSMMUG00000002212	4	152156100	152157099	-1	4	155137636	155138635	-1	5	143270320	143271319	-1	A+	I+	S+	0.10839
ENSG00000162437_ENSPTRG00000000824_ENSMMUG00000018565	1	64982366	64983365	1	1	65886099	65887098	1	1	67518704	67519703	1	A+	I+	S+	0.108805
ENSG00000138735_ENSPTRG00000016400_ENSMMUG00000007305	4	120769430	120770429	-1	4	122968027	122969026	-1	5	112049417	112050416	-1	A+	I+	S+	0.109052
ENSG00000104731_ENSPTRG00000008449_ENSMMUG00000022867	16	86357057	86358056	-1	16	88133176	88134175	-1	20	85901247	85902246	-1	A+	I+	S+	0.109089
ENSG00000162913_ENSPTRG00000002073_ENSMMUG00000023088	1	226467989	226468988	-1	1	208837505	208838504	-1	1	142167557	142168556	1	A+	I+	S+	0.109372
ENSG00000137727_ENSPTRG00000004261_ENSMMUG00000000527	11	110088662	110089661	-1	11	109468015	109469014	-1	14	109189921	109190920	-1	A+	I+	S+	0.109455
ENSG00000151498_ENSPTRG00000004496_ENSMMUG00000007107	11	133627617	133628616	1	11	133419533	133420532	1	14	132256674	132257673	1	A+	I+	S+	0.1096
ENSG00000176018_ENSPTRG00000017069_ENSMMUG00000018974	5	89861158	89862157	-1	5	25088300	25089299	1	6	86779180	86780179	-1	A+	I+	S+	0.109605
ENSG00000133020_ENSPTRG00000008768_ENSMMUG00000009763	17	10265748	10266747	-1	17	46013329	46014328	1	16	10178533	10179532	-1	A+	I+	S+	0.109655
ENSG00000162231_ENSPTRG00000003791_ENSMMUG00000000188	11	62329541	62330540	-1	11	61188044	61189043	-1	14	11277665	11278664	1	A+	I+	S+	0.10995
ENSG00000150048_ENSPTRG00000004666_ENSMMUG00000005832	12	10142852	10143851	-1	12	10399084	10400083	-1	11	10289177	10290176	-1	A+	I+	S+	0.110014
ENSG00000198597_ENSPTRG00000010786_ENSMMUG00000008645	19	35554168	35555167	1	19	35717085	35718084	1	19	36863081	36864080	1	A+	I+	S+	0.11011
ENSG00000163606_ENSPTRG00000015223_ENSMMUG00000003199	3	114176651	114177650	-1	3	117186232	117187231	-1	2	33015549	33016548	-1	A+	I+	S+	0.110309
ENSG00000108960_ENSPTRG00000009425_ENSMMUG00000022628	17	50854341	50855340	-1	17	54534175	54535174	-1	16	39682087	39683086	-1	A+	I+	S+	0.11043
ENSG00000100461_ENSPTRG00000006151_ENSMMUG00000018381	14	22458237	22459236	-1	14	21859517	21860516	-1	7	85738768	85739767	-1	A+	I+	S+	0.111094
ENSG00000165120_ENSPTRG00000019692_ENSMMUG00000010060	7	129633954	129634953	1	7	130634851	130635850	1	3	167592780	167593779	1	A+	I+	S+	0.11167
ENSG00000006744_ENSPTRG00000008788_ENSMMUG00000014450	17	12862064	12863063	-1	17	43362935	43363934	1	16	12768669	12769668	-1	A+	I+	S+	0.112478
ENSG00000119688_ENSPTRG00000006533_ENSMMUG00000004041	14	73839513	73840512	-1	14	74011466	74012465	-1	7	137414195	137415194	-1	A+	I+	S+	0.112504
ENSG00000181234_ENSPTRG00000005627_ENSMMUG00000000031	12	127665660	127666659	1	12	130598244	130599243	1	11	129899860	129900859	1	A+	I+	S+	0.112526
ENSG00000151576_ENSPTRG00000015240_ENSMMUG00000001953	3	115257301	115258300	1	3	118280565	118281564	1	2	34061494	34062493	1	A+	I+	S+	0.112663
ENSG00000016082_ENSPTRG00000016858_ENSMMUG00000003984	5	50713715	50714714	1	5	64620413	64621412	-1	6	48929607	48930606	1	A+	I+	S+	0.112957
ENSG00000143921_ENSPTRG00000011879_ENSMMUG00000008081	2	43918607	43919606	1	2a	44860343	44861342	1	13	43959932	43960931	1	A+	I+	S+	0.113078
ENSG00000165970_ENSPTRG00000003440_ENSMMUG00000009053	11	20576522	20577521	1	11	20599947	20600946	1	14	51288741	51289740	-1	A+	I+	S+	0.113117
ENSG00000110911_ENSPTRG00000004946_ENSMMUG00000022961	12	49708276	49709275	-1	12	38631120	38632119	1	11	48171878	48172877	-1	A+	I+	S+	0.113128
ENSG00000133640_ENSPTRG00000005271_ENSMMUG00000016535	12	83953230	83954229	1	12	85789989	85790988	1	11	82039397	82040396	1	A+	I+	S+	0.113174
ENSG00000168005_ENSPTRG00000003812_ENSMMUG00000018152	11	63336436	63337435	1	11	62208673	62209672	1	14	10637539	10638538	-1	A+	I+	S+	0.113285
ENSG00000159921_ENSPTRG00000020931_ENSMMUG00000006135	9	36248451	36249450	-1	9	37008970	37009969	-1	15	41210982	41211981	1	A+	I+	S+	0.113364
ENSG00000168807_ENSPTRG00000008276_ENSMMUG00000016640	16	67777533	67778532	1	16	68995834	68996833	1	20	67564676	67565675	1	A+	I+	S+	0.113481
ENSG00000197136_ENSPTRG00000023602_ENSMMUG00000007408	11	65149900	65150899	1	11	64066701	64067700	1	14	8795389	8796388	-1	A+	I+	S+	0.113795
ENSG00000145022_ENSPTRG00000014923_ENSMMUG00000018019	3	49423643	49424642	1	3	50581095	50582094	1	2	87023077	87024076	-1	A+	I+	S+	0.113858
ENSG00000213056_ENSPTRG00000001753_ENSMMUG00000006263	1	180684880	180685879	1	1	162122674	162123673	1	1	188204730	188205729	-1	A+	I+	S+	0.114018
ENSG00000091704_ENSPTRG00000019696_ENSMMUG00000009495	7	129806468	129807467	1	7	130812509	130813508	1	3	167763967	167764966	1	A+	I+	S+	0.114188
ENSG00000163828_ENSPTRG00000014854_ENSMMUG00000003088	3	46593283	46594282	1	3	47613126	47614125	1	2	89949803	89950802	-1	A+	I+	S+	0.114787
ENSG00000184154_ENSPTRG00000004025_ENSMMUG00000021280	11	71468553	71469552	1	11	70387254	70388253	1	14	70120785	70121784	1	A+	I+	S+	0.114922
ENSG00000196785_ENSPTRG00000014303_ENSMMUG00000001050	22	34373370	34374369	1	22	34585658	34586657	1	10	79561966	79562965	1	A+	I+	S+	0.114979
ENSG00000017260_ENSPTRG00000015390_ENSMMUG00000005137	3	132095124	132096123	1	3	135391776	135392775	1	2	156797147	156798146	-1	A+	I+	S+	0.11517
ENSG00000175388_ENSPTRG00000009868_ENSMMUG00000019061	18	10777141	10778140	-1	18	5778791	5779790	1	18	2756545	2757544	-1	A+	I+	S+	0.115724
ENSG00000148942_ENSPTRG00000003451_ENSMMUG00000003021	11	26701550	26702549	-1	11	26821708	26822707	-1	14	45077933	45078932	1	A+	I+	S+	0.115837
ENSG00000139921_ENSPTRG00000006339_ENSMMUG00000001901	14	50775686	50776685	1	14	50456315	50457314	1	7	114287133	114288132	1	A+	I+	S+	0.115951
ENSG00000144852_ENSPTRG00000015263_ENSMMUG00000001976	3	120981021	120982020	1	3	124086689	124087688	1	2	39814406	39815405	1	A+	I+	S+	0.115977
ENSG00000215910_ENSPTRG00000000152_ENSMMUG00000020063	1	11753766	11754765	1	1	11975091	11976090	1	1	14869182	14870181	1	A+	I+	S+	0.116103
ENSG00000136754_ENSPTRG00000024219_ENSMMUG00000005078	10	27189966	27190965	-1	10	27446280	27447279	-1	9	26977305	26978304	-1	A+	I+	S+	0.1162
ENSG00000163909_ENSPTRG00000000574_ENSMMUG00000018861	1	39877936	39878935	-1	1	40273077	40274076	-1	1	42515965	42516964	-1	A+	I+	S+	0.116314
ENSG00000147316_ENSPTRG00000019946_ENSMMUG00000010137	8	6250530	6251529	1	8	6450125	6451124	1	8	6468385	6469384	1	A+	I+	S+	0.116686
ENSG00000204020_ENSPTRG00000029842_ENSMMUG00000000468	10	90510137	90511136	1	10	89016595	89017594	1	9	88336783	88337782	1	A+	I+	S+	0.116701
ENSG00000108829_ENSPTRG00000009398_ENSMMUG00000017234	17	45829914	45830913	-1	17	49382705	49383704	-1	16	34644292	34645291	-1	A+	I+	S+	0.116858
ENSG00000142544_ENSPTRG00000011371_ENSMMUG00000018162	19	56299660	56300659	-1	19	56768363	56769362	-1	19	57296872	57297871	-1	A+	I+	S+	0.116956
ENSG00000100721_ENSPTRG00000006695_ENSMMUG00000015839	14	95250214	95251213	-1	14	95994570	95995569	-1	7	158950590	158951589	-1	A+	I+	S+	0.116964
ENSG00000124731_ENSPTRG00000018153_ENSMMUG00000003674	6	41362436	41363435	-1	6	42228902	42229901	-1	4	41122338	41123337	-1	A+	I+	S+	0.117067
ENSG00000167674_ENSPTRG00000010311_ENSMMUG00000028925	19	4422255	4423254	1	19	4546241	4547240	1	19	4338076	4339075	1	A+	I+	S+	0.117092
ENSG00000034713_ENSPTRG00000008362_ENSMMUG00000005759	16	74156750	74157749	1	16	75528829	75529828	1	20	73682230	73683229	1	A+	I+	S+	0.117264
ENSG00000173327_ENSPTRG00000003886_ENSMMUG00000007404	11	65138297	65139296	-1	11	64055093	64056092	-1	14	8807007	8808006	1	A+	I+	S+	0.117377
ENSG00000135829_ENSPTRG00000001759_ENSMMUG00000005635	1	181074074	181075073	1	1	162510413	162511412	1	1	187820826	187821825	-1	A+	I+	S+	0.117527
ENSG00000151687_ENSPTRG00000012733_ENSMMUG00000014314	2	190248675	190249674	1	2b	194954949	194955948	1	12	53352509	53353508	1	A+	I+	S+	0.118035
ENSG00000120451_ENSPTRG00000004487_ENSMMUG00000018119	11	130291573	130292572	-1	11	130010520	130011519	-1	14	128956662	128957661	-1	A+	I+	S+	0.118746
ENSG00000086061_ENSPTRG00000020852_ENSMMUG00000007740	9	33014242	33015241	1	9	33661430	33662429	1	15	44195817	44196816	-1	A+	I+	S+	0.118919
ENSG00000147905_ENSPTRG00000020939_ENSMMUG00000007421	9	37109469	37110468	1	9	37885137	37886136	1	15	40313221	40314220	-1	A+	I+	S+	0.118955
ENSG00000048392_ENSPTRG00000020481_ENSMMUG00000020765	8	103320523	103321522	-1	8	101238564	101239563	-1	8	104746820	104747819	-1	A+	I+	S+	0.119125
ENSG00000160218_ENSPTRG00000013968_ENSMMUG00000005269	21	44255634	44256633	1	21	43647201	43648200	1	3	2713715	2714714	-1	A+	I+	S+	0.119137
ENSG00000187860_ENSPTRG00000014241_ENSMMUG00000017089	22	29082036	29083035	1	22	29214145	29215144	1	10	74207697	74208696	1	A+	I+	S+	0.119274
ENSG00000074695_ENSPTRG00000010060_ENSMMUG00000007580	18	55177464	55178463	-1	18	55846587	55847586	-1	18	52635868	52636867	-1	A+	I+	S+	0.119285
ENSG00000089356_ENSPTRG00000010829_ENSMMUG00000022127	19	40297623	40298622	1	19	40615568	40616567	1	19	41608734	41609733	1	A+	I+	S+	0.119325
ENSG00000137434_ENSPTRG00000017718_ENSMMUG00000018786	6	10802829	10803828	-1	6	10876605	10877604	-1	4	10657933	10658932	-1	A+	I+	S+	0.119459
ENSG00000107949_ENSPTRG00000003043_ENSMMUG00000008541	10	127501094	127502093	1	10	126794545	126795544	1	9	125408227	125409226	1	A+	I+	S+	0.119694
ENSG00000145868_ENSPTRG00000017388_ENSMMUG00000016908	5	147742739	147743738	1	5	150308561	150309560	1	6	144924462	144925461	1	A+	I+	S+	0.120149
ENSG00000103888_ENSPTRG00000007365_ENSMMUG00000002038	15	78857767	78858766	1	15	78741191	78742190	1	7	59938985	59939984	1	A+	I+	S+	0.12067
ENSG00000155545_ENSPTRG00000016893_ENSMMUG00000012389	5	56292378	56293377	-1	5	58895326	58896325	1	6	54620509	54621508	-1	A+	I+	S+	0.12108
ENSG00000155085_ENSPTRG00000018489_ENSMMUG00000020537	6	110119114	110120113	-1	6	111558205	111559204	-1	4	154238166	154239165	1	A+	I+	S+	0.121283
ENSG00000140153_ENSPTRG00000006737_ENSMMUG00000007135	14	101674965	101675964	1	14	102586389	102587388	1	7	165426067	165427066	1	A+	I+	S+	0.121508
ENSG00000152454_ENSPTRG00000011577_ENSMMUG00000020493	19	63150890	63151889	-1	19	63821207	63822206	-1	19	63720764	63721763	-1	A+	I+	S+	0.121736
ENSG00000147576_ENSPTRG00000020306_ENSMMUG00000000887	8	67506287	67507286	1	8	64693849	64694848	1	8	69056600	69057599	1	A+	I+	S+	0.121978
ENSG00000168710_ENSPTRG00000001067_ENSMMUG00000022715	1	110327831	110328830	1	1	127797255	127798254	-1	1	113042350	113043349	1	A+	I+	S+	0.122138
ENSG00000050555_ENSPTRG00000021480_ENSMMUG00000002267	9	132873325	132874324	1	9	131010211	131011210	1	15	7783619	7784618	-1	A+	I+	S+	0.12224
ENSG00000158636_ENSPTRG00000004093_ENSMMUG00000022401	11	75832717	75833716	1	11	74829632	74830631	1	14	74621186	74622185	1	A+	I+	S+	0.122376
ENSG00000189201_ENSPTRG00000018837_ENSMMUG00000007202	7	981762	982761	-1	7	839178	840177	-1	3	38908908	38909907	-1	A+	I+	S+	0.12244
ENSG00000168775_ENSPTRG00000007000_ENSMMUG00000007870	15	41671544	41672543	1	15	40725806	40726805	1	7	22035967	22036966	1	A+	I+	S+	0.122503
ENSG00000137857_ENSPTRG00000007029_ENSMMUG00000008752	15	43208484	43209483	1	15	42301451	42302450	1	7	23481257	23482256	1	A+	I+	S+	0.122694
ENSG00000072134_ENSPTRG00000008865_ENSMMUG00000000140	17	19080302	19081301	1	17	37056272	37057271	-1	16	18777898	18778897	1	A+	I+	S+	0.123206
ENSG00000175352_ENSPTRG00000003341_ENSMMUG00000006689	11	8982125	8983124	-1	11	8904755	8905754	-1	14	62957228	62958227	1	A+	I+	S+	0.12337
ENSG00000164920_ENSPTRG00000020463_ENSMMUG00000022185	8	100024846	100025845	1	8	97893688	97894687	1	8	101474911	101475910	1	A+	I+	S+	0.123979
ENSG00000136169_ENSPTRG00000005873_ENSMMUG00000013473	13	48915511	48916510	1	13	49336825	49337824	1	17	28263109	28264108	1	A+	I+	S+	0.124485
ENSG00000186862_ENSPTRG00000002862_ENSMMUG00000022617	10	102780877	102781876	-1	10	101387083	101388082	-1	9	100643566	100644565	-1	A+	I+	S+	0.124571
ENSG00000111906_ENSPTRG00000018573_ENSMMUG00000015317	6	125664982	125665981	-1	6	127480838	127481837	-1	4	138637332	138638331	1	A+	I+	S+	0.125029
ENSG00000163833_ENSPTRG00000015278_ENSMMUG00000013543	3	122793656	122794655	1	3	125912369	125913368	1	2	41567620	41568619	1	A+	I+	S+	0.125067
ENSG00000089280_ENSPTRG00000008038_ENSMMUG00000019637	16	31097954	31098953	1	16	31597349	31598348	1	20	29277003	29278002	1	A+	I+	S+	0.125303
ENSG00000188690_ENSPTRG00000003042_ENSMMUG00000008539	10	127501787	127502786	-1	10	126795239	126796238	-1	9	125408912	125409911	-1	A+	I+	S+	0.12538
ENSG00000164220_ENSPTRG00000017003_ENSMMUG00000022988	5	75954997	75955996	-1	5	39226292	39227291	1	6	72781344	72782343	-1	A+	I+	S+	0.125561
ENSG00000153774_ENSPTRG00000008358_ENSMMUG00000001561	16	74024889	74025888	-1	16	75390496	75391495	-1	20	73542479	73543478	-1	A+	I+	S+	0.125618
ENSG00000127870_ENSPTRG00000005723_ENSMMUG00000013900	13	25694509	25695508	-1	13	25839174	25840173	-1	17	6018359	6019358	-1	A+	I+	S+	0.126041
ENSG00000134480_ENSPTRG00000017063_ENSMMUG00000003248	5	86744593	86745592	-1	5	28258768	28259767	1	6	83659911	83660910	-1	A+	I+	S+	0.126104
ENSG00000101306_ENSPTRG00000013361_ENSMMUG00000000968	20	29869772	29870771	1	20	28757517	28758516	1	10	32750280	32751279	-1	A+	I+	S+	0.126202
ENSG00000138190_ENSPTRG00000002761_ENSMMUG00000010874	10	94583450	94584449	1	10	93160820	93161819	1	9	92304337	92305336	1	A+	I+	S+	0.126211
ENSG00000148690_ENSPTRG00000002770_ENSMMUG00000014715	10	95452324	95453323	-1	10	94050230	94051229	-1	9	93161371	93162370	-1	A+	I+	S+	0.126252
ENSG00000114541_ENSPTRG00000015098_ENSMMUG00000000387	3	69517915	69518914	-1	3	71203579	71204578	-1	2	66772348	66773347	1	A+	I+	S+	0.12699
ENSG00000180113_ENSPTRG00000018237_ENSMMUG00000019252	6	46762825	46763824	1	6	47774768	47775767	1	4	46512456	46513455	1	A+	I+	S+	0.127452
ENSG00000118762_ENSPTRG00000016267_ENSMMUG00000008795	4	89146844	89147843	1	4	90918431	90919430	1	5	80972198	80973197	1	A+	I+	S+	0.127713
ENSG00000188488_ENSPTRG00000032490_ENSMMUG00000011217	14	94116564	94117563	1	14	94827483	94828482	1	7	157801582	157802581	1	A+	I+	S+	0.127748
ENSG00000198420_ENSPTRG00000019817_ENSMMUG00000005136	7	143230182	143231181	-1	7	144487463	144488462	-1	3	181285168	181286167	-1	A+	I+	S+	0.128084
ENSG00000165669_ENSPTRG00000002984_ENSMMUG00000012741	10	120091823	120092822	-1	10	119090169	119091168	-1	9	117960355	117961354	-1	A+	I+	S+	0.128102
ENSG00000140650_ENSPTRG00000007748_ENSMMUG00000022714	16	8798193	8799192	1	16	9069462	9070461	1	20	8946001	8947000	1	A+	I+	S+	0.128277
ENSG00000173898_ENSPTRG00000003936_ENSMMUG00000020359	11	66245447	66246446	-1	11	65189088	65190087	-1	14	7736186	7737185	1	A+	I+	S+	0.128538
ENSG00000080371_ENSPTRG00000005227_ENSMMUG00000019434	12	70433925	70434924	1	12	72133636	72134635	1	11	68759937	68760936	1	A+	I+	S+	0.128665
ENSG00000204576_ENSPTRG00000017929_ENSMMUG00000013893	6	30631735	30632734	1	6	31174895	31175894	1	4	30137300	30138299	1	A+	I+	S+	0.128889
ENSG00000115840_ENSPTRG00000012636_ENSMMUG00000007310	2	172458992	172459991	-1	2b	176826884	176827883	-1	12	35533942	35534941	-1	A+	I+	S+	0.128904
ENSG00000099250_ENSPTRG00000002414_ENSMMUG00000017588	10	33665197	33666196	-1	10	34076340	34077339	-1	9	33525292	33526291	-1	A+	I+	S+	0.129003
ENSG00000109775_ENSPTRG00000016652_ENSMMUG00000003520	4	186584063	186585062	-1	4	190112490	190113489	-1	5	177532125	177533124	-1	A+	I+	S+	0.129253
ENSG00000156535_ENSPTRG00000018349_ENSMMUG00000017806	6	74461235	74462234	1	6	74520807	74521806	1	4	69934542	69935541	1	A+	I+	S+	0.129367
ENSG00000110080_ENSPTRG00000004461_ENSMMUG00000006929	11	125729765	125730764	1	11	125351233	125352232	1	14	124500067	124501066	1	A+	I+	S+	0.129505
ENSG00000033050_ENSPTRG00000019880_ENSMMUG00000006679	7	150555251	150556250	-1	7	151764189	151765188	-1	3	188176317	188177316	-1	A+	I+	S+	0.129646
ENSG00000164284_ENSPTRG00000017396_ENSMMUG00000021662	5	148704170	148705169	1	5	151283843	151284842	1	6	145816851	145817850	1	A+	I+	S+	0.129803
ENSG00000139324_ENSPTRG00000005280_ENSMMUG00000015864	12	87059218	87060217	1	12	88989239	88990238	1	11	89265258	89266257	1	A+	I+	S+	0.130136
ENSG00000181830_ENSPTRG00000003536_ENSMMUG00000002452	11	45782217	45783216	1	11	46303112	46304111	1	14	26331084	26332083	-1	A+	I+	S+	0.130616
ENSG00000185640_ENSPTRG00000004993_ENSMMUG00000031914	12	51514347	51515346	-1	12	36776773	36777772	1	11	49902225	49903224	-1	A+	I+	S+	0.131088
ENSG00000187626_ENSPTRG00000017871_ENSMMUG00000002534	6	28328024	28329023	-1	6	28746295	28747294	-1	4	27964796	27965795	-1	A+	I+	S+	0.131131
ENSG00000126883_ENSPTRG00000021482_ENSMMUG00000021724	9	132989802	132990801	1	9	131128929	131129928	1	15	7627646	7628645	-1	A+	I+	S+	0.131381
ENSG00000121057_ENSPTRG00000009436_ENSMMUG00000012644	17	52516552	52517551	1	17	56232962	56233961	1	16	41307906	41308905	1	A+	I+	S+	0.131461
ENSG00000171503_ENSPTRG00000016553_ENSMMUG00000004644	4	159811727	159812726	1	4	162929190	162930189	1	5	150842700	150843699	1	A+	I+	S+	0.131531
ENSG00000169609_ENSPTRG00000007388_ENSMMUG00000015890	15	81471363	81472362	-1	15	80900973	80901972	-1	7	63521357	63522356	1	A+	I+	S+	0.131765
ENSG00000176406_ENSPTRG00000020494_ENSMMUG00000019407	8	104581291	104582290	1	8	102533943	102534942	1	8	106017026	106018025	1	A+	I+	S+	0.131785
ENSG00000134851_ENSPTRG00000016071_ENSMMUG00000001918	4	55955877	55956876	1	4	75177000	75177999	-1	5	74000089	74001088	-1	A+	I+	S+	0.131895
ENSG00000184898_ENSPTRG00000012528_ENSMMUG00000020423	2	151826624	151827623	-1	2b	155796107	155797106	-1	12	14892247	14893246	-1	A+	I+	S+	0.131901
ENSG00000101210_ENSPTRG00000013737_ENSMMUG00000022526	20	61600950	61601949	-1	20	61440571	61441570	-1	10	855331	856330	1	A+	I+	S+	0.13194
ENSG00000196549_ENSPTRG00000015550_ENSMMUG00000006662	3	156279882	156280881	1	3	160066913	160067912	1	2	132593011	132594010	-1	A+	I+	S+	0.132569
ENSG00000154646_ENSPTRG00000013800_ENSMMUG00000021860	21	18697845	18698844	-1	21	18509211	18510210	-1	3	28515693	28516692	1	A+	I+	S+	0.132642
ENSG00000111530_ENSPTRG00000005190_ENSMMUG00000008300	12	65948426	65949425	1	12	22144674	22145673	-1	11	64265192	64266191	1	A+	I+	S+	0.133022
ENSG00000130226_ENSPTRG00000019901_ENSMMUG00000006328	7	153379839	153380838	1	7	154701009	154702008	1	3	191011470	191012469	1	A+	I+	S+	0.133076
ENSG00000117308_ENSPTRG00000000338_ENSMMUG00000019549	1	23999882	24000881	-1	1	23994488	23995487	-1	1	26409878	26410877	-1	A+	I+	S+	0.133319
ENSG00000106809_ENSPTRG00000021111_ENSMMUG00000004634	9	94206759	94207758	-1	9	91605180	91606179	-1	15	104309615	104310614	-1	A+	I+	S+	0.133419
ENSG00000103995_ENSPTRG00000007047_ENSMMUG00000009829	15	46890563	46891562	-1	15	46058204	46059203	-1	7	27140823	27141822	-1	A+	I+	S+	0.13402
ENSG00000153807_ENSPTRG00000019019_ENSMMUG00000013461	7	27186406	27187405	-1	7	27525028	27526027	-1	3	99043971	99044970	1	A+	I+	S+	0.134042
ENSG00000163162_ENSPTRG00000012291_ENSMMUG00000001149	2	101291585	101292584	-1	2a	102356633	102357632	-1	13	101251278	101252277	-1	A+	I+	S+	0.134219
ENSG00000137976_ENSPTRG00000000900_ENSMMUG00000000406	1	84635803	84636802	1	1	85819529	85820528	1	1	87191124	87192123	1	A+	I+	S+	0.134359
ENSG00000131849_ENSPTRG00000011593_ENSMMUG00000000775	19	63643402	63644401	-1	19	64322763	64323762	-1	19	64191338	64192337	-1	A+	I+	S+	0.134867
ENSG00000173200_ENSPTRG00000015296_ENSMMUG00000020547	3	123778220	123779219	1	3	126907339	126908338	1	2	42573535	42574534	1	A+	I+	S+	0.135316
ENSG00000121774_ENSPTRG00000000469_ENSMMUG00000023438	1	32251078	32252077	1	1	32425546	32426545	1	1	34769844	34770843	1	A+	I+	S+	0.135467
ENSG00000177214_ENSPTRG00000018488_ENSMMUG00000003679	6	109934387	109935386	-1	6	111371978	111372977	-1	4	154397670	154398669	1	A+	I+	S+	0.135476
ENSG00000129657_ENSPTRG00000009696_ENSMMUG00000022994	17	72647647	72648646	1	17	76810109	76811108	1	16	72475546	72476545	1	A+	I+	S+	0.135504
ENSG00000012983_ENSPTRG00000006332_ENSMMUG00000020550	14	50069127	50070126	-1	14	49734472	49735471	-1	7	113591636	113592635	-1	A+	I+	S+	0.135794
ENSG00000164403_ENSPTRG00000017224_ENSMMUG00000010312	5	132194490	132195489	-1	5	134460604	134461603	-1	6	129237956	129238955	-1	A+	I+	S+	0.136283
ENSG00000125775_ENSPTRG00000013161_ENSMMUG00000018165	20	1257827	1258826	-1	20	1251724	1252723	-1	10	34584181	34585180	-1	A+	I+	S+	0.136404
ENSG00000117305_ENSPTRG00000000339_ENSMMUG00000019548	1	24025265	24026264	-1	1	24022429	24023428	-1	1	26438016	26439015	-1	A+	I+	S+	0.136405
ENSG00000180834_ENSPTRG00000015672_ENSMMUG00000019824	3	185026060	185027059	-1	3	189339739	189340738	-1	2	102843524	102844523	1	A+	I+	S+	0.136413
ENSG00000148339_ENSPTRG00000021410_ENSMMUG00000021833	9	129869300	129870299	1	9	127884828	127885827	1	15	98499729	98500728	-1	A+	I+	S+	0.136532
ENSG00000103184_ENSPTRG00000007733_ENSMMUG00000018047	16	4947319	4948318	1	16	5114392	5115391	1	20	5130208	5131207	1	A+	I+	S+	0.136638
ENSG00000120885_ENSPTRG00000020107_ENSMMUG00000021516	8	27528245	27529244	-1	8	24087743	24088742	-1	8	27761614	27762613	-1	A+	I+	S+	0.136664
ENSG00000184302_ENSPTRG00000006409_ENSMMUG00000002829	14	60044622	60045621	1	14	59888708	59889707	1	7	123510668	123511667	1	A+	I+	S+	0.136674
ENSG00000169302_ENSPTRG00000017379_ENSMMUG00000019290	5	146593719	146594718	1	5	149159517	149160516	1	6	143694673	143695672	1	A+	I+	S+	0.137068
ENSG00000169045_ENSPTRG00000017617_ENSMMUG00000010843	5	178984277	178985276	-1	5	182090185	182091184	-1	6	176256470	176257469	-1	A+	I+	S+	0.13735
ENSG00000166819_ENSPTRG00000007436_ENSMMUG00000017746	15	88023596	88024595	-1	15	87419666	87420665	-1	7	69306662	69307661	-1	A+	I+	S+	0.137449
ENSG00000177414_ENSPTRG00000000822_ENSMMUG00000012538	1	64441078	64442077	1	1	65346111	65347110	1	1	66990775	66991774	1	A+	I+	S+	0.137674
ENSG00000128512_ENSPTRG00000019598_ENSMMUG00000002894	7	111431424	111432423	-1	7	112103613	112104612	-1	3	149399839	149400838	-1	A+	I+	S+	0.137854
ENSG00000169914_ENSPTRG00000000275_ENSMMUG00000010764	1	20080498	20081497	1	1	19981329	19982328	1	1	22529304	22530303	1	A+	I+	S+	0.137883
ENSG00000004455_ENSPTRG00000000499_ENSMMUG00000006284	1	33275080	33276079	-1	1	33513710	33514709	-1	1	35831389	35832388	-1	A+	I+	S+	0.138119
ENSG00000089101_ENSPTRG00000013301_ENSMMUG00000011429	20	19980196	19981195	1	20	20298610	20299609	1	10	53363674	53364673	1	A+	I+	S+	0.138299
ENSG00000141219_ENSPTRG00000009597_ENSMMUG00000001269	17	68739953	68740952	1	17	72714312	72715311	1	16	68487838	68488837	1	A+	I+	S+	0.138367
ENSG00000134827_ENSPTRG00000003702_ENSMMUG00000013524	11	59390595	59391594	-1	11	58081773	58082772	-1	14	14055464	14056463	1	A+	I+	S+	0.138395
ENSG00000106992_ENSPTRG00000021402_ENSMMUG00000013998	9	129679844	129680843	-1	9	127680574	127681573	-1	15	98693012	98694011	1	A+	I+	S+	0.138402
ENSG00000052723_ENSPTRG00000001142_ENSMMUG00000001973	1	115124823	115125822	-1	1	122871141	122872140	1	1	117778416	117779415	-1	A+	I+	S+	0.138723
ENSG00000204231_ENSPTRG00000018034_ENSMMUG00000003858	6	33276411	33277410	-1	6	33901584	33902583	-1	4	32915073	32916072	-1	A+	I+	S+	0.139103
ENSG00000145569_ENSPTRG00000016736_ENSMMUG00000005665	5	14633932	14634931	1	5	14854333	14855332	1	6	14759766	14760765	1	A+	I+	S+	0.139744
ENSG00000143970_ENSPTRG00000011726_ENSMMUG00000001377	2	25954840	25955839	-1	2a	26428262	26429261	-1	13	25830267	25831266	-1	A+	I+	S+	0.13994
ENSG00000102978_ENSPTRG00000008157_ENSMMUG00000020474	16	56053052	56054051	1	16	56909967	56910966	1	20	55808826	55809825	1	A+	I+	S+	0.139956
ENSG00000167580_ENSPTRG00000004918_ENSMMUG00000022916	12	48629796	48630795	1	12	39749632	39750631	-1	11	47075875	47076874	1	A+	I+	S+	0.140396
ENSG00000135972_ENSPTRG00000012310_ENSMMUG00000019682	2	105019938	105020937	1	2a	106163333	106164332	1	13	104942723	104943722	1	A+	I+	S+	0.141337
ENSG00000069206_ENSPTRG00000020086_ENSMMUG00000007909	8	24353454	24354453	1	8	20871686	20872685	1	8	24558163	24559162	1	A+	I+	S+	0.141349
ENSG00000136319_ENSPTRG00000006086_ENSMMUG00000016250	14	19843977	19844976	-1	14	19243884	19244883	-1	7	83014812	83015811	-1	A+	I+	S+	0.141918
ENSG00000184500_ENSPTRG00000015128_ENSMMUG00000020334	3	95175417	95176416	-1	3	97709951	97710950	-1	2	14436095	14437094	-1	A+	I+	S+	0.14225
ENSG00000158220_ENSPTRG00000015446_ENSMMUG00000007757	3	139635109	139636108	1	3	143066642	143067641	1	2	149384795	149385794	-1	A+	I+	S+	0.14229
ENSG00000132970_ENSPTRG00000005725_ENSMMUG00000005055	13	26028840	26029839	1	13	26173734	26174733	1	17	6350576	6351575	1	A+	I+	S+	0.142617
ENSG00000169683_ENSPTRG00000009784_ENSMMUG00000010892	17	77573569	77574568	1	17	82239704	82240703	1	16	77461258	77462257	1	A+	I+	S+	0.142676
ENSG00000077935_ENSPTRG00000014496_ENSMMUG00000023004	22	44188165	44189164	-1	22	44577038	44578037	-1	10	89410820	89411819	-1	A+	I+	S+	0.142763
ENSG00000121031_ENSPTRG00000020229_ENSMMUG00000015347	8	49035297	49036296	-1	8	45926618	45927617	-1	8	50484964	50485963	-1	A+	I+	S+	0.142926
ENSG00000173372_ENSPTRG00000000318_ENSMMUG00000020755	1	22834705	22835704	1	1	22808467	22809466	1	1	25225761	25226760	1	A+	I+	S+	0.143326
ENSG00000115364_ENSPTRG00000012108_ENSMMUG00000023758	2	75726417	75727416	1	2a	77290537	77291536	1	13	75949162	75950161	1	A+	I+	S+	0.143501
ENSG00000196465_ENSPTRG00000023043_ENSMMUG00000005214	12	54831471	54832470	1	12	33483205	33484204	-1	11	53210077	53211076	1	A+	I+	S+	0.143718
ENSG00000108270_ENSPTRG00000009051_ENSMMUG00000021669	17	32379288	32380287	1	17	20468697	20469696	-1	16	46936563	46937562	1	A+	I+	S+	0.143971
ENSG00000163875_ENSPTRG00000000546_ENSMMUG00000010328	1	37752963	37753962	-1	1	38079088	38080087	-1	1	40376262	40377261	-1	A+	I+	S+	0.144087
ENSG00000133067_ENSPTRG00000001849_ENSMMUG00000013790	1	200428741	200429740	1	1	182229852	182230851	1	1	168304328	168305327	-1	A+	I+	S+	0.14467
ENSG00000149658_ENSPTRG00000013730_ENSMMUG00000009227	20	61317984	61318983	-1	20	61135425	61136424	-1	10	1150160	1151159	1	A+	I+	S+	0.145072
ENSG00000100593_ENSPTRG00000006583_ENSMMUG00000013555	14	77034947	77035946	-1	14	77307565	77308564	-1	7	140649815	140650814	-1	A+	I+	S+	0.145623
ENSG00000173699_ENSPTRG00000013020_ENSMMUG00000018388	2	231568193	231569192	1	2b	237206707	237207706	1	12	94848121	94849120	1	A+	I+	S+	0.145751
ENSG00000204568_ENSPTRG00000017932_ENSMMUG00000006525	6	30692571	30693570	1	6	31233441	31234440	1	4	30195559	30196558	1	A+	I+	S+	0.145888
ENSG00000151093_ENSPTRG00000014701_ENSMMUG00000014798	3	25805575	25806574	1	3	26408585	26409584	1	2	168268372	168269371	1	A+	I+	S+	0.145911
ENSG00000011523_ENSPTRG00000011988_ENSMMUG00000017019	2	65135999	65136998	1	2a	66491739	66492738	1	13	65274320	65275319	1	A+	I+	S+	0.146043
ENSG00000112062_ENSPTRG00000018097_ENSMMUG00000008444	6	36102551	36103550	1	6	36799563	36800562	1	4	35781288	35782287	1	A+	I+	S+	0.146069
ENSG00000124762_ENSPTRG00000018107_ENSMMUG00000003210	6	36753465	36754464	1	6	37480478	37481477	1	4	36438088	36439087	1	A+	I+	S+	0.146088
ENSG00000153294_ENSPTRG00000018248_ENSMMUG00000017955	6	47760559	47761558	1	6	48789096	48790095	1	4	47492275	47493274	1	A+	I+	S+	0.14629
ENSG00000108666_ENSPTRG00000008988_ENSMMUG00000022379	17	27693303	27694302	-1	17	24882944	24883943	1	16	27681341	27682340	-1	A+	I+	S+	0.147047
ENSG00000114520_ENSPTRG00000015320_ENSMMUG00000011106	3	126721749	126722748	-1	3	129913639	129914638	-1	2	45508576	45509575	-1	A+	I+	S+	0.147095
ENSG00000186407_ENSPTRG00000009613_ENSMMUG00000020462	17	70131475	70132474	-1	17	74168209	74169208	-1	16	69885801	69886800	-1	A+	I+	S+	0.147465
ENSG00000134255_ENSPTRG00000001089_ENSMMUG00000002461	1	111482772	111483771	1	1	126627499	126628498	-1	1	114175764	114176763	1	A+	I+	S+	0.147869
ENSG00000186297_ENSPTRG00000006832_ENSMMUG00000023554	15	24662151	24663150	1	15	24355817	24356816	1	7	5780319	5781318	1	A+	I+	S+	0.147883
ENSG00000139193_ENSPTRG00000029823_ENSMMUG00000014265	12	6423312	6424311	1	12	6663110	6664109	1	11	6597238	6598237	1	A+	I+	S+	0.148025
ENSG00000112246_ENSPTRG00000018447_ENSMMUG00000022285	6	101019495	101020494	-1	6	102083301	102084300	-1	4	96392667	96393666	-1	A+	I+	S+	0.14816
ENSG00000170681_ENSPTRG00000021195_ENSMMUG00000009776	9	102379157	102380156	1	9	99833289	99834288	1	15	35637056	35638055	-1	A+	I+	S+	0.148216
ENSG00000008226_ENSPTRG00000014752_ENSMMUG00000000987	3	38054700	38055699	1	3	38906700	38907699	1	2	98503806	98504805	-1	A+	I+	S+	0.14823
ENSG00000198967_ENSPTRG00000023410_ENSMMUG00000000727	1	156841853	156842852	1	1	137861843	137862842	1	1	137211088	137212087	1	A+	I+	S+	0.148841
ENSG00000151617_ENSPTRG00000016494_ENSMMUG00000003659	4	148620575	148621574	1	4	151548038	151549037	1	5	139678928	139679927	1	A+	I+	S+	0.149008
ENSG00000160629_ENSPTRG00000008914_ENSMMUG00000021351	17	23707814	23708813	1	17	28993939	28994938	-1	16	23539128	23540127	1	A+	I+	S+	0.149545
ENSG00000174279_ENSPTRG00000012663_ENSMMUG00000023499	2	176656751	176657750	-1	2b	181083928	181084927	-1	12	39724431	39725430	-1	A+	I+	S+	0.149867
ENSG00000112419_ENSPTRG00000018672_ENSMMUG00000005346	6	143970093	143971092	1	6	146120290	146121289	1	4	120081332	120082331	-1	A+	I+	S+	0.150114
ENSG00000165621_ENSPTRG00000005981_ENSMMUG00000008701	13	96444606	96445605	-1	13	97741561	97742560	-1	17	77396519	77397518	-1	A+	I+	S+	0.150168
ENSG00000113638_ENSPTRG00000016820_ENSMMUG00000023805	5	40791830	40792829	-1	5	74837666	74838665	1	6	40595053	40596052	-1	A+	I+	S+	0.15076
ENSG00000115592_ENSPTRG00000012929_ENSMMUG00000021877	2	219404759	219405758	-1	2b	224759404	224760403	-1	12	82683852	82684851	-1	A+	I+	S+	0.150771
ENSG00000155744_ENSPTRG00000012796_ENSMMUG00000012224	2	201644638	201645637	-1	2b	206524707	206525706	-1	12	64823374	64824373	-1	A+	I+	S+	0.151414
ENSG00000152795_ENSPTRG00000016217_ENSMMUG00000015777	4	83570403	83571402	-1	4	47942641	47943640	1	5	47165251	47166250	1	A+	I+	S+	0.151447
ENSG00000105784_ENSPTRG00000019370_ENSMMUG00000006766	7	87094665	87095664	1	7	87228428	87229427	1	3	129608612	129609611	-1	A+	I+	S+	0.151812
ENSG00000168438_ENSPTRG00000018495_ENSMMUG00000008182	6	110607037	110608036	1	6	112055519	112056518	1	4	153778897	153779896	-1	A+	I+	S+	0.152337
ENSG00000168505_ENSPTRG00000013068_ENSMMUG00000005911	2	236741392	236742391	-1	2b	242428587	242429586	-1	12	100050212	100051211	-1	A+	I+	S+	0.152391
ENSG00000116120_ENSPTRG00000012974_ENSMMUG00000007685	2	223229050	223230049	-1	2b	228651829	228652828	-1	12	86517704	86518703	-1	A+	I+	S+	0.152781
ENSG00000007062_ENSPTRG00000015932_ENSMMUG00000008164	4	15694767	15695766	-1	4	16029279	16030278	-1	5	10899035	10900034	-1	A+	I+	S+	0.153007
ENSG00000141424_ENSPTRG00000009975_ENSMMUG00000018784	18	31963204	31964203	-1	18	32128948	32129947	-1	18	29078068	29079067	-1	A+	I+	S+	0.153387
ENSG00000130713_ENSPTRG00000021476_ENSMMUG00000012498	9	132557983	132558982	1	9	130690675	130691674	1	15	8129899	8130898	-1	A+	I+	S+	0.153415
ENSG00000143228_ENSPTRG00000001610_ENSMMUG00000001152	1	161557347	161558346	1	1	142566520	142567519	1	1	193227752	193228751	1	A+	I+	S+	0.153522
ENSG00000118113_ENSPTRG00000004218_ENSMMUG00000004489	11	102100869	102101868	-1	11	101373283	101374282	-1	14	101340956	101341955	-1	A+	I+	S+	0.153681
ENSG00000169032_ENSPTRG00000007193_ENSMMUG00000016840	15	64465674	64466673	1	15	64058114	64059113	1	7	44912540	44913539	1	A+	I+	S+	0.153743
ENSG00000204856_ENSPTRG00000029543_ENSMMUG00000008154	12	109389624	109390623	1	12	111744999	111745998	1	11	111397651	111398650	1	A+	I+	S+	0.153814
ENSG00000070367_ENSPTRG00000023297_ENSMMUG00000018278	14	56805371	56806370	-1	14	56585118	56586117	-1	7	120280987	120281986	-1	A+	I+	S+	0.15391
ENSG00000142549_ENSPTRG00000011377_ENSMMUG00000023529	19	56515573	56516572	1	19	56957583	56958582	1	19	57417151	57418150	1	A+	I+	S+	0.153977
ENSG00000075945_ENSPTRG00000001666_ENSMMUG00000010081	1	168310504	168311503	-1	1	149478724	149479723	-1	1	199780077	199781076	-1	A+	I+	S+	0.154199
ENSG00000079134_ENSPTRG00000009816_ENSMMUG00000004662	18	258050	259049	-1	18	16545804	16546803	1	18	13804606	13805605	1	A+	I+	S+	0.154237
ENSG00000115241_ENSPTRG00000011768_ENSMMUG00000008293	2	27486001	27487000	-1	2a	28014169	28015168	-1	13	27402964	27403963	-1	A+	I+	S+	0.154436
ENSG00000072682_ENSPTRG00000017213_ENSMMUG00000010858	5	131591456	131592455	-1	5	133848862	133849861	-1	6	128641599	128642598	-1	A+	I+	S+	0.154594
ENSG00000111224_ENSPTRG00000004546_ENSMMUG00000018273	12	3852864	3853863	-1	12	4024918	4025917	-1	11	3981089	3982088	-1	A+	I+	S+	0.154804
ENSG00000115363_ENSPTRG00000012107_ENSMMUG00000006725	2	75650357	75651356	-1	2a	77213542	77214541	-1	13	75848583	75849582	-1	A+	I+	S+	0.155774
ENSG00000176386_ENSPTRG00000021273_ENSMMUG00000005843	9	115077691	115078690	-1	9	112734303	112735302	-1	15	22841735	22842734	1	A+	I+	S+	0.155829
ENSG00000163257_ENSPTRG00000015941_ENSMMUG00000018069	4	17421480	17422479	-1	4	17770946	17771945	-1	5	12629375	12630374	-1	A+	I+	S+	0.155838
ENSG00000103429_ENSPTRG00000007794_ENSMMUG00000008264	16	14633297	14634296	1	16	15068128	15069127	1	20	14754629	14755628	1	A+	I+	S+	0.155841
ENSG00000143387_ENSPTRG00000001265_ENSMMUG00000000537	1	149047437	149048436	-1	1	129843911	129844910	-1	1	129211835	129212834	-1	A+	I+	S+	0.155909
ENSG00000065183_ENSPTRG00000001168_ENSMMUG00000008513	1	118272866	118273865	1	1	119643805	119644804	-1	1	120886798	120887797	1	A+	I+	S+	0.156304
ENSG00000155393_ENSPTRG00000008100_ENSMMUG00000020065	16	48656382	48657381	1	16	49347989	49348988	1	20	48274404	48275403	1	A+	I+	S+	0.156404
ENSG00000128534_ENSPTRG00000019621_ENSMMUG00000015822	7	117610322	117611321	1	7	118414249	118415248	1	3	155500929	155501928	1	A+	I+	S+	0.156564
ENSG00000107672_ENSPTRG00000003006_ENSMMUG00000012044	10	123724701	123725700	-1	10	122816362	122817361	-1	9	121591646	121592645	-1	A+	I+	S+	0.156584
ENSG00000087338_ENSPTRG00000012021_ENSMMUG00000000858	2	69909336	69910335	1	2a	71342097	71343096	1	13	70085175	70086174	1	A+	I+	S+	0.156799
ENSG00000148584_ENSPTRG00000002508_ENSMMUG00000007077	10	52315442	52316441	-1	10	49675838	49676837	-1	9	86411966	86412965	1	A+	I+	S+	0.15693
ENSG00000163281_ENSPTRG00000016023_ENSMMUG00000009273	4	44423370	44424369	-1	4	45170812	45171811	-1	5	39867200	39868199	-1	A+	I+	S+	0.157414
ENSG00000117362_ENSPTRG00000001250_ENSMMUG00000021386	1	148508157	148509156	-1	1	129279387	129280386	-1	1	128642740	128643739	-1	A+	I+	S+	0.157696
ENSG00000072657_ENSPTRG00000005230_ENSMMUG00000014775	12	70951730	70952729	1	12	72674868	72675867	1	11	69302852	69303851	1	A+	I+	S+	0.157717
ENSG00000112210_ENSPTRG00000018308_ENSMMUG00000018003	6	57195038	57196037	-1	6	58473258	58474257	-1	4	56857801	56858800	-1	A+	I+	S+	0.157786
ENSG00000198108_ENSPTRG00000017205_ENSMMUG00000003312	5	129267422	129268421	1	5	131495381	131496380	1	6	126325501	126326500	1	A+	I+	S+	0.158328
ENSG00000109445_ENSPTRG00000016466_ENSMMUG00000010446	4	142360541	142361540	1	4	144990766	144991765	1	5	133677803	133678802	1	A+	I+	S+	0.158713
ENSG00000166984_ENSPTRG00000013856_ENSMMUG00000010303	21	32879688	32880687	-1	21	32333802	32334801	-1	3	13926572	13927571	1	A+	I+	S+	0.158888
ENSG00000110906_ENSPTRG00000005424_ENSMMUG00000019649	12	108399539	108400538	-1	12	110739768	110740767	-1	11	110479079	110480078	-1	A+	I+	S+	0.159157
ENSG00000121207_ENSPTRG00000016537_ENSMMUG00000003939	4	155883602	155884601	1	4	158956639	158957638	1	5	146953364	146954363	1	A+	I+	S+	0.159253
ENSG00000141756_ENSPTRG00000009180_ENSMMUG00000013054	17	37221727	37222726	1	17	15725594	15726593	-1	16	51907258	51908257	1	A+	I+	S+	0.159299
ENSG00000106565_ENSPTRG00000019863_ENSMMUG00000008596	7	150129297	150130296	-1	7	151323718	151324717	-1	3	187760171	187761170	-1	A+	I+	S+	0.159838
ENSG00000120915_ENSPTRG00000020106_ENSMMUG00000021515	8	27403562	27404561	1	8	23962180	23963179	1	8	27640545	27641544	1	A+	I+	S+	0.160074
ENSG00000114654_ENSPTRG00000015366_ENSMMUG00000014435	3	130230990	130231989	1	3	133463085	133464084	1	11	85823112	85824111	-1	A+	I+	S+	0.160612
ENSG00000211455_ENSPTRG00000004787_ENSMMUG00000023248	12	27287343	27288342	1	12	61738723	61739722	-1	11	27541754	27542753	1	A+	I+	S+	0.160656
ENSG00000112282_ENSPTRG00000018601_ENSMMUG00000017544	6	131991063	131992062	-1	6	133917096	133918095	-1	4	132240993	132241992	1	A+	I+	S+	0.160834
ENSG00000111726_ENSPTRG00000004765_ENSMMUG00000020808	12	22089426	22090425	1	12	66979772	66980771	-1	11	22389715	22390714	1	A+	I+	S+	0.160845
ENSG00000129534_ENSPTRG00000006308_ENSMMUG00000016515	14	44792147	44793146	-1	14	44375133	44376132	-1	7	108436643	108437642	-1	A+	I+	S+	0.161206
ENSG00000176732_ENSPTRG00000011711_ENSMMUG00000009405	2	24199656	24200655	-1	2a	24627799	24628798	-1	13	24038621	24039620	-1	A+	I+	S+	0.161846
ENSG00000161036_ENSPTRG00000019539_ENSMMUG00000012021	7	101891385	101892384	1	7	102390920	102391919	1	3	49736908	49737907	1	A+	I+	S+	0.162256
ENSG00000140798_ENSPTRG00000008091_ENSMMUG00000002201	16	46738183	46739182	-1	16	47398207	47399206	-1	20	46336036	46337035	-1	A+	I+	S+	0.16232
ENSG00000165516_ENSPTRG00000006322_ENSMMUG00000029366	14	49303076	49304075	1	14	48951339	48952338	1	7	112821456	112822455	1	A+	I+	S+	0.162376
ENSG00000000457_ENSPTRG00000001665_ENSMMUG00000016583	1	168129662	168130661	-1	1	149295834	149296833	-1	1	199606525	199607524	-1	A+	I+	S+	0.163017
ENSG00000135452_ENSPTRG00000005146_ENSMMUG00000023691	12	56424051	56425050	1	12	31859353	31860352	-1	11	54832872	54833871	1	A+	I+	S+	0.163192
ENSG00000114248_ENSPTRG00000015608_ENSMMUG00000021889	3	171070357	171071356	-1	3	175067686	175068685	-1	2	117147856	117148855	1	A+	I+	S+	0.163343
ENSG00000138376_ENSPTRG00000012888_ENSMMUG00000005700	2	215382674	215383673	-1	2b	220633781	220634780	-1	12	78631821	78632820	-1	A+	I+	S+	0.163441
ENSG00000188760_ENSPTRG00000012962_ENSMMUG00000013241	2	220115629	220116628	1	2b	225488784	225489783	1	12	83390731	83391730	1	A+	I+	S+	0.163658
ENSG00000163297_ENSPTRG00000016207_ENSMMUG00000003333	4	81213278	81214277	-1	4	50353668	50354667	1	5	49517074	49518073	1	A+	I+	S+	0.163665
ENSG00000091181_ENSPTRG00000014563_ENSMMUG00000001849	3	3127032	3128031	-1	3	3205315	3206314	-1	2	57898041	57899040	1	A+	I+	S+	0.163774
ENSG00000005471_ENSPTRG00000024082_ENSMMUG00000010788	7	86947688	86948687	-1	7	87082210	87083209	-1	3	129775714	129776713	1	A+	I+	S+	0.164027
ENSG00000071246_ENSPTRG00000006568_ENSMMUG00000018553	14	76297285	76298284	1	14	76535358	76536357	1	7	139918962	139919961	1	A+	I+	S+	0.164359
ENSG00000108381_ENSPTRG00000008568_ENSMMUG00000030388	17	3325046	3326045	1	17	3536431	3537430	1	16	3188391	3189390	1	A+	I+	S+	0.164443
ENSG00000168619_ENSPTRG00000020183_ENSMMUG00000022134	8	39560257	39561256	1	8	36284209	36285208	1	8	40117482	40118481	1	A+	I+	S+	0.164733
ENSG00000028528_ENSPTRG00000007154_ENSMMUG00000014005	15	62174230	62175229	1	15	61673864	61674863	1	7	42489338	42490337	1	A+	I+	S+	0.164804
ENSG00000137563_ENSPTRG00000020293_ENSMMUG00000009146	8	64113966	64114965	-1	8	61260468	61261467	-1	8	65598562	65599561	-1	A+	I+	S+	0.165533
ENSG00000198682_ENSPTRG00000023677_ENSMMUG00000006411	10	89408456	89409455	1	10	87895143	87896142	1	9	87239450	87240449	1	A+	I+	S+	0.165551
ENSG00000141699_ENSPTRG00000009210_ENSMMUG00000016796	17	38014929	38015928	-1	17	14917286	14918285	1	16	52732029	52733028	-1	A+	I+	S+	0.165707
ENSG00000052749_ENSPTRG00000002806_ENSMMUG00000019634	10	99151088	99152087	-1	10	97692976	97693975	-1	9	96986297	96987296	-1	A+	I+	S+	0.165729
ENSG00000151552_ENSPTRG00000015936_ENSMMUG00000005730	4	17122836	17123835	-1	4	17462346	17463345	-1	5	12343698	12344697	-1	A+	I+	S+	0.165949
ENSG00000088298_ENSPTRG00000013430_ENSMMUG00000010032	20	33198829	33199828	-1	20	32233676	32234675	-1	10	29401261	29402260	1	A+	I+	S+	0.166248
ENSG00000119638_ENSPTRG00000006551_ENSMMUG00000015166	14	74663484	74664483	-1	14	74864290	74865289	-1	7	138238745	138239744	-1	A+	I+	S+	0.16625
ENSG00000061492_ENSPTRG00000017278_ENSMMUG00000022937	5	137446578	137447577	1	5	139803039	139804038	1	6	134483913	134484912	1	A+	I+	S+	0.166289
ENSG00000005073_ENSPTRG00000019020_ENSMMUG00000013462	7	27191361	27192360	-1	7	27529988	27530987	-1	3	99038902	99039901	1	A+	I+	S+	0.166325
ENSG00000011260_ENSPTRG00000009418_ENSMMUG00000007858	17	46691896	46692895	1	17	50261410	50262409	1	16	35496177	35497176	1	A+	I+	S+	0.16659
ENSG00000134318_ENSPTRG00000011658_ENSMMUG00000016678	2	11402163	11403162	-1	2a	11565566	11566565	-1	13	11421228	11422227	-1	A+	I+	S+	0.166725
ENSG00000113441_ENSPTRG00000017097_ENSMMUG00000018542	5	96295854	96296853	1	5	97863874	97864873	1	6	93140513	93141512	1	A+	I+	S+	0.166831
ENSG00000128050_ENSPTRG00000016081_ENSMMUG00000016366	4	56995672	56996671	1	4	74106113	74107112	-1	5	72944743	72945742	-1	A+	I+	S+	0.16713
ENSG00000085276_ENSPTRG00000015601_ENSMMUG00000002242	3	170347055	170348054	-1	3	174335005	174336004	-1	2	117882596	117883595	1	A+	I+	S+	0.167368
ENSG00000134812_ENSPTRG00000003701_ENSMMUG00000013523	11	59369551	59370550	-1	11	58061790	58062789	-1	14	14076146	14077145	1	A+	I+	S+	0.169051
ENSG00000146085_ENSPTRG00000018256_ENSMMUG00000002458	6	49538812	49539811	-1	6	50605212	50606211	-1	4	49207445	49208444	-1	A+	I+	S+	0.169295
ENSG00000139146_ENSPTRG00000004809_ENSMMUG00000009155	12	31370387	31371386	-1	12	57565537	57566536	1	11	31404019	31405018	-1	A+	I+	S+	0.169613
ENSG00000155066_ENSPTRG00000012212_ENSMMUG00000000197	2	95302928	95303927	1	2a	96189066	96190065	1	13	96359543	96360542	1	A+	I+	S+	0.169769
ENSG00000188783_ENSPTRG00000022635_ENSMMUG00000021641	1	201710506	201711505	1	1	183551708	183552707	1	1	166950034	166951033	-1	A+	I+	S+	0.169919
ENSG00000111215_ENSPTRG00000004686_ENSMMUG00000001489	12	10893342	10894341	-1	12	11178349	11179348	-1	11	11052067	11053066	-1	A+	I+	S+	0.170206
ENSG00000153317_ENSPTRG00000020587_ENSMMUG00000012145	8	131483400	131484399	-1	8	130022824	130023823	-1	8	132971193	132972192	-1	A+	I+	S+	0.170535
ENSG00000173930_ENSPTRG00000017107_ENSMMUG00000007773	5	101660153	101661152	-1	5	103359590	103360589	-1	6	98547482	98548481	-1	A+	I+	S+	0.170745
ENSG00000180638_ENSPTRG00000008873_ENSMMUG00000014134	17	19560516	19561515	-1	17	36564671	36565670	1	16	19231519	19232518	-1	A+	I+	S+	0.170879
ENSG00000186111_ENSPTRG00000010273_ENSMMUG00000008137	19	3651446	3652445	-1	19	3755178	3756177	-1	19	3536369	3537368	-1	A+	I+	S+	0.170895
ENSG00000155886_ENSPTRG00000020806_ENSMMUG00000020651	9	19776927	19777926	-1	9	20249636	20250635	-1	15	57193022	57194021	1	A+	I+	S+	0.170953
ENSG00000182156_ENSPTRG00000009728_ENSMMUG00000016414	17	75318276	75319275	1	17	79609883	79610882	1	16	75164919	75165918	1	A+	I+	S+	0.171236
ENSG00000152936_ENSPTRG00000004776_ENSMMUG00000009601	12	25597446	25598445	-1	12	63457820	63458819	1	11	25822230	25823229	-1	A+	I+	S+	0.171731
ENSG00000038210_ENSPTRG00000015960_ENSMMUG00000003629	4	24843751	24844750	1	4	25364916	25365915	1	5	19999716	20000715	1	A+	I+	S+	0.17178
ENSG00000117411_ENSPTRG00000000649_ENSMMUG00000015155	1	44216453	44217452	1	1	44687798	44688797	1	1	46902164	46903163	1	A+	I+	S+	0.171829
ENSG00000186530_ENSPTRG00000019950_ENSMMUG00000021275	8	6680577	6681576	-1	8	6891932	6892931	-1	8	6918604	6919603	-1	A+	I+	S+	0.17192
ENSG00000020181_ENSPTRG00000020161_ENSMMUG00000003204	8	37772932	37773931	1	8	34573338	34574337	1	8	38247120	38248119	1	A+	I+	S+	0.172067
ENSG00000156711_ENSPTRG00000018098_ENSMMUG00000005903	6	36205240	36206239	1	6	36903940	36904939	1	4	35884996	35885995	1	A+	I+	S+	0.172423
ENSG00000070756_ENSPTRG00000020475_ENSMMUG00000017786	8	101804116	101805115	-1	8	99688511	99689510	-1	8	103235812	103236811	-1	A+	I+	S+	0.172457
ENSG00000100565_ENSPTRG00000006570_ENSMMUG00000022904	14	76361468	76362467	1	14	76596995	76597994	1	7	139977960	139978959	1	A+	I+	S+	0.172512
ENSG00000122679_ENSPTRG00000019160_ENSMMUG00000003829	7	45162892	45163891	1	7	45940723	45941722	1	3	81184233	81185232	-1	A+	I+	S+	0.172645
ENSG00000121236_ENSPTRG00000003257_ENSMMUG00000013490	11	5572923	5573922	1	11	5428077	5429076	1	14	67763713	67764712	-1	A+	I+	S+	0.172646
ENSG00000066294_ENSPTRG00000001555_ENSMMUG00000015470	1	158815919	158816918	-1	1	139864900	139865899	-1	1	139234158	139235157	-1	A+	I+	S+	0.172716
ENSG00000142149_ENSPTRG00000013849_ENSMMUG00000012917	21	32166499	32167498	1	21	31621498	31622497	1	3	14639520	14640519	-1	A+	I+	S+	0.172772
ENSG00000156509_ENSPTRG00000020469_ENSMMUG00000004384	8	101227253	101228252	-1	8	99100424	99101423	-1	8	102667363	102668362	-1	A+	I+	S+	0.172782
ENSG00000146731_ENSPTRG00000019206_ENSMMUG00000015272	7	56085872	56086871	1	7	57077550	57078549	1	3	70075867	70076866	-1	A+	I+	S+	0.172888
ENSG00000164647_ENSPTRG00000019381_ENSMMUG00000011602	7	89620625	89621624	1	7	89777740	89778739	1	3	127054410	127055409	-1	A+	I+	S+	0.172995
ENSG00000136830_ENSPTRG00000021391_ENSMMUG00000009961	9	129381090	129382089	-1	9	127376265	127377264	-1	15	98998704	98999703	1	A+	I+	S+	0.173095
ENSG00000136643_ENSPTRG00000001972_ENSMMUG00000005210	1	211290211	211291210	1	1	193553982	193554981	1	1	157395858	157396857	-1	A+	I+	S+	0.173311
ENSG00000101544_ENSPTRG00000010138_ENSMMUG00000013710	18	75966903	75967902	1	18	77083160	77084159	1	18	73355026	73356025	1	A+	I+	S+	0.17365
ENSG00000166435_ENSPTRG00000004071_ENSMMUG00000021039	11	74337814	74338813	-1	11	73320246	73321245	-1	14	73116588	73117587	-1	A+	I+	S+	0.174039
ENSG00000184988_ENSPTRG00000009242_ENSMMUG00000010436	17	38718420	38719419	1	17	14308360	14309359	-1	16	53319379	53320378	1	A+	I+	S+	0.174184
ENSG00000131730_ENSPTRG00000024170_ENSMMUG00000006932	5	80563914	80564913	1	5	34441552	34442551	-1	6	77420838	77421837	1	A+	I+	S+	0.174191
ENSG00000139372_ENSPTRG00000005373_ENSMMUG00000021291	12	102882741	102883740	1	12	105093488	105094487	1	11	105082958	105083957	1	A+	I+	S+	0.174358
ENSG00000081148_ENSPTRG00000015167_ENSMMUG00000011362	3	102522110	102523109	-1	3	105299400	105300399	-1	2	21508074	21509073	-1	A+	I+	S+	0.174751
ENSG00000126337_ENSPTRG00000009165_ENSMMUG00000018646	17	36902325	36903324	-1	17	16053694	16054693	1	16	51585187	51586186	-1	A+	I+	S+	0.174796
ENSG00000066651_ENSPTRG00000018577_ENSMMUG00000004293	6	126348269	126349268	1	6	128170773	128171772	1	4	137956016	137957015	-1	A+	I+	S+	0.174867
ENSG00000164105_ENSPTRG00000016598_ENSMMUG00000002401	4	174527668	174528667	1	4	177840245	177841244	1	5	165424666	165425665	1	A+	I+	S+	0.174924
ENSG00000102755_ENSPTRG00000005743_ENSMMUG00000021538	13	27967233	27968232	-1	13	28168565	28169564	-1	17	8136938	8137937	-1	A+	I+	S+	0.174978
ENSG00000113838_ENSPTRG00000015712_ENSMMUG00000017564	3	187767824	187768823	-1	3	192143674	192144673	-1	2	100068624	100069623	1	A+	I+	S+	0.175091
ENSG00000117519_ENSPTRG00000000979_ENSMMUG00000001690	1	95165295	95166294	-1	1	96436630	96437629	-1	1	97953378	97954377	-1	A+	I+	S+	0.175274
ENSG00000158079_ENSPTRG00000021130_ENSMMUG00000002517	9	95831897	95832896	1	9	93253296	93254295	1	15	105759186	105760185	1	A+	I+	S+	0.175457
ENSG00000146278_ENSPTRG00000018414_ENSMMUG00000014940	6	89846189	89847188	1	6	90339251	90340250	1	4	84930033	84931032	1	A+	I+	S+	0.17547
ENSG00000114902_ENSPTRG00000015011_ENSMMUG00000017370	3	52713897	52714896	1	3	53968156	53969155	1	2	83659038	83660037	-1	A+	I+	S+	0.175889
ENSG00000160307_ENSPTRG00000014026_ENSMMUG00000015801	21	46849550	46850549	-1	21	46288519	46289518	-1	3	186503	187502	1	A+	I+	S+	0.176212
ENSG00000100567_ENSPTRG00000006390_ENSMMUG00000003509	14	57780302	57781301	1	14	57587404	57588403	1	7	121257997	121258996	1	A+	I+	S+	0.176398
ENSG00000197037_ENSPTRG00000023744_ENSMMUG00000022728	7	99051507	99052506	1	7	99391327	99392326	1	3	46816039	46817038	1	A+	I+	S+	0.176503
ENSG00000112984_ENSPTRG00000017281_ENSMMUG00000001511	5	137541586	137542585	1	5	139899079	139900078	1	6	134584092	134585091	1	A+	I+	S+	0.176654
ENSG00000072121_ENSPTRG00000006471_ENSMMUG00000015871	14	67353056	67354055	-1	14	67370780	67371779	-1	7	130935784	130936783	-1	A+	I+	S+	0.176725
ENSG00000127995_ENSPTRG00000019410_ENSMMUG00000016393	7	93976120	93977119	1	7	94164147	94165146	1	3	122752719	122753718	-1	A+	I+	S+	0.176735
ENSG00000174744_ENSPTRG00000003920_ENSMMUG00000015991	11	65869159	65870158	-1	11	64809933	64810932	-1	14	8105515	8106514	1	A+	I+	S+	0.176805
ENSG00000146674_ENSPTRG00000019166_ENSMMUG00000013764	7	45927397	45928396	-1	7	46690141	46691140	-1	3	80572766	80573765	1	A+	I+	S+	0.17681
ENSG00000167968_ENSPTRG00000007643_ENSMMUG00000019236	16	2225469	2226468	1	16	2335688	2336687	1	20	2231965	2232964	1	A+	I+	S+	0.177613
ENSG00000163507_ENSPTRG00000015193_ENSMMUG00000000894	3	109790981	109791980	-1	3	112740943	112741942	-1	2	28698867	28699866	-1	A+	I+	S+	0.178204
ENSG00000163113_ENSPTRG00000001245_ENSMMUG00000007244	1	148249311	148250310	-1	1	129013296	129014295	-1	1	128367055	128368054	-1	A+	I+	S+	0.178223
ENSG00000096401_ENSPTRG00000018224_ENSMMUG00000014389	6	44462457	44463456	1	6	45458614	45459613	1	4	44306192	44307191	1	A+	I+	S+	0.178311
ENSG00000187695_ENSPTRG00000015363_ENSMMUG00000006343	3	130147500	130148499	-1	3	133380446	133381445	-1	11	85898983	85899982	1	A+	I+	S+	0.178955
ENSG00000006283_ENSPTRG00000009405_ENSMMUG00000017256	17	45992820	45993819	1	17	49547922	49548921	1	16	34801861	34802860	1	A+	I+	S+	0.17917
ENSG00000139826_ENSPTRG00000006026_ENSMMUG00000008039	13	107667764	107668763	1	13	109239820	109240819	1	17	88392301	88393300	1	A+	I+	S+	0.179188
ENSG00000109133_ENSPTRG00000016012_ENSMMUG00000020940	4	41630926	41631925	1	4	42325151	42326150	1	5	36975659	36976658	1	A+	I+	S+	0.179249
ENSG00000183153_ENSPTRG00000009121_ENSMMUG00000012489	17	35773594	35774593	-1	17	17165029	17166028	1	16	50484358	50485357	-1	A+	I+	S+	0.179776
ENSG00000164631_ENSPTRG00000018919_ENSMMUG00000012343	7	6713092	6714091	-1	7	6725249	6726248	-1	3	44951405	44952404	-1	A+	I+	S+	0.180019
ENSG00000124370_ENSPTRG00000012044_ENSMMUG00000008396	2	71210876	71211875	-1	2a	72680291	72681290	-1	13	71380873	71381872	-1	A+	I+	S+	0.180386
ENSG00000166164_ENSPTRG00000008103_ENSMMUG00000003119	16	48960347	48961346	-1	16	49658425	49659424	-1	20	48588782	48589781	-1	A+	I+	S+	0.180474
ENSG00000162877_ENSPTRG00000001907_ENSMMUG00000003673	1	204085869	204086868	-1	1	186008722	186009721	-1	1	164567084	164568083	1	A+	I+	S+	0.1805
ENSG00000183833_ENSPTRG00000015262_ENSMMUG00000000907	3	120903563	120904562	1	3	124009109	124010108	1	2	39739170	39740169	1	A+	I+	S+	0.180794
ENSG00000117090_ENSPTRG00000001556_ENSMMUG00000015809	1	158883494	158884493	-1	1	139933186	139934185	-1	1	139313509	139314508	-1	A+	I+	S+	0.180998
ENSG00000104221_ENSPTRG00000020163_ENSMMUG00000003212	8	37826581	37827580	-1	8	34629200	34630199	-1	8	38298910	38299909	-1	A+	I+	S+	0.181187
ENSG00000115718_ENSPTRG00000012428_ENSMMUG00000023563	2	127891487	127892486	1	2b	128256836	128257835	1	13	133866253	133867252	1	A+	I+	S+	0.181425
ENSG00000101413_ENSPTRG00000013481_ENSMMUG00000018924	20	36094467	36095466	1	20	35211964	35212963	1	10	26427037	26428036	-1	A+	I+	S+	0.181431
ENSG00000117748_ENSPTRG00000000420_ENSMMUG00000018172	1	28113845	28114844	-1	1	28170390	28171389	-1	1	30609657	30610656	-1	A+	I+	S+	0.181868
ENSG00000107882_ENSPTRG00000002895_ENSMMUG00000004396	10	104252754	104253753	1	10	102902330	102903329	1	9	102160515	102161514	1	A+	I+	S+	0.18188
ENSG00000163347_ENSPTRG00000015738_ENSMMUG00000001915	3	191522910	191523909	-1	3	195946164	195947163	-1	2	182633595	182634594	-1	A+	I+	S+	0.181997
ENSG00000127388_ENSPTRG00000019847_ENSMMUG00000011121	7	149149127	149150126	1	7	150454296	150455295	1	3	187121061	187122060	1	A+	I+	S+	0.181998
ENSG00000112972_ENSPTRG00000016845_ENSMMUG00000001226	5	43349242	43350241	-1	5	72213868	72214867	1	6	43266008	43267007	-1	A+	I+	S+	0.182197
ENSG00000095787_ENSPTRG00000002388_ENSMMUG00000008268	10	28860706	28861705	1	10	29201434	29202433	1	9	28623774	28624773	1	A+	I+	S+	0.182377
ENSG00000164304_ENSPTRG00000017699_ENSMMUG00000015575	6	7334942	7335941	-1	6	7514480	7515479	-1	4	7300778	7301777	-1	A+	I+	S+	0.182538
ENSG00000007944_ENSPTRG00000023743_ENSMMUG00000015474	6	16236296	16237295	1	6	16451688	16452687	1	4	16102654	16103653	1	A+	I+	S+	0.182761
ENSG00000131375_ENSPTRG00000014661_ENSMMUG00000006658	3	15221737	15222736	1	3	15574568	15575567	1	2	157539953	157540952	1	A+	I+	S+	0.182812
ENSG00000164616_ENSPTRG00000017262_ENSMMUG00000001948	5	135299162	135300161	1	5	137624780	137625779	1	6	132358675	132359674	1	A+	I+	S+	0.183054
ENSG00000066135_ENSPTRG00000000643_ENSMMUG00000012479	1	43887384	43888383	1	1	44351179	44352178	1	1	46560678	46561677	1	A+	I+	S+	0.183185
ENSG00000168878_ENSPTRG00000012142_ENSMMUG00000017818	2	85748824	85749823	-1	2a	87579905	87580904	-1	13	86242401	86243400	-1	A+	I+	S+	0.183772
ENSG00000141140_ENSPTRG00000009044_ENSMMUG00000007920	17	31965377	31966376	-1	17	20899667	20900666	1	16	46507941	46508940	-1	A+	I+	S+	0.183819
ENSG00000164045_ENSPTRG00000014879_ENSMMUG00000020954	3	48204806	48205805	-1	3	49296906	49297905	-1	2	88318953	88319952	1	A+	I+	S+	0.184021
ENSG00000108924_ENSPTRG00000009424_ENSMMUG00000022627	17	50696320	50697319	1	17	54374221	54375220	1	16	39525024	39526023	1	A+	I+	S+	0.18418
ENSG00000143771_ENSPTRG00000002025_ENSMMUG00000009936	1	222610183	222611182	1	1	204973847	204974846	1	1	146126639	146127638	-1	A+	I+	S+	0.184542
ENSG00000111640_ENSPTRG00000004577_ENSMMUG00000018679	12	6512872	6513871	1	12	6755234	6756233	1	11	6684729	6685728	1	A+	I+	S+	0.184772
ENSG00000145908_ENSPTRG00000017426_ENSMMUG00000012696	5	150264736	150265735	-1	5	152890169	152891168	-1	6	147370759	147371758	-1	A+	I+	S+	0.184972
ENSG00000167085_ENSPTRG00000009376_ENSMMUG00000000156	17	44847242	44848241	-1	17	8354553	8355552	1	16	33649786	33650785	-1	A+	I+	S+	0.185113
ENSG00000168476_ENSPTRG00000020051_ENSMMUG00000013027	8	22055394	22056393	-1	8	18474373	18475372	-1	8	22065183	22066182	-1	A+	I+	S+	0.185756
ENSG00000136141_ENSPTRG00000005856_ENSMMUG00000016293	13	46024304	46025303	1	13	46409256	46410255	1	17	25372413	25373412	1	A+	I+	S+	0.186044
ENSG00000157064_ENSPTRG00000001763_ENSMMUG00000001481	1	181654361	181655360	-1	1	163120135	163121134	-1	1	187244519	187245518	1	A+	I+	S+	0.186859
ENSG00000111615_ENSPTRG00000005238_ENSMMUG00000009640	12	74191686	74192685	-1	12	75996227	75997226	-1	11	72548851	72549850	-1	A+	I+	S+	0.18696
ENSG00000153310_ENSPTRG00000020585_ENSMMUG00000015348	8	131021183	131022182	-1	8	129552030	129553029	-1	8	132503934	132504933	-1	A+	I+	S+	0.187352
ENSG00000055732_ENSPTRG00000000909_ENSMMUG00000005361	1	85286758	85287757	-1	1	86484464	86485463	-1	1	87846228	87847227	-1	A+	I+	S+	0.188175
ENSG00000162980_ENSPTRG00000012538_ENSMMUG00000010521	2	152393256	152394255	-1	2b	156359955	156360954	-1	12	15498125	15499124	-1	A+	I+	S+	0.188223
ENSG00000165699_ENSPTRG00000021504_ENSMMUG00000009918	9	134809842	134810841	-1	9	133004443	133005442	-1	15	5688660	5689659	1	A+	I+	S+	0.188558
ENSG00000026508_ENSPTRG00000003501_ENSMMUG00000004327	11	35115993	35116992	1	11	35417831	35418830	1	14	36698037	36699036	-1	A+	I+	S+	0.189071
ENSG00000183778_ENSPTRG00000013919_ENSMMUG00000003428	21	39849239	39850238	1	21	39273699	39274698	1	3	7064860	7065859	-1	A+	I+	S+	0.189097
ENSG00000183207_ENSPTRG00000011270_ENSMMUG00000003915	19	54187967	54188966	1	19	54705153	54706152	1	19	55276858	55277857	1	A+	I+	S+	0.18911
ENSG00000113389_ENSPTRG00000016773_ENSMMUG00000013366	5	32746422	32747421	1	5	83036111	83037110	-1	6	32817816	32818815	1	A+	I+	S+	0.189181
ENSG00000105132_ENSPTRG00000011560_ENSMMUG00000006122	19	62763020	62764019	-1	19	63424464	63425463	-1	19	63374327	63375326	-1	A+	I+	S+	0.190187
ENSG00000143452_ENSPTRG00000001263_ENSMMUG00000010669	1	148959977	148960976	-1	1	129759892	129760891	-1	1	129122071	129123070	-1	A+	I+	S+	0.191151
ENSG00000082074_ENSPTRG00000016813_ENSMMUG00000021218	5	39255425	39256424	-1	5	76417452	76418451	1	6	39043234	39044233	-1	A+	I+	S+	0.191254
ENSG00000038002_ENSPTRG00000016618_ENSMMUG00000007393	4	178600586	178601585	-1	4	181970810	181971809	-1	5	169566361	169567360	-1	A+	I+	S+	0.19146
ENSG00000118855_ENSPTRG00000022830_ENSMMUG00000023510	3	160001577	160002576	1	3	163836022	163837021	1	2	128904029	128905028	-1	A+	I+	S+	0.191488
ENSG00000153291_ENSPTRG00000018236_ENSMMUG00000019250	6	46727638	46728637	1	6	47739646	47740645	1	4	46478701	46479700	1	A+	I+	S+	0.191497
ENSG00000105793_ENSPTRG00000019384_ENSMMUG00000023656	7	89812926	89813925	1	7	89976075	89977074	1	3	126854011	126855010	-1	A+	I+	S+	0.191569
ENSG00000163781_ENSPTRG00000015410_ENSMMUG00000000059	3	134863381	134864380	-1	3	138235876	138236875	-1	2	154069327	154070326	1	A+	I+	S+	0.191894
ENSG00000138813_ENSPTRG00000016306_ENSMMUG00000009089	4	100650197	100651196	1	4	102730309	102731308	1	5	92473246	92474245	1	A+	I+	S+	0.19254
ENSG00000206029_ENSPTRG00000029278_ENSMMUG00000008943	18	70416041	70417040	-1	18	71466082	71467081	-1	18	68081844	68082843	-1	A+	I+	S+	0.192564
ENSG00000085382_ENSPTRG00000018451_ENSMMUG00000014703	6	105414868	105415867	-1	6	106604063	106605062	-1	4	100886378	100887377	-1	A+	I+	S+	0.19279
ENSG00000180263_ENSPTRG00000005309_ENSMMUG00000018901	12	94135372	94136371	-1	12	96208691	96209690	-1	11	96452587	96453586	-1	A+	I+	S+	0.192924
ENSG00000180922_ENSPTRG00000012714_ENSMMUG00000006106	2	186317512	186318511	1	2b	190932792	190933791	1	12	49376279	49377278	1	A+	I+	S+	0.193017
ENSG00000140749_ENSPTRG00000007866_ENSMMUG00000013876	16	21571431	21572430	-1	16	21900254	21901253	-1	20	20920840	20921839	-1	A+	I+	S+	0.193106
ENSG00000153187_ENSPTRG00000002182_ENSMMUG00000021098	1	243094451	243095450	-1	1	225887988	225888987	-1	1	212200852	212201851	1	A+	I+	S+	0.19328
ENSG00000062725_ENSPTRG00000009486_ENSMMUG00000016566	17	55958363	55959362	-1	17	59752207	59753206	-1	16	46018612	46019611	1	A+	I+	S+	0.193569
ENSG00000170820_ENSPTRG00000011914_ENSMMUG00000017196	2	49235135	49236134	-1	2a	50334665	50335664	-1	13	49311945	49312944	-1	A+	I+	S+	0.193963
ENSG00000007933_ENSPTRG00000001670_ENSMMUG00000007952	1	169325660	169326659	1	1	150523961	150524960	1	1	200786316	200787315	1	A+	I+	S+	0.194444
ENSG00000114867_ENSPTRG00000015690_ENSMMUG00000010934	3	185514050	185515049	1	3	189840429	189841428	1	2	102350150	102351149	-1	A+	I+	S+	0.194579
ENSG00000211454_ENSPTRG00000000263_ENSMMUG00000006697	1	19473156	19474155	-1	1	19347320	19348319	-1	1	21921877	21922876	-1	A+	I+	S+	0.194797
ENSG00000138119_ENSPTRG00000002765_ENSMMUG00000006841	10	95232065	95233064	-1	10	93820805	93821804	-1	9	92946930	92947929	-1	A+	I+	S+	0.194887
ENSG00000149554_ENSPTRG00000004446_ENSMMUG00000008768	11	125000547	125001546	1	11	124620323	124621322	1	14	123754502	123755501	1	A+	I+	S+	0.194946
ENSG00000110318_ENSPTRG00000004209_ENSMMUG00000020784	11	101289956	101290955	1	11	100553870	100554869	1	14	100516187	100517186	1	A+	I+	S+	0.194967
ENSG00000104331_ENSPTRG00000020271_ENSMMUG00000014650	8	58068958	58069957	-1	8	55142609	55143608	-1	8	59595682	59596681	-1	A+	I+	S+	0.195326
ENSG00000106701_ENSPTRG00000021222_ENSMMUG00000002665	9	107249146	107250145	1	9	104803306	104804305	1	15	30773468	30774467	-1	A+	I+	S+	0.195605
ENSG00000144331_ENSPTRG00000012696_ENSMMUG00000003855	2	180342728	180343727	-1	2b	184820720	184821719	-1	12	43397372	43398371	-1	A+	I+	S+	0.196354
ENSG00000100604_ENSPTRG00000006657_ENSMMUG00000009971	14	92458245	92459244	1	14	93144013	93145012	1	7	156116536	156117535	1	A+	I+	S+	0.196374
ENSG00000117143_ENSPTRG00000001602_ENSMMUG00000019514	1	160796947	160797946	1	1	141781690	141782689	1	1	141095518	141096517	1	A+	I+	S+	0.196762
ENSG00000126814_ENSPTRG00000006415_ENSMMUG00000013611	14	60517529	60518528	-1	14	60374105	60375104	-1	7	124008778	124009777	-1	A+	I+	S+	0.196979
ENSG00000169604_ENSPTRG00000012011_ENSMMUG00000014244	2	69092993	69093992	1	2a	70498732	70499731	1	13	69238680	69239679	1	A+	I+	S+	0.1975
ENSG00000109118_ENSPTRG00000008941_ENSMMUG00000021554	17	24302635	24303634	-1	17	28383585	28384584	1	16	24169238	24170237	-1	A+	I+	S+	0.197595
ENSG00000065833_ENSPTRG00000018381_ENSMMUG00000012592	6	84197499	84198498	-1	6	84580883	84581882	-1	4	79469073	79470072	-1	A+	I+	S+	0.197815
ENSG00000156471_ENSPTRG00000020442_ENSMMUG00000000573	8	97342340	97343339	1	8	95131641	95132640	1	8	98834598	98835597	1	A+	I+	S+	0.198232
ENSG00000122435_ENSPTRG00000001001_ENSMMUG00000004243	1	100370294	100371293	1	1	101724961	101725960	1	1	103199614	103200613	1	A+	I+	S+	0.198378
ENSG00000176895_ENSPTRG00000003229_ENSMMUG00000030977	11	4884176	4885175	1	11	4733783	4734782	1	14	68705529	68706528	-1	A+	I+	S+	0.198794
ENSG00000107758_ENSPTRG00000002631_ENSMMUG00000015714	10	74925766	74926765	-1	10	72709638	72710637	-1	9	63433838	63434837	1	A+	I+	S+	0.198921
ENSG00000128944_ENSPTRG00000006919_ENSMMUG00000012412	15	38461329	38462328	1	15	37352203	37353202	1	7	18714723	18715722	1	A+	I+	S+	0.198944
ENSG00000162755_ENSPTRG00000001568_ENSMMUG00000002007	1	159333778	159334777	1	1	140388143	140389142	1	1	139707418	139708417	1	A+	I+	S+	0.199141
ENSG00000016391_ENSPTRG00000015027_ENSMMUG00000019266	3	53855217	53856216	-1	3	55146322	55147321	-1	2	82492742	82493741	1	A+	I+	S+	0.199574
ENSG00000119508_ENSPTRG00000021186_ENSMMUG00000011410	9	101622958	101623957	1	9	99056409	99057408	1	15	36403552	36404551	-1	A+	I+	S+	0.199688
ENSG00000187144_ENSPTRG00000000227_ENSMMUG00000015898	1	16636507	16637506	-1	1	16666335	16667334	-1	1	19233342	19234341	-1	A+	I+	S+	0.199803
ENSG00000107679_ENSPTRG00000003010_ENSMMUG00000013040	10	124123210	124124209	1	10	123218480	123219479	1	9	121991626	121992625	1	A+	I+	S+	0.199843
ENSG00000164627_ENSPTRG00000018136_ENSMMUG00000013651	6	39801160	39802159	-1	6	40619035	40620034	-1	4	39566423	39567422	-1	A+	I+	S+	0.199933
ENSG00000159217_ENSPTRG00000009368_ENSMMUG00000011533	17	44428773	44429772	1	17	8714527	8715526	-1	16	33230489	33231488	1	A+	I+	S+	0.200025
ENSG00000130935_ENSPTRG00000009566_ENSMMUG00000002414	17	63143521	63144520	1	17	66945353	66946352	1	16	63060130	63061129	1	A+	I+	S+	0.200329
ENSG00000104679_ENSPTRG00000020076_ENSMMUG00000016655	8	23200535	23201534	1	8	19698156	19699155	1	8	23392632	23393631	1	A+	I+	S+	0.200421
ENSG00000185272_ENSPTRG00000013786_ENSMMUG00000020089	21	14509350	14510349	1	21	14297116	14298115	1	3	32686244	32687243	-1	A+	I+	S+	0.201713
ENSG00000154059_ENSPTRG00000009927_ENSMMUG00000004664	18	20259680	20260679	1	18	20243818	20244817	1	18	17426702	17427701	1	A+	I+	S+	0.202282
ENSG00000138400_ENSPTRG00000012847_ENSMMUG00000017734	2	207338296	207339295	-1	2b	212355085	212356084	-1	12	70667569	70668568	-1	A+	I+	S+	0.202342
ENSG00000172765_ENSPTRG00000015382_ENSMMUG00000016793	3	131082000	131082999	-1	3	134342066	134343065	-1	11	84927933	84928932	1	A+	I+	S+	0.202615
ENSG00000132623_ENSPTRG00000013245_ENSMMUG00000015923	20	9962689	9963688	1	20	9994531	9995530	1	10	43315201	43316200	1	A+	I+	S+	0.202747
ENSG00000197601_ENSPTRG00000024190_ENSMMUG00000011990	11	13645807	13646806	1	11	13612302	13613301	1	14	58217997	58218996	-1	A+	I+	S+	0.202921
ENSG00000156103_ENSPTRG00000020403_ENSMMUG00000013193	8	89408826	89409825	-1	8	87086529	87087528	-1	8	90964698	90965697	-1	A+	I+	S+	0.203418
ENSG00000172869_ENSPTRG00000017166_ENSMMUG00000018640	5	118434084	118435083	1	5	120462060	120463059	1	6	115617367	115618366	1	A+	I+	S+	0.203477
ENSG00000101574_ENSPTRG00000009828_ENSMMUG00000018950	18	2561471	2562470	-1	18	14174302	14175301	1	18	11577413	11578412	1	A+	I+	S+	0.203549
ENSG00000185697_ENSPTRG00000020308_ENSMMUG00000013974	8	67693681	67694680	-1	8	64887285	64888284	-1	8	69248118	69249117	-1	A+	I+	S+	0.204141
ENSG00000163481_ENSPTRG00000012925_ENSMMUG00000006743	2	219245026	219246025	-1	2b	224593983	224594982	-1	12	82521910	82522909	-1	A+	I+	S+	0.20431
ENSG00000158793_ENSPTRG00000001570_ENSMMUG00000002009	1	159353496	159354495	1	1	140407855	140408854	1	1	139727638	139728637	1	A+	I+	S+	0.204879
ENSG00000135241_ENSPTRG00000019590_ENSMMUG00000011831	7	107953825	107954824	-1	7	108512106	108513105	-1	3	145943791	145944790	-1	A+	I+	S+	0.205482
ENSG00000008952_ENSPTRG00000015611_ENSMMUG00000021899	3	171166274	171167273	1	3	175165424	175166423	1	2	117048303	117049302	-1	A+	I+	S+	0.205539
ENSG00000153902_ENSPTRG00000010830_ENSMMUG00000022129	19	40317945	40318944	-1	19	40637492	40638491	-1	19	41629572	41630571	-1	A+	I+	S+	0.207259
ENSG00000115282_ENSPTRG00000012091_ENSMMUG00000002123	2	74562718	74563717	1	2a	76081279	76082278	1	13	74712633	74713632	1	A+	I+	S+	0.207317
ENSG00000101421_ENSPTRG00000013408_ENSMMUG00000008084	20	31861780	31862779	1	20	30831654	30832653	1	10	30797980	30798979	-1	A+	I+	S+	0.207483
ENSG00000160886_ENSPTRG00000020637_ENSMMUG00000019458	8	143777533	143778532	1	8	142568159	142569158	1	8	145234840	145235839	1	A+	I+	S+	0.207819
ENSG00000175416_ENSPTRG00000017562_ENSMMUG00000009058	5	175776147	175777146	-1	5	178768098	178769097	-1	6	172889543	172890542	-1	A+	I+	S+	0.207946
ENSG00000104886_ENSPTRG00000010226_ENSMMUG00000010109	19	2187320	2188319	-1	19	2245514	2246513	-1	19	2036506	2037505	-1	A+	I+	S+	0.207972
ENSG00000021574_ENSPTRG00000011812_ENSMMUG00000021691	2	32141184	32142183	1	2a	32791488	32792487	1	13	32102344	32103343	1	A+	I+	S+	0.208
ENSG00000157303_ENSPTRG00000021122_ENSMMUG00000013691	9	94859810	94860809	1	9	92268365	92269364	1	15	104820563	104821562	1	A+	I+	S+	0.208163
ENSG00000067208_ENSPTRG00000000962_ENSMMUG00000005070	1	93030550	93031549	-1	1	94281177	94282176	-1	1	95780570	95781569	-1	A+	I+	S+	0.208237
ENSG00000145832_ENSPTRG00000017260_ENSMMUG00000001951	5	135197264	135198263	1	5	137523161	137524160	1	6	132254408	132255407	1	A+	I+	S+	0.208682
ENSG00000168010_ENSPTRG00000004039_ENSMMUG00000001293	11	72202099	72203098	1	11	71135068	71136067	1	14	70901250	70902249	1	A+	I+	S+	0.208694
ENSG00000163328_ENSPTRG00000012655_ENSMMUG00000021012	2	175060069	175061068	-1	2b	179454295	179455294	-1	12	38099887	38100886	-1	A+	I+	S+	0.208717
ENSG00000135535_ENSPTRG00000018482_ENSMMUG00000007011	6	109810341	109811340	-1	6	111243363	111244362	-1	4	154525312	154526311	1	A+	I+	S+	0.208752
ENSG00000204022_ENSPTRG00000029844_ENSMMUG00000014343	10	90335499	90336498	1	10	88831890	88832889	1	9	88178785	88179784	1	A+	I+	S+	0.208816
ENSG00000115234_ENSPTRG00000011766_ENSMMUG00000008288	2	27445893	27446892	1	2a	27972538	27973537	1	13	27364623	27365622	1	A+	I+	S+	0.208841
ENSG00000134901_ENSPTRG00000006015_ENSMMUG00000000348	13	102249359	102250358	-1	13	103708850	103709849	-1	17	83099632	83100631	-1	A+	I+	S+	0.208946
ENSG00000086544_ENSPTRG00000011005_ENSMMUG00000017706	19	45913848	45914847	1	19	46320124	46321123	1	19	47081220	47082219	1	A+	I+	S+	0.20902
ENSG00000119147_ENSPTRG00000012317_ENSMMUG00000001697	2	106047545	106048544	1	2a	107201884	107202883	1	13	105945846	105946845	1	A+	I+	S+	0.20936
ENSG00000153820_ENSPTRG00000013001_ENSMMUG00000013254	2	228754606	228755605	-1	2b	234302343	234303342	-1	12	92067139	92068138	-1	A+	I+	S+	0.209735
ENSG00000128915_ENSPTRG00000007133_ENSMMUG00000021320	15	58558637	58559636	-1	15	58002386	58003385	-1	7	38897512	38898511	-1	A+	I+	S+	0.209764
ENSG00000014257_ENSPTRG00000015399_ENSMMUG00000016004	3	133517941	133518940	1	3	136863242	136864241	1	2	155364333	155365332	-1	A+	I+	S+	0.209824
ENSG00000161010_ENSPTRG00000017627_ENSMMUG00000021056	5	179218447	179219446	-1	5	182341827	182342826	-1	6	176547752	176548751	-1	A+	I+	S+	0.209851
ENSG00000164347_ENSPTRG00000016989_ENSMMUG00000019998	5	74098799	74099798	-1	5	41129767	41130766	1	6	70954530	70955529	-1	A+	I+	S+	0.209921
ENSG00000109270_ENSPTRG00000016310_ENSMMUG00000006830	4	101034727	101035726	-1	4	103123988	103124987	-1	5	92852074	92853073	-1	A+	I+	S+	0.210058
ENSG00000163406_ENSPTRG00000015284_ENSMMUG00000001049	3	123094977	123095976	1	3	126215841	126216840	1	2	41892506	41893505	1	A+	I+	S+	0.210786
ENSG00000168439_ENSPTRG00000003820_ENSMMUG00000012953	11	63708873	63709872	1	11	62579127	62580126	1	14	10246320	10247319	-1	A+	I+	S+	0.210807
ENSG00000165905_ENSPTRG00000003540_ENSMMUG00000002611	11	45898772	45899771	1	11	46424511	46425510	1	14	26212155	26213154	-1	A+	I+	S+	0.210858
ENSG00000170577_ENSPTRG00000011888_ENSMMUG00000023752	2	45090047	45091046	-1	2a	46068854	46069853	-1	13	45152648	45153647	-1	A+	I+	S+	0.211643
ENSG00000137936_ENSPTRG00000000971_ENSMMUG00000015924	1	94085295	94086294	-1	1	95332873	95333872	-1	1	96872977	96873976	-1	A+	I+	S+	0.211691
ENSG00000111679_ENSPTRG00000004601_ENSMMUG00000010203	12	6925001	6926000	1	12	7178971	7179970	1	11	7127213	7128212	1	A+	I+	S+	0.212415
ENSG00000145020_ENSPTRG00000014924_ENSMMUG00000005452	3	49435017	49436016	-1	3	50592895	50593894	-1	2	87011509	87012508	1	A+	I+	S+	0.212424
ENSG00000119321_ENSPTRG00000021271_ENSMMUG00000000173	9	115023420	115024419	-1	9	112679274	112680273	-1	15	22892077	22893076	1	A+	I+	S+	0.21259
ENSG00000109805_ENSPTRG00000015942_ENSMMUG00000018070	4	17420623	17421622	1	4	17770090	17771089	1	5	12628521	12629520	1	A+	I+	S+	0.212783
ENSG00000178075_ENSPTRG00000015236_ENSMMUG00000001943	3	115039370	115040369	1	3	118058436	118059435	1	2	33849797	33850796	1	A+	I+	S+	0.213172
ENSG00000124786_ENSPTRG00000017710_ENSMMUG00000010672	6	8380625	8381624	-1	6	8575262	8576261	-1	4	8366947	8367946	-1	A+	I+	S+	0.213276
ENSG00000196263_ENSPTRG00000028873_ENSMMUG00000003253	19	61710024	61711023	1	19	62353221	62354220	1	19	62470148	62471147	1	A+	I+	S+	0.213711
ENSG00000148677_ENSPTRG00000002743_ENSMMUG00000006632	10	92671013	92672012	-1	10	91214074	91215073	-1	9	90451578	90452577	-1	A+	I+	S+	0.213771
ENSG00000125347_ENSPTRG00000017216_ENSMMUG00000008100	5	131854334	131855333	-1	5	134114297	134115296	-1	6	128901902	128902901	-1	A+	I+	S+	0.214289
ENSG00000133619_ENSPTRG00000019846_ENSMMUG00000017159	7	149042081	149043080	1	7	150344965	150345964	1	3	187013606	187014605	1	A+	I+	S+	0.214799
ENSG00000111218_ENSPTRG00000004543_ENSMMUG00000014168	12	3469686	3470685	1	12	3632564	3633563	1	11	3612200	3613199	1	A+	I+	S+	0.215344
ENSG00000173230_ENSPTRG00000015280_ENSMMUG00000013546	3	122951293	122952292	-1	3	126069804	126070803	-1	2	41733955	41734954	-1	A+	I+	S+	0.215798
ENSG00000148606_ENSPTRG00000002664_ENSMMUG00000005514	10	79459266	79460265	-1	10	77314190	77315189	-1	9	59016275	59017274	1	A+	I+	S+	0.215869
ENSG00000091138_ENSPTRG00000022537_ENSMMUG00000017618	7	107230889	107231888	-1	7	107761967	107762966	-1	3	145225035	145226034	-1	A+	I+	S+	0.21604
ENSG00000025156_ENSPTRG00000018561_ENSMMUG00000007910	6	122761494	122762493	1	6	124495276	124496275	1	4	141539273	141540272	-1	A+	I+	S+	0.21631
ENSG00000008197_ENSPTRG00000018268_ENSMMUG00000002867	6	50788216	50789215	1	6	51859285	51860284	1	4	50418587	50419586	1	A+	I+	S+	0.217073
ENSG00000165672_ENSPTRG00000002992_ENSMMUG00000008294	10	120928336	120929335	-1	10	119936791	119937790	-1	9	118800083	118801082	-1	A+	I+	S+	0.217155
ENSG00000179761_ENSPTRG00000008944_ENSMMUG00000009937	17	24393044	24394043	1	17	28290647	28291646	-1	16	24260872	24261871	1	A+	I+	S+	0.217172
ENSG00000109101_ENSPTRG00000008920_ENSMMUG00000021975	17	23874086	23875085	1	17	28823882	28824881	-1	16	23716586	23717585	1	A+	I+	S+	0.217351
ENSG00000213023_ENSPTRG00000011349_ENSMMUG00000009355	19	55833115	55834114	-1	19	56313227	56314226	-1	19	56851382	56852381	-1	A+	I+	S+	0.217513
ENSG00000156299_ENSPTRG00000013846_ENSMMUG00000019571	21	31853162	31854161	-1	21	31304062	31305061	-1	3	14950327	14951326	1	A+	I+	S+	0.217806
ENSG00000159625_ENSPTRG00000008165_ENSMMUG00000015692	16	56285225	56286224	1	16	57145751	57146750	1	20	56048622	56049621	1	A+	I+	S+	0.217883
ENSG00000166455_ENSPTRG00000008385_ENSMMUG00000013087	16	79668320	79669319	-1	16	81192596	81193595	-1	20	79227396	79228395	-1	A+	I+	S+	0.217968
ENSG00000160654_ENSPTRG00000004340_ENSMMUG00000017600	11	117719317	117720316	1	11	117200089	117201088	1	14	116724033	116725032	1	A+	I+	S+	0.218239
ENSG00000072803_ENSPTRG00000017526_ENSMMUG00000016008	5	171366483	171367482	-1	5	174273739	174274738	-1	6	168375978	168376977	-1	A+	I+	S+	0.218341
ENSG00000156345_ENSPTRG00000021084_ENSMMUG00000010438	9	89779488	89780487	-1	9	87184126	87185125	1	15	96453495	96454494	-1	A+	I+	S+	0.218824
ENSG00000135773_ENSPTRG00000002097_ENSMMUG00000005882	1	228948753	228949752	1	1	211349928	211350927	1	1	226210834	226211833	-1	A+	I+	S+	0.218866
ENSG00000168582_ENSPTRG00000012862_ENSMMUG00000014298	2	208736634	208737633	-1	2b	213777840	213778839	-1	12	72067284	72068283	-1	A+	I+	S+	0.218956
ENSG00000137269_ENSPTRG00000018293_ENSMMUG00000011049	6	53766737	53767736	1	6	55009636	55010635	1	4	53427770	53428769	1	A+	I+	S+	0.219201
ENSG00000135437_ENSPTRG00000005061_ENSMMUG00000013228	12	54399464	54400463	1	12	33928725	33929724	-1	11	52775219	52776218	1	A+	I+	S+	0.219238
ENSG00000148143_ENSPTRG00000021228_ENSMMUG00000017151	9	108664199	108665198	1	9	106234486	106235485	1	15	29337896	29338895	-1	A+	I+	S+	0.219465
ENSG00000051009_ENSPTRG00000003281_ENSMMUG00000016882	11	6212452	6213451	-1	11	6080834	6081833	-1	14	65970926	65971925	1	A+	I+	S+	0.219563
ENSG00000005102_ENSPTRG00000009248_ENSMMUG00000008995	17	39094789	39095788	-1	17	13914961	13915960	1	16	53683683	53684682	-1	A+	I+	S+	0.220203
ENSG00000092969_ENSPTRG00000001992_ENSMMUG00000004071	1	216585491	216586490	1	1	198951419	198952418	1	1	152081665	152082664	-1	A+	I+	S+	0.220231
ENSG00000070087_ENSPTRG00000015524_ENSMMUG00000023337	3	151171432	151172431	-1	3	154840341	154841340	-1	2	137802790	137803789	1	A+	I+	S+	0.22077
ENSG00000179044_ENSPTRG00000008218_ENSMMUG00000020254	16	65781609	65782608	-1	16	66928030	66929029	-1	20	65490280	65491279	-1	A+	I+	S+	0.220951
ENSG00000156804_ENSPTRG00000020555_ENSMMUG00000023778	8	124622628	124623627	-1	8	123107983	123108982	-1	8	126117213	126118212	-1	A+	I+	S+	0.221283
ENSG00000187116_ENSPTRG00000011455_ENSMMUG00000016577	19	59516222	59517221	-1	19	60044163	60045162	-1	19	60452736	60453735	-1	A+	I+	S+	0.221517
ENSG00000128272_ENSPTRG00000014398_ENSMMUG00000004499	22	38245515	38246514	1	22	38494969	38495968	1	10	83446196	83447195	1	A+	I+	S+	0.221651
ENSG00000083812_ENSPTRG00000011594_ENSMMUG00000014692	19	63669275	63670274	1	19	64348629	64349628	1	19	64231453	64232452	1	A+	I+	S+	0.221746
ENSG00000183735_ENSPTRG00000005174_ENSMMUG00000007658	12	63131167	63132166	1	12	25027702	25028701	-1	11	61464311	61465310	1	A+	I+	S+	0.22204
ENSG00000122965_ENSPTRG00000005494_ENSMMUG00000010496	12	112888500	112889499	-1	12	115379006	115380005	-1	11	114890680	114891679	-1	A+	I+	S+	0.222402
ENSG00000109911_ENSPTRG00000003473_ENSMMUG00000016807	11	31486873	31487872	1	11	31701302	31702301	1	14	40272706	40273705	-1	A+	I+	S+	0.222464
ENSG00000078747_ENSPTRG00000013415_ENSMMUG00000012912	20	32413745	32414744	1	20	31428501	31429500	1	10	30197546	30198545	-1	A+	I+	S+	0.222662
ENSG00000182504_ENSPTRG00000015177_ENSMMUG00000015062	3	102925177	102926176	1	3	105695619	105696618	1	2	21906537	21907536	1	A+	I+	S+	0.223041
ENSG00000164151_ENSPTRG00000016711_ENSMMUG00000001063	5	5474807	5475806	1	5	5552175	5553174	1	6	5341924	5342923	1	A+	I+	S+	0.223078
ENSG00000121897_ENSPTRG00000015994_ENSMMUG00000013851	4	39136060	39137059	1	4	39786973	39787972	1	5	34451433	34452432	1	A+	I+	S+	0.223159
ENSG00000035499_ENSPTRG00000016902_ENSMMUG00000018379	5	60031719	60032718	-1	5	55050170	55051169	1	6	58405667	58406666	-1	A+	I+	S+	0.224004
ENSG00000052344_ENSPTRG00000008035_ENSMMUG00000002031	16	31054321	31055320	-1	16	31547385	31548384	-1	20	29229155	29230154	-1	A+	I+	S+	0.224039
ENSG00000136783_ENSPTRG00000021217_ENSMMUG00000003197	9	106548771	106549770	1	9	104062873	104063872	1	15	31499037	31500036	-1	A+	I+	S+	0.224172
ENSG00000204311_ENSPTRG00000029126_ENSMMUG00000031359	2	179023409	179024408	1	2b	183485307	183486306	1	12	42102444	42103443	1	A+	I+	S+	0.224301
ENSG00000147443_ENSPTRG00000020043_ENSMMUG00000023464	8	21827152	21828151	-1	8	18244646	18245645	-1	8	21836273	21837272	-1	A+	I+	S+	0.224848
ENSG00000140932_ENSPTRG00000008197_ENSMMUG00000000032	16	65169852	65170851	1	16	66278443	66279442	1	20	64839621	64840620	1	A+	I+	S+	0.225145
ENSG00000105127_ENSPTRG00000010620_ENSMMUG00000017984	19	15351604	15352603	-1	19	15811836	15812835	-1	19	14978033	14979032	-1	A+	I+	S+	0.225428
ENSG00000116819_ENSPTRG00000000523_ENSMMUG00000019815	1	35810558	35811557	1	1	36091923	36092922	1	1	38389370	38390369	1	A+	I+	S+	0.225464
ENSG00000172137_ENSPTRG00000008320_ENSMMUG00000008403	16	69949127	69950126	1	16	71213025	71214024	1	20	71290312	71291311	-1	A+	I+	S+	0.225571
ENSG00000187791_ENSPTRG00000020894_ENSMMUG00000014924	9	34885720	34886719	-1	9	35582535	35583534	-1	15	42634958	42635957	1	A+	I+	S+	0.22576
ENSG00000178982_ENSPTRG00000010934_ENSMMUG00000028767	19	43800562	43801561	1	19	44179593	44180592	1	19	44955152	44956151	1	A+	I+	S+	0.225802
ENSG00000069018_ENSPTRG00000017267_ENSMMUG00000000342	5	135720975	135721974	-1	5	138051659	138052658	-1	6	132807686	132808685	-1	A+	I+	S+	0.225861
ENSG00000156970_ENSPTRG00000006913_ENSMMUG00000016686	15	38239530	38240529	1	15	37124770	37125769	1	7	18490557	18491556	1	A+	I+	S+	0.225874
ENSG00000127481_ENSPTRG00000000257_ENSMMUG00000006669	1	19409334	19410333	-1	1	19279047	19280046	-1	1	21867773	21868772	-1	A+	I+	S+	0.226167
ENSG00000204370_ENSPTRG00000028397_ENSMMUG00000015247	11	111461832	111462831	1	11	110879596	110880595	1	14	110561661	110562660	1	A+	I+	S+	0.22649
ENSG00000113658_ENSPTRG00000024030_ENSMMUG00000000340	5	135495435	135496434	1	5	137824098	137825097	1	6	132596503	132597502	1	A+	I+	S+	0.226571
ENSG00000164904_ENSPTRG00000017185_ENSMMUG00000016682	5	125958840	125959839	-1	5	128141930	128142929	-1	6	122989650	122990649	-1	A+	I+	S+	0.226705
ENSG00000166206_ENSPTRG00000006831_ENSMMUG00000004314	15	24767330	24768329	-1	15	24472994	24473993	-1	7	5852462	5853461	-1	A+	I+	S+	0.22695
ENSG00000010270_ENSPTRG00000019094_ENSMMUG00000023659	7	38183376	38184375	1	7	38655693	38656692	1	3	88062754	88063753	-1	A+	I+	S+	0.227898
ENSG00000168575_ENSPTRG00000020206_ENSMMUG00000020186	8	42516226	42517225	-1	8	39314454	39315453	-1	8	43135558	43136557	-1	A+	I+	S+	0.228347
ENSG00000205359_ENSPTRG00000028663_ENSMMUG00000029885	5	101862620	101863619	-1	5	103562024	103563023	-1	6	98761648	98762647	-1	A+	I+	S+	0.228395
ENSG00000091947_ENSPTRG00000009260_ENSMMUG00000009712	17	39447876	39448875	-1	17	13547270	13548269	1	16	54085934	54086933	-1	A+	I+	S+	0.228942
ENSG00000115091_ENSPTRG00000012388_ENSMMUG00000015032	2	114363007	114364006	1	2b	114364971	114365970	1	13	120046685	120047684	1	A+	I+	S+	0.229081
ENSG00000179133_ENSPTRG00000002360_ENSMMUG00000019011	10	23673781	23674780	-1	10	23919159	23920158	-1	9	23544420	23545419	-1	A+	I+	S+	0.229457
ENSG00000142687_ENSPTRG00000000521_ENSMMUG00000019806	1	35795592	35796591	-1	1	36076040	36077039	-1	1	38373306	38374305	-1	A+	I+	S+	0.229621
ENSG00000119125_ENSPTRG00000021020_ENSMMUG00000019196	9	73953113	73954112	1	9	70936155	70937154	1	15	80904362	80905361	1	A+	I+	S+	0.229908
ENSG00000145850_ENSPTRG00000017458_ENSMMUG00000023568	5	156322845	156323844	-1	5	158985768	158986767	-1	6	153333917	153334916	-1	A+	I+	S+	0.23
ENSG00000167196_ENSPTRG00000007311_ENSMMUG00000009161	15	73982255	73983254	1	15	73734651	73735650	1	7	54880097	54881096	1	A+	I+	S+	0.230113
ENSG00000104738_ENSPTRG00000020230_ENSMMUG00000015360	8	49035047	49036046	1	8	45926369	45927368	1	8	50484706	50485705	1	A+	I+	S+	0.230262
ENSG00000154556_ENSPTRG00000016657_ENSMMUG00000015733	4	187114517	187115516	-1	4	190660797	190661796	-1	5	178079668	178080667	-1	A+	I+	S+	0.230364
ENSG00000122547_ENSPTRG00000019082_ENSMMUG00000010702	7	36158361	36159360	1	7	36591251	36592250	1	3	90073831	90074830	-1	A+	I+	S+	0.230442
ENSG00000170348_ENSPTRG00000006552_ENSMMUG00000015168	14	74713103	74714102	-1	14	74916350	74917349	-1	7	138289148	138290147	-1	A+	I+	S+	0.231004
ENSG00000143375_ENSPTRG00000022663_ENSMMUG00000021259	1	149749497	149750496	1	1	130577585	130578584	1	1	129947876	129948875	1	A+	I+	S+	0.231671
ENSG00000167549_ENSPTRG00000008954_ENSMMUG00000014411	17	24974044	24975043	-1	17	27690998	27691997	1	16	24855770	24856769	-1	A+	I+	S+	0.23184
ENSG00000058085_ENSPTRG00000001762_ENSMMUG00000001479	1	181421022	181422021	1	1	162869478	162870477	1	1	187485884	187486883	-1	A+	I+	S+	0.23195
ENSG00000188015_ENSPTRG00000001353_ENSMMUG00000031655	1	151788359	151789358	-1	1	132680247	132681246	-1	1	132068100	132069099	-1	A+	I+	S+	0.232109
ENSG00000139914_ENSPTRG00000006193_ENSMMUG00000014390	14	23669608	23670607	1	14	23029312	23030311	1	7	87023915	87024914	1	A+	I+	S+	0.232254
ENSG00000168014_ENSPTRG00000004058_ENSMMUG00000010321	11	73559527	73560526	-1	11	72531537	72532536	-1	14	72350741	72351740	-1	A+	I+	S+	0.232454
ENSG00000175121_ENSPTRG00000013535_ENSMMUG00000013216	20	43177228	43178227	-1	20	42457581	42458580	-1	10	19321848	19322847	1	A+	I+	S+	0.232533
ENSG00000106344_ENSPTRG00000019659_ENSMMUG00000007250	7	127771199	127772198	-1	7	128792899	128793898	-1	3	165878348	165879347	-1	A+	I+	S+	0.233128
ENSG00000144136_ENSPTRG00000012368_ENSMMUG00000004574	2	113118998	113119997	1	2a	113567319	113568318	1	13	112003939	112004938	1	A+	I+	S+	0.233592
ENSG00000085721_ENSPTRG00000007801_ENSMMUG00000002991	16	15095660	15096659	-1	16	15438184	15439183	-1	20	14911141	14912140	1	A+	I+	S+	0.233727
ENSG00000163380_ENSPTRG00000015097_ENSMMUG00000008628	3	69254408	69255407	-1	3	70936179	70937178	-1	2	67030031	67031030	1	A+	I+	S+	0.234159
ENSG00000176225_ENSPTRG00000010103_ENSMMUG00000010169	18	66023945	66024944	-1	18	66971277	66972276	-1	18	63776937	63777936	-1	A+	I+	S+	0.234424
ENSG00000137571_ENSPTRG00000020330_ENSMMUG00000008783	8	70909763	70910762	-1	8	68154476	68155475	-1	8	72405453	72406452	-1	A+	I+	S+	0.234637
ENSG00000135521_ENSPTRG00000018673_ENSMMUG00000005348	6	144205180	144206179	1	6	146361892	146362891	1	4	119827539	119828538	-1	A+	I+	S+	0.234714
ENSG00000140598_ENSPTRG00000007374_ENSMMUG00000023353	15	80342160	80343159	-1	15	80250851	80251850	-1	7	61424108	61425107	-1	A+	I+	S+	0.235145
ENSG00000162891_ENSPTRG00000001918_ENSMMUG00000023571	1	205104322	205105321	1	1	187266984	187267983	1	1	163490458	163491457	-1	A+	I+	S+	0.235455
ENSG00000141048_ENSPTRG00000008769_ENSMMUG00000009771	17	10313602	10314601	-1	17	45965810	45966809	1	16	10226309	10227308	-1	A+	I+	S+	0.236534
ENSG00000134569_ENSPTRG00000003554_ENSMMUG00000013100	11	46896750	46897749	-1	11	47454539	47455538	-1	14	25201594	25202593	1	A+	I+	S+	0.236547
ENSG00000088179_ENSPTRG00000012406_ENSMMUG00000005610	2	120232677	120233676	1	2b	120403946	120404945	1	13	125947401	125948400	1	A+	I+	S+	0.236885
ENSG00000106631_ENSPTRG00000019139_ENSMMUG00000002426	7	44147442	44148441	-1	7	44922072	44923071	-1	3	82193266	82194265	1	A+	I+	S+	0.237091
ENSG00000198691_ENSPTRG00000023377_ENSMMUG00000013858	1	94359299	94360298	-1	1	95615640	95616639	-1	1	97125887	97126886	-1	A+	I+	S+	0.237139
ENSG00000083807_ENSPTRG00000011596_ENSMMUG00000017873	19	63715245	63716244	-1	19	64401100	64402099	-1	19	64277884	64278883	-1	A+	I+	S+	0.237774
ENSG00000176248_ENSPTRG00000021597_ENSMMUG00000001669	9	139202879	139203878	-1	9	137439287	137440286	-1	15	1054745	1055744	1	A+	I+	S+	0.237847
ENSG00000010292_ENSPTRG00000004576_ENSMMUG00000018677	12	6471806	6472805	1	12	6712584	6713583	1	11	6645042	6646041	1	A+	I+	S+	0.238223
ENSG00000114021_ENSPTRG00000015161_ENSMMUG00000020024	3	101535253	101536252	1	3	104269730	104270729	1	2	20542169	20543168	1	A+	I+	S+	0.238467
ENSG00000115159_ENSPTRG00000012549_ENSMMUG00000004897	2	156999442	157000441	1	2b	161029160	161030159	1	12	20045248	20046247	1	A+	I+	S+	0.238575
ENSG00000158874_ENSPTRG00000001580_ENSMMUG00000004516	1	159460043	159461042	-1	1	140516417	140517416	-1	1	139834032	139835031	-1	A+	I+	S+	0.239052
ENSG00000069011_ENSPTRG00000017254_ENSMMUG00000000046	5	134397888	134398887	-1	5	136702843	136703842	-1	6	131461316	131462315	-1	A+	I+	S+	0.239067
ENSG00000113396_ENSPTRG00000017201_ENSMMUG00000017031	5	128328109	128329108	1	5	130544607	130545606	1	6	125370300	125371299	1	A+	I+	S+	0.239448
ENSG00000163527_ENSPTRG00000014713_ENSMMUG00000008608	3	31548286	31549285	1	3	32282965	32283964	1	2	174006360	174007359	1	A+	I+	S+	0.239636
ENSG00000102858_ENSPTRG00000007723_ENSMMUG00000001888	16	4613854	4614853	1	16	4773217	4774216	1	20	4790473	4791472	1	A+	I+	S+	0.240026
ENSG00000134057_ENSPTRG00000016942_ENSMMUG00000018142	5	68497669	68498668	1	5	46422517	46423516	-1	6	67023695	67024694	1	A+	I+	S+	0.240374
ENSG00000004846_ENSPTRG00000018966_ENSMMUG00000007821	7	20652570	20653569	1	7	20915143	20916142	1	3	105527651	105528650	-1	A+	I+	S+	0.240474
ENSG00000123836_ENSPTRG00000001925_ENSMMUG00000022170	1	205292243	205293242	1	1	187460044	187461043	1	1	163304495	163305494	-1	A+	I+	S+	0.240925
ENSG00000084693_ENSPTRG00000011744_ENSMMUG00000016044	2	27126995	27127994	1	2a	27640436	27641435	1	13	27004181	27005180	1	A+	I+	S+	0.241036
ENSG00000156172_ENSPTRG00000020437_ENSMMUG00000016496	8	96350614	96351613	-1	8	94107442	94108441	-1	8	97841612	97842611	-1	A+	I+	S+	0.241318
ENSG00000107185_ENSPTRG00000020920_ENSMMUG00000016333	9	35738340	35739339	1	9	36452982	36453981	1	15	41772198	41773197	-1	A+	I+	S+	0.241459
ENSG00000179299_ENSPTRG00000016007_ENSMMUG00000012561	4	40445671	40446670	1	4	41121179	41122178	1	5	35784219	35785218	1	A+	I+	S+	0.241733
ENSG00000163581_ENSPTRG00000015623_ENSMMUG00000014385	3	172227463	172228462	-1	3	176226742	176227741	-1	2	116024572	116025571	1	A+	I+	S+	0.241994
ENSG00000160813_ENSPTRG00000019488_ENSMMUG00000012728	7	99872031	99873030	-1	7	100300197	100301196	-1	3	47608753	47609752	-1	A+	I+	S+	0.242366
ENSG00000016864_ENSPTRG00000015010_ENSMMUG00000012526	3	52715089	52716088	-1	3	53969349	53970348	-1	2	83657849	83658848	1	A+	I+	S+	0.242388
ENSG00000170275_ENSPTRG00000014728_ENSMMUG00000009010	3	33129483	33130482	1	3	33900216	33901215	1	2	175599663	175600662	1	A+	I+	S+	0.24268
ENSG00000131115_ENSPTRG00000011110_ENSMMUG00000012793	19	49407531	49408530	1	19	49799404	49800403	1	19	50641894	50642893	1	A+	I+	S+	0.242968
ENSG00000137713_ENSPTRG00000004270_ENSMMUG00000014001	11	111142380	111143379	-1	11	110547886	110548885	-1	14	110231122	110232121	-1	A+	I+	S+	0.242977
ENSG00000078795_ENSPTRG00000017276_ENSMMUG00000016357	5	137252024	137253023	1	5	139604016	139605015	1	6	134296138	134297137	1	A+	I+	S+	0.243076
ENSG00000109534_ENSPTRG00000016364_ENSMMUG00000021225	4	110955115	110956114	1	4	113254310	113255309	1	5	102712543	102713542	1	A+	I+	S+	0.243655
ENSG00000111880_ENSPTRG00000018413_ENSMMUG00000020097	6	89730066	89731065	-1	6	90224962	90225961	-1	4	84824403	84825402	-1	A+	I+	S+	0.243738
ENSG00000204435_ENSPTRG00000017974_ENSMMUG00000005294	6	31739992	31740991	1	6	32229330	32230329	1	4	31308523	31309522	1	A+	I+	S+	0.24393
ENSG00000148308_ENSPTRG00000021506_ENSMMUG00000001267	9	134887454	134888453	1	9	133086076	133087075	1	15	5607805	5608804	-1	A+	I+	S+	0.244902
ENSG00000041802_ENSPTRG00000015760_ENSMMUG00000010708	3	195874210	195875209	-1	3	200381458	200382457	-1	2	186900313	186901312	-1	A+	I+	S+	0.245066
ENSG00000206535_ENSPTRG00000030171_ENSMMUG00000032088	3	101601727	101602726	1	3	104338303	104339302	1	2	20605768	20606767	1	A+	I+	S+	0.24588
ENSG00000132698_ENSPTRG00000001446_ENSMMUG00000022306	1	154296589	154297588	1	1	135252956	135253955	1	1	134657807	134658806	1	A+	I+	S+	0.246072
ENSG00000107897_ENSPTRG00000002380_ENSMMUG00000016410	10	27571066	27572065	-1	10	27832297	27833296	-1	9	27306155	27307154	-1	A+	I+	S+	0.246189
ENSG00000179046_ENSPTRG00000016668_ENSMMUG00000010967	4	189263403	189264402	-1	4	192829851	192830850	-1	5	180245525	180246524	-1	A+	I+	S+	0.246344
ENSG00000112759_ENSPTRG00000018216_ENSMMUG00000022685	6	44294220	44295219	1	6	45281346	45282345	1	4	44137206	44138205	1	A+	I+	S+	0.246515
ENSG00000124721_ENSPTRG00000018129_ENSMMUG00000023381	6	38791313	38792312	1	6	39597718	39598717	1	4	38540016	38541015	1	A+	I+	S+	0.247545
ENSG00000183960_ENSPTRG00000014679_ENSMMUG00000005370	3	19164021	19165020	1	3	19576346	19577345	1	2	161440450	161441449	1	A+	I+	S+	0.248638
ENSG00000137842_ENSPTRG00000006986_ENSMMUG00000006507	15	41212014	41213013	1	15	40249171	40250170	1	7	21580430	21581429	1	A+	I+	S+	0.249212
ENSG00000001626_ENSPTRG00000019619_ENSMMUG00000011269	7	116906253	116907252	1	7	117694239	117695238	1	3	154811654	154812653	1	A+	I+	S+	0.249704
ENSG00000145708_ENSPTRG00000017007_ENSMMUG00000021354	5	76283436	76284435	1	5	38887021	38888020	-1	6	73098443	73099442	1	A+	I+	S+	0.249822
ENSG00000157954_ENSPTRG00000018882_ENSMMUG00000007045	7	5195361	5196360	1	7	5163977	5164976	1	3	43829325	43830324	-1	A+	I+	S+	0.249979
ENSG00000153936_ENSPTRG00000000927_ENSMMUG00000014056	1	87151919	87152918	1	1	88360445	88361444	1	1	89607179	89608178	1	A+	I+	S+	0.250057
ENSG00000092201_ENSPTRG00000006122_ENSMMUG00000015000	14	20922266	20923265	-1	14	20296512	20297511	-1	7	84113450	84114449	-1	A+	I+	S+	0.250066
ENSG00000073712_ENSPTRG00000006355_ENSMMUG00000010689	14	52487461	52488460	-1	14	52195020	52196019	-1	7	115972384	115973383	-1	A+	I+	S+	0.250175
ENSG00000144591_ENSPTRG00000012959_ENSMMUG00000017938	2	220070854	220071853	1	2b	225440562	225441561	1	12	83346664	83347663	1	A+	I+	S+	0.250231
ENSG00000204560_ENSPTRG00000017935_ENSMMUG00000019960	6	30748737	30749736	-1	6	31297079	31298078	-1	4	30254472	30255471	-1	A+	I+	S+	0.250308
ENSG00000145833_ENSPTRG00000017248_ENSMMUG00000012463	5	134121360	134122359	1	5	136425571	136426570	1	6	131185382	131186381	1	A+	I+	S+	0.250383
ENSG00000187715_ENSPTRG00000015350_ENSMMUG00000018660	3	129123946	129124945	1	3	132328524	132329523	1	11	86924327	86925326	-1	A+	I+	S+	0.250802
ENSG00000115687_ENSPTRG00000013117_ENSMMUG00000016207	2	241737552	241738551	-1	2b	247552513	247553512	-1	12	105054787	105055786	-1	A+	I+	S+	0.250823
ENSG00000078487_ENSPTRG00000019486_ENSMMUG00000012720	7	99864239	99865238	-1	7	100292224	100293223	-1	3	47600585	47601584	-1	A+	I+	S+	0.251136
ENSG00000184304_ENSPTRG00000006232_ENSMMUG00000022550	14	29466700	29467699	-1	14	28895897	28896896	-1	7	92873462	92874461	-1	A+	I+	S+	0.251475
ENSG00000156218_ENSPTRG00000007394_ENSMMUG00000013670	15	82112842	82113841	1	15	81549185	81550184	1	7	62859650	62860649	-1	A+	I+	S+	0.251531
ENSG00000135094_ENSPTRG00000005491_ENSMMUG00000004208	12	112326076	112327075	-1	12	114790165	114791164	-1	11	114319514	114320513	-1	A+	I+	S+	0.251564
ENSG00000132793_ENSPTRG00000013502_ENSMMUG00000004251	20	39401974	39402973	1	20	38618044	38619043	1	10	23117586	23118585	-1	A+	I+	S+	0.252088
ENSG00000150628_ENSPTRG00000016612_ENSMMUG00000013733	4	177353817	177354816	-1	4	180674452	180675451	-1	5	168279931	168280930	-1	A+	I+	S+	0.252389
ENSG00000130751_ENSPTRG00000011199_ENSMMUG00000011330	19	52213941	52214940	1	19	52652368	52653367	1	19	53346827	53347826	1	A+	I+	S+	0.252468
ENSG00000117153_ENSPTRG00000001861_ENSMMUG00000017849	1	201164388	201165387	-1	1	182987239	182988238	-1	1	167569692	167570691	1	A+	I+	S+	0.252612
ENSG00000148358_ENSPTRG00000021469_ENSMMUG00000004200	9	131854526	131855525	1	9	129935056	129936055	1	15	8777107	8778106	-1	A+	I+	S+	0.252846
ENSG00000107362_ENSPTRG00000021017_ENSMMUG00000018880	9	73715969	73716968	-1	9	70695926	70696925	-1	15	80698882	80699881	-1	A+	I+	S+	0.253186
ENSG00000198018_ENSPTRG00000002832_ENSMMUG00000023761	10	101408253	101409252	1	10	100005018	100006017	1	9	99275331	99276330	1	A+	I+	S+	0.253475
ENSG00000124493_ENSPTRG00000018059_ENSMMUG00000023046	6	34231146	34232145	-1	6	34883426	34884425	-1	4	33856361	33857360	-1	A+	I+	S+	0.253642
ENSG00000166938_ENSPTRG00000007191_ENSMMUG00000003693	15	64371714	64372713	1	15	63965464	63966463	1	7	44817147	44818146	1	A+	I+	S+	0.254179
ENSG00000112249_ENSPTRG00000018448_ENSMMUG00000022287	6	101435962	101436961	-1	6	102509445	102510444	-1	4	96809141	96810140	-1	A+	I+	S+	0.254371
ENSG00000137094_ENSPTRG00000020897_ENSMMUG00000022895	9	34978742	34979741	1	9	35675199	35676198	1	15	42553896	42554895	-1	A+	I+	S+	0.254849
ENSG00000113161_ENSPTRG00000016994_ENSMMUG00000006139	5	74667855	74668854	1	5	40531352	40532351	-1	6	71536144	71537143	1	A+	I+	S+	0.254864
ENSG00000165457_ENSPTRG00000004030_ENSMMUG00000010453	11	71604476	71605475	1	11	70524042	70525041	1	14	70276891	70277890	1	A+	I+	S+	0.255045
ENSG00000136147_ENSPTRG00000005874_ENSMMUG00000013476	13	48966817	48967816	1	13	49389229	49390228	1	17	28317690	28318689	1	A+	I+	S+	0.255267
ENSG00000132485_ENSPTRG00000000856_ENSMMUG00000017312	1	71319334	71320333	-1	1	72309067	72310066	-1	1	73844253	73845252	-1	A+	I+	S+	0.255634
ENSG00000084070_ENSPTRG00000000589_ENSMMUG00000013839	1	40611315	40612314	1	1	41020640	41021639	1	1	43254384	43255383	1	A+	I+	S+	0.255713
ENSG00000175220_ENSPTRG00000003550_ENSMMUG00000007831	11	46678697	46679696	-1	11	47231918	47232917	-1	14	25417522	25418521	1	A+	I+	S+	0.255769
ENSG00000109047_ENSPTRG00000008762_ENSMMUG00000018091	17	9749410	9750409	-1	17	46543980	46544979	1	16	9659420	9660419	-1	A+	I+	S+	0.255812
ENSG00000162267_ENSPTRG00000015015_ENSMMUG00000014522	3	52802852	52803851	1	3	54063089	54064088	1	2	83557553	83558552	-1	A+	I+	S+	0.255881
ENSG00000124232_ENSPTRG00000013542_ENSMMUG00000003404	20	43367905	43368904	1	20	42658062	42659061	1	10	19145996	19146995	-1	A+	I+	S+	0.256823
ENSG00000185863_ENSPTRG00000021596_ENSMMUG00000001667	9	139186301	139187300	-1	9	137422540	137423539	-1	15	1071947	1072946	1	A+	I+	S+	0.256873
ENSG00000091879_ENSPTRG00000019947_ENSMMUG00000010139	8	6408175	6409174	-1	8	6612185	6613184	-1	8	6623672	6624671	-1	A+	I+	S+	0.256945
ENSG00000078725_ENSPTRG00000021301_ENSMMUG00000006602	9	121171567	121172566	-1	9	118944325	118945324	-1	15	16644670	16645669	1	A+	I+	S+	0.257113
ENSG00000101670_ENSPTRG00000010015_ENSMMUG00000019054	18	45341425	45342424	1	18	45796219	45797218	1	18	42601914	42602913	1	A+	I+	S+	0.257163
ENSG00000187323_ENSPTRG00000010031_ENSMMUG00000013999	18	48120156	48121155	1	18	48610270	48611269	1	18	45475140	45476139	1	A+	I+	S+	0.257518
ENSG00000115084_ENSPTRG00000012387_ENSMMUG00000008875	2	114230871	114231870	-1	2b	114227066	114228065	-1	13	119901866	119902865	-1	A+	I+	S+	0.257999
ENSG00000163141_ENSPTRG00000001272_ENSMMUG00000010071	1	149274658	149275657	1	1	130075862	130076861	1	1	129448968	129449967	1	A+	I+	S+	0.258297
ENSG00000091136_ENSPTRG00000019587_ENSMMUG00000006567	7	107431041	107432040	-1	7	107964467	107965466	-1	3	145422084	145423083	-1	A+	I+	S+	0.258466
ENSG00000117868_ENSPTRG00000019926_ENSMMUG00000022361	7	158315081	158316080	-1	7	159723107	159724106	-1	3	195889715	195890714	-1	A+	I+	S+	0.25879
ENSG00000153234_ENSPTRG00000012548_ENSMMUG00000011607	2	156897475	156898474	-1	2b	160925981	160926980	-1	12	19941006	19942005	-1	A+	I+	S+	0.259008
ENSG00000121853_ENSPTRG00000015630_ENSMMUG00000004194	3	173648941	173649940	-1	3	177678135	177679134	-1	2	114581681	114582680	1	A+	I+	S+	0.25923
ENSG00000171262_ENSPTRG00000006904_ENSMMUG00000018332	15	36532620	36533619	1	15	35371533	35372532	1	7	16767673	16768672	1	A+	I+	S+	0.25946
ENSG00000061455_ENSPTRG00000017180_ENSMMUG00000010652	5	122451737	122452736	1	5	124581603	124582602	1	6	119497944	119498943	1	A+	I+	S+	0.259489
ENSG00000099282_ENSPTRG00000002575_ENSMMUG00000015314	10	70880232	70881231	1	10	68504036	68505035	1	9	67574939	67575938	-1	A+	I+	S+	0.259618
ENSG00000137877_ENSPTRG00000006962_ENSMMUG00000003844	15	39973568	39974567	-1	15	38925193	38926192	-1	7	20314087	20315086	-1	A+	I+	S+	0.259669
ENSG00000143797_ENSPTRG00000011634_ENSMMUG00000021037	2	9061328	9062327	-1	2a	9184723	9185722	-1	13	9089967	9090966	-1	A+	I+	S+	0.259881
ENSG00000075891_ENSPTRG00000002853_ENSMMUG00000009163	10	102494322	102495321	1	10	101092075	101093074	1	9	100352066	100353065	1	A+	I+	S+	0.260803
ENSG00000125741_ENSPTRG00000011158_ENSMMUG00000022940	19	50779941	50780940	-1	19	51197693	51198692	-1	19	52032071	52033070	-1	A+	I+	S+	0.260824
ENSG00000039600_ENSPTRG00000017471_ENSMMUG00000021550	5	157012007	157013006	-1	5	159683243	159684242	-1	6	154020898	154021897	-1	A+	I+	S+	0.260839
ENSG00000167377_ENSPTRG00000008321_ENSMMUG00000008405	16	70053652	70054651	-1	16	71317820	71318819	-1	20	71196514	71197513	1	A+	I+	S+	0.260944
ENSG00000164961_ENSPTRG00000020573_ENSMMUG00000003538	8	126173244	126174243	-1	8	124669086	124670085	-1	8	127691499	127692498	-1	A+	I+	S+	0.261287
ENSG00000101400_ENSPTRG00000013400_ENSMMUG00000012719	20	31495360	31496359	-1	20	30446077	30447076	-1	10	31171975	31172974	1	A+	I+	S+	0.261499
ENSG00000054690_ENSPTRG00000006465_ENSMMUG00000021326	14	67068761	67069760	1	14	67074076	67075075	1	7	130646329	130647328	1	A+	I+	S+	0.261666
ENSG00000149182_ENSPTRG00000003556_ENSMMUG00000006357	11	47154996	47155995	-1	11	47714533	47715532	-1	14	24945084	24946083	1	A+	I+	S+	0.262269
ENSG00000123636_ENSPTRG00000012563_ENSMMUG00000006182	2	160181327	160182326	-1	2b	164301715	164302714	-1	12	23172020	23173019	-1	A+	I+	S+	0.262443
ENSG00000204248_ENSPTRG00000018033_ENSMMUG00000003850	6	33268255	33269254	-1	6	33892472	33893471	-1	4	32906950	32907949	-1	A+	I+	S+	0.262584
ENSG00000136634_ENSPTRG00000001916_ENSMMUG00000023569	1	205012463	205013462	-1	1	187172849	187173848	-1	1	163587073	163588072	1	A+	I+	S+	0.262797
ENSG00000080293_ENSPTRG00000012403_ENSMMUG00000011128	2	119998538	119999537	-1	2b	120162938	120163937	-1	13	125693046	125694045	-1	A+	I+	S+	0.263481
ENSG00000164604_ENSPTRG00000019606_ENSMMUG00000015548	7	112515016	112516015	-1	7	113205675	113206674	-1	3	150489005	150490004	-1	A+	I+	S+	0.263549
ENSG00000106952_ENSPTRG00000021293_ENSMMUG00000005124	9	116732592	116733591	-1	9	114423202	114424201	-1	15	21157740	21158739	1	A+	I+	S+	0.264391
ENSG00000113889_ENSPTRG00000015717_ENSMMUG00000003700	3	187916814	187917813	1	3	192296745	192297744	1	2	179065724	179066723	1	A+	I+	S+	0.264411
ENSG00000186265_ENSPTRG00000015219_ENSMMUG00000014231	3	113700896	113701895	-1	3	116697875	116698874	-1	2	32597151	32598150	-1	A+	I+	S+	0.264598
ENSG00000151876_ENSPTRG00000016833_ENSMMUG00000003966	5	41960113	41961112	1	5	73653749	73654748	-1	6	41792547	41793546	1	A+	I+	S+	0.264755
ENSG00000143195_ENSPTRG00000001628_ENSMMUG00000023462	1	165211186	165212185	-1	1	146315127	146316126	-1	1	196694038	196695037	-1	A+	I+	S+	0.265355
ENSG00000114416_ENSPTRG00000015656_ENSMMUG00000012105	3	182112146	182113145	1	3	186333035	186334034	1	2	105818045	105819044	-1	A+	I+	S+	0.265585
ENSG00000138080_ENSPTRG00000011745_ENSMMUG00000016046	2	27154034	27155033	1	2a	27668365	27669364	1	13	27030715	27031714	1	A+	I+	S+	0.266025
ENSG00000116218_ENSPTRG00000001731_ENSMMUG00000003770	1	177811692	177812691	-1	1	159158633	159159632	-1	1	191156013	191157012	1	A+	I+	S+	0.266028
ENSG00000164619_ENSPTRG00000019072_ENSMMUG00000017232	7	33910048	33911047	1	7	34303746	34304745	1	3	92233025	92234024	-1	A+	I+	S+	0.266591
ENSG00000177981_ENSPTRG00000004875_ENSMMUG00000002048	12	46837645	46838644	-1	12	41576914	41577913	1	11	45235489	45236488	-1	A+	I+	S+	0.266788
ENSG00000141644_ENSPTRG00000010021_ENSMMUG00000009050	18	46061937	46062936	-1	18	46538286	46539285	-1	18	43359889	43360888	-1	A+	I+	S+	0.266967
ENSG00000088038_ENSPTRG00000011444_ENSMMUG00000009698	19	59332261	59333260	1	19	59836844	59837843	1	19	60238209	60239208	1	A+	I+	S+	0.267211
ENSG00000162385_ENSPTRG00000000753_ENSMMUG00000007611	1	53476796	53477795	-1	1	54161823	54162822	-1	1	56117962	56118961	-1	A+	I+	S+	0.267317
ENSG00000187446_ENSPTRG00000006942_ENSMMUG00000017092	15	39309729	39310728	1	15	38237167	38238166	1	7	19619171	19620170	1	A+	I+	S+	0.267622
ENSG00000130517_ENSPTRG00000010703_ENSMMUG00000004406	19	18311408	18312407	1	19	18795164	18796163	1	19	17935981	17936980	1	A+	I+	S+	0.267766
ENSG00000128510_ENSPTRG00000019694_ENSMMUG00000019377	7	129719229	129720228	1	7	130721928	130722927	1	3	167674124	167675123	1	A+	I+	S+	0.268093
ENSG00000117069_ENSPTRG00000000877_ENSMMUG00000005994	1	77104714	77105713	1	1	78169344	78170343	1	1	79715655	79716654	1	A+	I+	S+	0.268301
ENSG00000104671_ENSPTRG00000020134_ENSMMUG00000013735	8	30132355	30133354	1	8	26738870	26739869	1	8	30391129	30392128	1	A+	I+	S+	0.269271
ENSG00000169282_ENSPTRG00000015559_ENSMMUG00000016968	3	157320095	157321094	1	3	161124836	161125835	1	2	131541359	131542358	-1	A+	I+	S+	0.269347
ENSG00000003147_ENSPTRG00000018931_ENSMMUG00000005435	7	8268711	8269710	-1	7	8292886	8293885	-1	3	118095906	118096905	1	A+	I+	S+	0.269383
ENSG00000162885_ENSPTRG00000002132_ENSMMUG00000008427	1	233734405	233735404	-1	1	216323695	216324694	-1	1	221500935	221501934	1	A+	I+	S+	0.269618
ENSG00000065518_ENSPTRG00000015270_ENSMMUG00000001592	3	121796818	121797817	1	3	124899667	124900666	1	2	40646148	40647147	1	A+	I+	S+	0.269632
ENSG00000100982_ENSPTRG00000013575_ENSMMUG00000013697	20	43995724	43996723	1	20	43306900	43307899	1	10	18557484	18558483	-1	A+	I+	S+	0.269676
ENSG00000197045_ENSPTRG00000023658_ENSMMUG00000012326	14	54025495	54026494	-1	14	53736096	53737095	-1	7	117500969	117501968	-1	A+	I+	S+	0.269771
ENSG00000137960_ENSPTRG00000000890_ENSMMUG00000002904	1	78283177	78284176	1	1	79380187	79381186	1	1	80884133	80885132	1	A+	I+	S+	0.27027
ENSG00000070961_ENSPTRG00000005286_ENSMMUG00000023378	12	88573976	88574975	-1	12	90502068	90503067	-1	11	90808498	90809497	-1	A+	I+	S+	0.270507
ENSG00000197375_ENSPTRG00000023936_ENSMMUG00000007087	5	131732343	131733342	1	5	133989917	133990916	1	6	128782312	128783311	1	A+	I+	S+	0.270751
ENSG00000175229_ENSPTRG00000003911_ENSMMUG00000011742	11	65573228	65574227	-1	11	64506724	64507723	-1	14	8392783	8393782	1	A+	I+	S+	0.270991
ENSG00000167419_ENSPTRG00000009448_ENSMMUG00000002264	17	53669847	53670846	1	17	57409364	57410363	1	16	42466865	42467864	1	A+	I+	S+	0.271122
ENSG00000185278_ENSPTRG00000001700_ENSMMUG00000022801	1	172102843	172103842	1	1	153382218	153383217	1	1	203507968	203508967	1	A+	I+	S+	0.271359
ENSG00000172031_ENSPTRG00000000955_ENSMMUG00000031975	1	92267146	92268145	1	1	93508793	93509792	1	1	95014008	95015007	1	A+	I+	S+	0.271695
ENSG00000101407_ENSPTRG00000013480_ENSMMUG00000018923	20	36095278	36096277	-1	20	35212773	35213772	-1	10	26426232	26427231	1	A+	I+	S+	0.271744
ENSG00000160209_ENSPTRG00000013959_ENSMMUG00000012300	21	43962403	43963402	1	21	43355640	43356639	1	3	3006616	3007615	-1	A+	I+	S+	0.272037
ENSG00000118639_ENSPTRG00000012157_ENSMMUG00000015778	2	86704490	86705489	-1	2a	88574167	88575166	-1	13	87249701	87250700	-1	A+	I+	S+	0.27223
ENSG00000129691_ENSPTRG00000020167_ENSMMUG00000013675	8	38081223	38082222	1	8	34896074	34897073	1	8	38557483	38558482	1	A+	I+	S+	0.272525
ENSG00000157927_ENSPTRG00000018877_ENSMMUG00000011232	7	4889812	4890811	-1	7	4846391	4847390	-1	3	42877790	42878789	-1	A+	I+	S+	0.272621
ENSG00000174446_ENSPTRG00000007194_ENSMMUG00000016841	15	64577201	64578200	-1	15	64168944	64169943	-1	7	45031875	45032874	-1	A+	I+	S+	0.272784
ENSG00000111405_ENSPTRG00000004863_ENSMMUG00000018399	12	46405618	46406617	-1	12	42023149	42024148	1	11	44793160	44794159	-1	A+	I+	S+	0.272886
ENSG00000121486_ENSPTRG00000001776_ENSMMUG00000013879	1	183392707	183393706	-1	1	164891791	164892790	-1	1	185534406	185535405	1	A+	I+	S+	0.273179
ENSG00000121440_ENSPTRG00000015109_ENSMMUG00000012661	3	73756763	73757762	-1	3	75534008	75535007	-1	2	62583355	62584354	1	A+	I+	S+	0.273498
ENSG00000196611_ENSPTRG00000023318_ENSMMUG00000002037	11	102174105	102175104	-1	11	101448639	101449638	-1	14	101416740	101417739	-1	A+	I+	S+	0.273581
ENSG00000133731_ENSPTRG00000020377_ENSMMUG00000002628	8	82761116	82762115	-1	8	80298112	80299111	-1	8	84128823	84129822	-1	A+	I+	S+	0.273839
ENSG00000196981_ENSPTRG00000030152_ENSMMUG00000016378	3	123617066	123618065	-1	3	126737861	126738860	-1	2	42415922	42416921	-1	A+	I+	S+	0.273983
ENSG00000100979_ENSPTRG00000013573_ENSMMUG00000009963	20	43974227	43975226	-1	20	43285177	43286176	-1	10	18581474	18582473	1	A+	I+	S+	0.274109
ENSG00000155876_ENSPTRG00000020798_ENSMMUG00000018395	9	19038372	19039371	1	9	19501526	19502525	1	15	57935994	57936993	-1	A+	I+	S+	0.274535
ENSG00000103740_ENSPTRG00000007337_ENSMMUG00000011839	15	76313914	76314913	-1	15	76115436	76116435	-1	7	57270163	57271162	-1	A+	I+	S+	0.274644
ENSG00000072858_ENSPTRG00000015232_ENSMMUG00000013454	3	114732908	114733907	1	3	117748710	117749709	1	2	33555596	33556595	1	A+	I+	S+	0.275106
ENSG00000041353_ENSPTRG00000010038_ENSMMUG00000021599	18	50645706	50646705	1	18	51208532	51209531	1	18	48103388	48104387	1	A+	I+	S+	0.276073
ENSG00000172350_ENSPTRG00000004373_ENSMMUG00000013799	11	118523960	118524959	1	11	118027172	118028171	1	14	117556910	117557909	1	A+	I+	S+	0.276177
ENSG00000142910_ENSPTRG00000000461_ENSMMUG00000022779	1	31813708	31814707	1	1	31972278	31973277	1	1	34326734	34327733	1	A+	I+	S+	0.276347
ENSG00000140391_ENSPTRG00000007322_ENSMMUG00000010172	15	75150569	75151568	-1	15	74938411	74939410	-1	7	56083046	56084045	-1	A+	I+	S+	0.27699
ENSG00000198894_ENSPTRG00000024007_ENSMMUG00000003895	14	76633331	76634330	1	14	76891435	76892434	1	7	140238424	140239423	1	A+	I+	S+	0.27733
ENSG00000132530_ENSPTRG00000008649_ENSMMUG00000009602	17	6598880	6599879	1	17	6889266	6890265	1	16	6464492	6465491	1	A+	I+	S+	0.277422
ENSG00000089041_ENSPTRG00000005554_ENSMMUG00000006298	12	120054061	120055060	1	12	122747163	122748162	1	11	122200486	122201485	1	A+	I+	S+	0.277479
ENSG00000185480_ENSPTRG00000005360_ENSMMUG00000005506	12	101037086	101038085	1	12	103233436	103234435	1	11	103332116	103333115	1	A+	I+	S+	0.277735
ENSG00000137709_ENSPTRG00000004391_ENSMMUG00000012251	11	119615256	119616255	1	11	119149690	119150689	1	14	118648962	118649961	1	A+	I+	S+	0.277952
ENSG00000123080_ENSPTRG00000000726_ENSMMUG00000019057	1	51198005	51199004	1	1	51781686	51782685	1	1	53780095	53781094	1	A+	I+	S+	0.278027
ENSG00000108176_ENSPTRG00000002546_ENSMMUG00000019425	10	69267944	69268943	-1	10	66826538	66827537	-1	9	69422100	69423099	1	A+	I+	S+	0.278361
ENSG00000165807_ENSPTRG00000006440_ENSMMUG00000000493	14	64085373	64086372	1	14	64009847	64010846	1	7	127549171	127550170	1	A+	I+	S+	0.278878
ENSG00000160223_ENSPTRG00000013972_ENSMMUG00000010647	21	44485278	44486277	-1	21	43879203	43880202	-1	3	2470067	2471066	1	A+	I+	S+	0.279249
ENSG00000145826_ENSPTRG00000017263_ENSMMUG00000001947	5	135318623	135319622	-1	5	137644275	137645274	-1	6	132378115	132379114	-1	A+	I+	S+	0.27928
ENSG00000113812_ENSPTRG00000015029_ENSMMUG00000019269	3	53891228	53892227	-1	3	55182364	55183363	-1	2	82455779	82456778	1	A+	I+	S+	0.279315
ENSG00000163519_ENSPTRG00000015196_ENSMMUG00000002746	3	110023321	110024320	1	3	112976857	112977856	1	2	28927664	28928663	1	A+	I+	S+	0.279568
ENSG00000164691_ENSPTRG00000018752_ENSMMUG00000011994	6	159386173	159387172	-1	6	161967748	161968747	-1	4	156040860	156041859	-1	A+	I+	S+	0.280156
ENSG00000108622_ENSPTRG00000009534_ENSMMUG00000014656	17	59451711	59452710	-1	17	63304663	63305662	-1	16	59576650	59577649	-1	A+	I+	S+	0.280299
ENSG00000163512_ENSPTRG00000014707_ENSMMUG00000000056	3	28365580	28366579	-1	3	29005376	29006375	-1	2	170778313	170779312	-1	A+	I+	S+	0.280533
ENSG00000139291_ENSPTRG00000005226_ENSMMUG00000020948	12	70365145	70366144	1	12	72062731	72063730	1	11	68679519	68680518	1	A+	I+	S+	0.280719
ENSG00000127580_ENSPTRG00000007554_ENSMMUG00000001986	16	680446	681445	-1	16	695832	696831	-1	20	682644	683643	-1	A+	I+	S+	0.281124
ENSG00000169255_ENSPTRG00000015585_ENSMMUG00000003541	3	162305855	162306854	-1	3	166188341	166189340	-1	2	126593109	126594108	1	A+	I+	S+	0.28134
ENSG00000122194_ENSPTRG00000018774_ENSMMUG00000016945	6	161042260	161043259	1	6	163678207	163679206	1	4	157591444	157592443	1	A+	I+	S+	0.281948
ENSG00000167861_ENSPTRG00000009625_ENSMMUG00000023406	17	70480425	70481424	-1	17	74531466	74532465	-1	16	70233872	70234871	-1	A+	I+	S+	0.282044
ENSG00000025796_ENSPTRG00000018470_ENSMMUG00000016598	6	108386087	108387086	-1	6	109786811	109787810	-1	4	103966078	103967077	-1	A+	I+	S+	0.28217
ENSG00000154589_ENSPTRG00000020351_ENSMMUG00000003018	8	75065141	75066140	1	8	72436564	72437563	1	8	76482280	76483279	1	A+	I+	S+	0.28311
ENSG00000175073_ENSPTRG00000020309_ENSMMUG00000020612	8	67742037	67743036	-1	8	64936152	64937151	-1	8	69299578	69300577	-1	A+	I+	S+	0.283432
ENSG00000085231_ENSPTRG00000016949_ENSMMUG00000009140	5	68701597	68702596	-1	5	46208734	46209733	1	6	67239020	67240019	-1	A+	I+	S+	0.283831
ENSG00000197587_ENSPTRG00000024252_ENSMMUG00000014634	1	46744255	46745254	1	1	47298208	47299207	1	1	49432152	49433151	1	A+	I+	S+	0.284178
ENSG00000110427_ENSPTRG00000003487_ENSMMUG00000017218	11	33519453	33520452	1	11	33781772	33782771	1	14	38282934	38283933	-1	A+	I+	S+	0.284328
ENSG00000115317_ENSPTRG00000012098_ENSMMUG00000002136	2	74609040	74610039	1	2a	76127563	76128562	1	13	74758747	74759746	1	A+	I+	S+	0.285283
ENSG00000094916_ENSPTRG00000005034_ENSMMUG00000004950	12	52960154	52961153	-1	12	35238990	35239989	1	11	51386887	51387886	-1	A+	I+	S+	0.285836
ENSG00000161583_ENSPTRG00000008885_ENSMMUG00000030260	17	31882206	31883205	-1	17	19456127	19457126	-1	16	22597015	22598014	1	A+	I+	S+	0.286985
ENSG00000005961_ENSPTRG00000009277_ENSMMUG00000012659	17	39822400	39823399	-1	17	13163106	13164105	1	16	54486221	54487220	-1	A+	I+	S+	0.28714
ENSG00000186575_ENSPTRG00000014227_ENSMMUG00000010311	22	28328563	28329562	1	22	28452599	28453598	1	10	73431581	73432580	1	A+	I+	S+	0.287224
ENSG00000174628_ENSPTRG00000007838_ENSMMUG00000002708	16	19634279	19635278	1	16	19831455	19832454	1	20	18695703	18696702	1	A+	I+	S+	0.287235
ENSG00000106605_ENSPTRG00000019126_ENSMMUG00000017382	7	43763797	43764796	1	7	40449238	40450237	-1	3	82488997	82489996	-1	A+	I+	S+	0.287262
ENSG00000134108_ENSPTRG00000014572_ENSMMUG00000008810	3	5137930	5138929	1	3	5253030	5254029	1	2	55914310	55915309	-1	A+	I+	S+	0.287426
ENSG00000155827_ENSPTRG00000021203_ENSMMUG00000016670	9	103334954	103335953	1	9	100805706	100806705	1	15	34674403	34675402	-1	A+	I+	S+	0.288382
ENSG00000108528_ENSPTRG00000008614_ENSMMUG00000002765	17	4784125	4785124	-1	17	5039483	5040482	-1	16	4741215	4742214	-1	A+	I+	S+	0.288593
ENSG00000105383_ENSPTRG00000011375_ENSMMUG00000009486	19	56419175	56420174	1	19	56862161	56863160	1	19	57326327	57327326	1	A+	I+	S+	0.288988
ENSG00000137441_ENSPTRG00000031250_ENSMMUG00000008163	4	15573958	15574957	-1	4	15910051	15911050	-1	5	10778618	10779617	-1	A+	I+	S+	0.289175
ENSG00000138111_ENSPTRG00000002893_ENSMMUG00000011948	10	104210160	104211159	1	10	102857315	102858314	1	9	102117727	102118726	1	A+	I+	S+	0.289507
ENSG00000140521_ENSPTRG00000007431_ENSMMUG00000011160	15	87679031	87680030	-1	15	87068268	87069267	-1	7	68963929	68964928	-1	A+	I+	S+	0.289674
ENSG00000172273_ENSPTRG00000004372_ENSMMUG00000014877	11	118496498	118497497	1	11	117998326	117999325	1	14	117528147	117529146	1	A+	I+	S+	0.290346
ENSG00000166825_ENSPTRG00000007441_ENSMMUG00000014983	15	88159099	88160098	-1	15	87553868	87554867	-1	7	69444716	69445715	-1	A+	I+	S+	0.290465
ENSG00000143355_ENSPTRG00000001814_ENSMMUG00000012259	1	196147244	196148243	1	1	177841639	177842638	1	1	172589121	172590120	-1	A+	I+	S+	0.290716
ENSG00000179950_ENSPTRG00000020670_ENSMMUG00000013558	8	144983526	144984525	-1	8	143819750	143820749	-1	8	146463206	146464205	-1	A+	I+	S+	0.290718
ENSG00000162496_ENSPTRG00000000167_ENSMMUG00000005681	1	12600382	12601381	-1	1	12826082	12827081	-1	1	15741736	15742735	-1	A+	I+	S+	0.290766
ENSG00000104903_ENSPTRG00000010556_ENSMMUG00000001166	19	13074682	13075681	-1	19	13466192	13467191	-1	19	12776179	12777178	-1	A+	I+	S+	0.290947
ENSG00000107560_ENSPTRG00000002982_ENSMMUG00000021805	10	119796105	119797104	-1	10	118782831	118783830	-1	9	117664996	117665995	-1	A+	I+	S+	0.291634
ENSG00000073737_ENSPTRG00000012612_ENSMMUG00000013835	2	169628545	169629544	1	2b	173919310	173920309	1	12	32718977	32719976	1	A+	I+	S+	0.291639
ENSG00000065325_ENSPTRG00000008761_ENSMMUG00000018090	17	9669106	9670105	1	17	46626241	46627240	-1	16	9571486	9572485	1	A+	I+	S+	0.292996
ENSG00000147457_ENSPTRG00000020075_ENSMMUG00000016653	8	23156095	23157094	1	8	19650668	19651667	1	8	23355993	23356992	1	A+	I+	S+	0.293084
ENSG00000146576_ENSPTRG00000018917_ENSMMUG00000015546	7	6595301	6596300	1	7	6604739	6605738	1	3	44826949	44827948	1	A+	I+	S+	0.29309
ENSG00000151812_ENSPTRG00000006387_ENSMMUG00000007646	14	57130596	57131595	-1	14	56930246	56931245	-1	7	120609567	120610566	-1	A+	I+	S+	0.293123
ENSG00000166147_ENSPTRG00000007046_ENSMMUG00000004239	15	46725211	46726210	-1	15	45890456	45891455	-1	7	26971146	26972145	-1	A+	I+	S+	0.293131
ENSG00000164344_ENSPTRG00000016661_ENSMMUG00000011633	4	187384666	187385665	1	4	190938306	190939305	1	5	178347756	178348755	1	A+	I+	S+	0.293614
ENSG00000170891_ENSPTRG00000015872_ENSMMUG00000016921	4	5072101	5073100	-1	4	5134924	5135923	-1	5	3734347	3735346	1	A+	I+	S+	0.293959
ENSG00000120708_ENSPTRG00000017264_ENSMMUG00000000332	5	135391539	135392538	1	5	137717834	137718833	1	6	132448430	132449429	1	A+	I+	S+	0.293986
ENSG00000187959_ENSPTRG00000009598_ENSMMUG00000001271	17	68770087	68771086	-1	17	72744994	72745993	-1	16	68518235	68519234	-1	A+	I+	S+	0.293996
ENSG00000107625_ENSPTRG00000002562_ENSMMUG00000001006	10	70330040	70331039	1	10	67930030	67931029	1	9	68124016	68125015	-1	A+	I+	S+	0.294125
ENSG00000145741_ENSPTRG00000016979_ENSMMUG00000022291	5	72829006	72830005	1	5	42436942	42437941	-1	6	69684276	69685275	1	A+	I+	S+	0.29459
ENSG00000112294_ENSPTRG00000017776_ENSMMUG00000019368	6	24602176	24603175	1	6	24963691	24964690	1	4	24501579	24502578	1	A+	I+	S+	0.294677
ENSG00000118518_ENSPTRG00000018579_ENSMMUG00000015354	6	127628448	127629447	1	6	129478823	129479822	1	4	136659938	136660937	-1	A+	I+	S+	0.294793
ENSG00000140254_ENSPTRG00000007028_ENSMMUG00000008748	15	43209350	43210349	-1	15	42302317	42303316	-1	7	23482122	23483121	-1	A+	I+	S+	0.294878
ENSG00000074603_ENSPTRG00000007182_ENSMMUG00000015447	15	63597089	63598088	-1	15	63159346	63160345	-1	7	44008424	44009423	-1	A+	I+	S+	0.295344
ENSG00000157191_ENSPTRG00000000228_ENSMMUG00000019940	1	16638814	16639813	1	1	16668644	16669643	1	1	19235620	19236619	1	A+	I+	S+	0.295434
ENSG00000149305_ENSPTRG00000004300_ENSMMUG00000007079	11	113279729	113280728	1	11	112709226	112710225	1	14	112387433	112388432	1	A+	I+	S+	0.295503
ENSG00000197140_ENSPTRG00000031006_ENSMMUG00000029007	8	39083319	39084318	1	8	35917387	35918386	1	8	39591740	39592739	1	A+	I+	S+	0.29552
ENSG00000134020_ENSPTRG00000020068_ENSMMUG00000018345	8	22841367	22842366	-1	8	19276973	19277972	-1	8	22878913	22879912	-1	A+	I+	S+	0.29598
ENSG00000163389_ENSPTRG00000015254_ENSMMUG00000012012	3	120669489	120670488	1	3	123774267	123775266	1	2	39500121	39501120	1	A+	I+	S+	0.296036
ENSG00000142892_ENSPTRG00000000878_ENSMMUG00000020217	1	77457721	77458720	-1	1	78529519	78530518	-1	1	80050142	80051141	-1	A+	I+	S+	0.29631
ENSG00000117597_ENSPTRG00000001942_ENSMMUG00000022066	1	208066956	208067955	1	1	190267592	190268591	1	1	160565465	160566464	-1	A+	I+	S+	0.296361
ENSG00000162928_ENSPTRG00000011952_ENSMMUG00000005687	2	61097374	61098373	1	2a	62361831	62362830	1	13	61189712	61190711	1	A+	I+	S+	0.296386
ENSG00000163939_ENSPTRG00000015007_ENSMMUG00000017361	3	52694893	52695892	-1	3	53948968	53949967	-1	2	83677066	83678065	1	A+	I+	S+	0.296449
ENSG00000145907_ENSPTRG00000017438_ENSMMUG00000014701	5	151130664	151131663	1	5	153759406	153760405	1	6	148214047	148215046	1	A+	I+	S+	0.29713
ENSG00000166845_ENSPTRG00000010036_ENSMMUG00000010914	18	50138169	50139168	1	18	50694969	50695968	1	18	47613909	47614908	1	A+	I+	S+	0.297557
ENSG00000086589_ENSPTRG00000017423_ENSMMUG00000020683	5	150060818	150061817	-1	5	152679176	152680175	-1	6	147176647	147177646	-1	A+	I+	S+	0.297837
ENSG00000065665_ENSPTRG00000002293_ENSMMUG00000017139	10	12210642	12211641	1	10	12420913	12421912	1	9	12384551	12385550	1	A+	I+	S+	0.29849
ENSG00000088833_ENSPTRG00000013164_ENSMMUG00000015994	20	1396418	1397417	-1	20	1390806	1391805	-1	10	34730962	34731961	-1	A+	I+	S+	0.299445
ENSG00000160183_ENSPTRG00000013942_ENSMMUG00000018079	21	42690025	42691024	-1	21	42090682	42091681	-1	3	4263391	4264390	1	A+	I+	S+	0.299903
ENSG00000166292_ENSPTRG00000009426_ENSMMUG00000006068	17	51155142	51156141	-1	17	54833139	54834138	-1	16	39974018	39975017	-1	A+	I+	S+	0.299954
ENSG00000205835_ENSPTRG00000030020_ENSMMUG00000003100	3	192061351	192062350	-1	3	196491964	196492963	-1	2	183185853	183186852	-1	A+	I+	S+	0.300105
ENSG00000168826_ENSPTRG00000015868_ENSMMUG00000023394	4	4341879	4342878	1	4	4379826	4380825	1	5	4488143	4489142	-1	A+	I+	S+	0.300243
ENSG00000152520_ENSPTRG00000005742_ENSMMUG00000022522	13	27610014	27611013	1	13	27808593	27809592	1	17	7778086	7779085	1	A+	I+	S+	0.300245
ENSG00000168496_ENSPTRG00000003751_ENSMMUG00000006657	11	61315726	61316725	1	11	60087458	60088457	1	14	12290815	12291814	-1	A+	I+	S+	0.300694
ENSG00000026036_ENSPTRG00000013746_ENSMMUG00000000167	20	61758607	61759606	1	20	61610978	61611977	1	10	698806	699805	-1	A+	I+	S+	0.300785
ENSG00000168903_ENSPTRG00000017645_ENSMMUG00000029634	5	180347507	180348506	1	5	183481251	183482250	1	6	177657503	177658502	1	A+	I+	S+	0.301126
ENSG00000172568_ENSPTRG00000017467_ENSMMUG00000011007	5	156705258	156706257	-1	5	159376997	159377996	-1	6	153721089	153722088	-1	A+	I+	S+	0.301223
ENSG00000089597_ENSPTRG00000003776_ENSMMUG00000018117	11	62170681	62171680	-1	11	61022778	61023777	-1	14	11441008	11442007	1	A+	I+	S+	0.301318
ENSG00000172543_ENSPTRG00000003898_ENSMMUG00000008649	11	65402860	65403859	1	11	64327952	64328951	1	14	8574999	8575998	-1	A+	I+	S+	0.302158
ENSG00000088970_ENSPTRG00000013307_ENSMMUG00000002060	20	21053646	21054645	1	20	21393982	21394981	1	10	54418601	54419600	1	A+	I+	S+	0.302291
ENSG00000135318_ENSPTRG00000018391_ENSMMUG00000005442	6	86215528	86216527	1	6	86627749	86628748	1	4	81474171	81475170	1	A+	I+	S+	0.302489
ENSG00000110713_ENSPTRG00000003200_ENSMMUG00000003950	11	3775469	3776468	-1	11	3736643	3737642	-1	14	69747198	69748197	1	A+	I+	S+	0.302491
ENSG00000160014_ENSPTRG00000011185_ENSMMUG00000017921	19	51795352	51796351	1	19	52222737	52223736	1	19	52937017	52938016	1	A+	I+	S+	0.302509
ENSG00000163092_ENSPTRG00000012600_ENSMMUG00000013251	2	167467239	167468238	1	2b	171663800	171664799	1	12	30558528	30559527	1	A+	I+	S+	0.30353
ENSG00000179837_ENSPTRG00000014972_ENSMMUG00000004279	3	51402771	51403770	1	3	52604295	52605294	1	2	85050010	85051009	-1	A+	I+	S+	0.303557
ENSG00000135482_ENSPTRG00000005078_ENSMMUG00000021084	12	54797297	54798296	1	12	33519209	33520208	-1	11	53173995	53174994	1	A+	I+	S+	0.303892
ENSG00000140403_ENSPTRG00000007338_ENSMMUG00000014204	15	76342551	76343550	1	15	76144470	76145469	1	7	57307092	57308091	1	A+	I+	S+	0.30403
ENSG00000166800_ENSPTRG00000003423_ENSMMUG00000014614	11	18432950	18433949	1	11	18407154	18408153	1	14	53422743	53423742	-1	A+	I+	S+	0.304051
ENSG00000052802_ENSPTRG00000016574_ENSMMUG00000012994	4	166467268	166468267	1	4	169592336	169593335	1	5	157502809	157503808	1	A+	I+	S+	0.304194
ENSG00000079335_ENSPTRG00000001007_ENSMMUG00000019106	1	100589635	100590634	1	1	101945606	101946605	1	1	103416050	103417049	1	A+	I+	S+	0.304277
ENSG00000069329_ENSPTRG00000008079_ENSMMUG00000011940	16	45280594	45281593	-1	16	45900146	45901145	-1	20	44886099	44887098	-1	A+	I+	S+	0.304563
ENSG00000137714_ENSPTRG00000004260_ENSMMUG00000002110	11	109804804	109805803	1	11	109181041	109182040	1	14	108921295	108922294	1	A+	I+	S+	0.304958
ENSG00000138640_ENSPTRG00000016278_ENSMMUG00000010141	4	90197347	90198346	-1	4	91986871	91987870	-1	5	82003395	82004394	-1	A+	I+	S+	0.30502
ENSG00000114757_ENSPTRG00000015651_ENSMMUG00000003595	3	181237212	181238211	-1	3	185445847	185446846	-1	2	106732872	106733871	1	A+	I+	S+	0.305369
ENSG00000150051_ENSPTRG00000002385_ENSMMUG00000020660	10	28074754	28075753	-1	10	28392480	28393479	-1	9	27767404	27768403	-1	A+	I+	S+	0.305417
ENSG00000005486_ENSPTRG00000019312_ENSMMUG00000007362	7	75345202	75346201	1	7	75254322	75255321	1	3	50401561	50402560	-1	A+	I+	S+	0.306357
ENSG00000197114_ENSPTRG00000013750_ENSMMUG00000000171	20	61808834	61809833	1	20	61661099	61662098	1	10	648811	649810	-1	A+	I+	S+	0.306595
ENSG00000161813_ENSPTRG00000004935_ENSMMUG00000008172	12	49079917	49080916	1	12	39282491	39283490	-1	11	47540898	47541897	1	A+	I+	S+	0.306739
ENSG00000185418_ENSPTRG00000007516_ENSMMUG00000000278	15	100082169	100083168	-1	15	99794303	99795302	-1	7	81856617	81857616	-1	A+	I+	S+	0.306789
ENSG00000163599_ENSPTRG00000012836_ENSMMUG00000015903	2	204439754	204440753	1	2b	209396302	209397301	1	12	67736324	67737323	1	A+	I+	S+	0.306802
ENSG00000079435_ENSPTRG00000011058_ENSMMUG00000017916	19	47623419	47624418	-1	19	47912024	47913023	-1	19	48753005	48754004	-1	A+	I+	S+	0.30688
ENSG00000086570_ENSPTRG00000017435_ENSMMUG00000003497	5	150928699	150929698	-1	5	153556981	153557980	-1	6	148003783	148004782	-1	A+	I+	S+	0.306896
ENSG00000129317_ENSPTRG00000004843_ENSMMUG00000000203	12	42438857	42439856	-1	12	46062777	46063776	1	11	40721043	40722042	-1	A+	I+	S+	0.307611
ENSG00000164050_ENSPTRG00000014884_ENSMMUG00000003074	3	48446465	48447464	-1	3	49551670	49552669	-1	2	88051234	88052233	1	A+	I+	S+	0.307735
ENSG00000106366_ENSPTRG00000019519_ENSMMUG00000009926	7	100556172	100557171	1	7	101004144	101005143	1	3	48412860	48413859	1	A+	I+	S+	0.308042
ENSG00000198793_ENSPTRG00000000142_ENSMMUG00000019325	1	11245177	11246176	-1	1	11448577	11449576	-1	1	14363939	14364938	-1	A+	I+	S+	0.308074
ENSG00000154582_ENSPTRG00000020349_ENSMMUG00000005155	8	75046957	75047956	-1	8	72419397	72420396	-1	8	76464260	76465259	-1	A+	I+	S+	0.308205
ENSG00000158863_ENSPTRG00000020048_ENSMMUG00000013017	8	22001660	22002659	1	8	18418850	18419849	1	8	22010498	22011497	1	A+	I+	S+	0.308393
ENSG00000148343_ENSPTRG00000021449_ENSMMUG00000011765	9	130837745	130838744	1	9	128884359	128885358	1	15	9816631	9817630	-1	A+	I+	S+	0.308476
ENSG00000158234_ENSPTRG00000015449_ENSMMUG00000008664	3	139809232	139810231	1	3	143243261	143244260	1	2	149209763	149210762	-1	A+	I+	S+	0.308592
ENSG00000140474_ENSPTRG00000007285_ENSMMUG00000012972	15	72922741	72923740	-1	15	72677754	72678753	-1	7	53652198	53653197	-1	A+	I+	S+	0.309053
ENSG00000101542_ENSPTRG00000010069_ENSMMUG00000001713	18	57307755	57308754	1	18	57983993	57984992	1	18	54842909	54843908	1	A+	I+	S+	0.309088
ENSG00000064393_ENSPTRG00000019758_ENSMMUG00000002481	7	139068328	139069327	-1	7	140359782	140360781	-1	3	177218087	177219086	-1	A+	I+	S+	0.309103
ENSG00000121067_ENSPTRG00000009380_ENSMMUG00000018752	17	45110525	45111524	-1	17	48629251	48630250	-1	16	33911655	33912654	-1	A+	I+	S+	0.309221
ENSG00000106780_ENSPTRG00000021303_ENSMMUG00000015885	9	122516458	122517457	-1	9	120326368	120327367	-1	15	15294958	15295957	1	A+	I+	S+	0.309263
ENSG00000151065_ENSPTRG00000004525_ENSMMUG00000010992	12	1983939	1984938	-1	12	2092084	2093083	-1	11	2092473	2093472	-1	A+	I+	S+	0.309643
ENSG00000172594_ENSPTRG00000018565_ENSMMUG00000021905	6	123151120	123152119	1	6	124896617	124897616	1	4	141153378	141154377	-1	A+	I+	S+	0.309647
ENSG00000006114_ENSPTRG00000009057_ENSMMUG00000002976	17	33043634	33044633	-1	17	19778853	19779852	1	16	47612747	47613746	-1	A+	I+	S+	0.310021
ENSG00000175426_ENSPTRG00000017091_ENSMMUG00000005134	5	95794709	95795708	-1	5	19063095	19064094	1	6	92633682	92634681	-1	A+	I+	S+	0.310577
ENSG00000143751_ENSPTRG00000002044_ENSMMUG00000017148	1	224253656	224254655	-1	1	206629638	206630637	-1	1	144400292	144401291	1	A+	I+	S+	0.310676
ENSG00000177511_ENSPTRG00000010043_ENSMMUG00000016110	18	53169719	53170718	1	18	53787999	53788998	1	18	50611154	50612153	1	A+	I+	S+	0.310843
ENSG00000069482_ENSPTRG00000003985_ENSMMUG00000023496	11	68207559	68208558	1	11	66910812	66911811	1	14	6048185	6049184	-1	A+	I+	S+	0.311494
ENSG00000172005_ENSPTRG00000012208_ENSMMUG00000001936	2	95054156	95055155	1	2a	95933318	95934317	1	13	96123750	96124749	1	A+	I+	S+	0.311546
ENSG00000170185_ENSPTRG00000016470_ENSMMUG00000000827	4	144324548	144325547	1	4	146993016	146994015	1	5	135609090	135610089	1	A+	I+	S+	0.311733
ENSG00000158710_ENSPTRG00000001533_ENSMMUG00000004705	1	158161965	158162964	-1	1	139201079	139202078	-1	1	138540467	138541466	-1	A+	I+	S+	0.311881
ENSG00000005194_ENSPTRG00000008155_ENSMMUG00000020472	16	56038941	56039940	-1	16	56895830	56896829	-1	20	55794254	55795253	-1	A+	I+	S+	0.31198
ENSG00000067082_ENSPTRG00000002245_ENSMMUG00000010696	10	3817456	3818455	-1	10	3908240	3909239	-1	9	4068099	4069098	-1	A+	I+	S+	0.312718
ENSG00000144744_ENSPTRG00000015095_ENSMMUG00000008620	3	69212215	69213214	-1	3	70893753	70894752	-1	2	67072321	67073320	1	A+	I+	S+	0.313878
ENSG00000169129_ENSPTRG00000002960_ENSMMUG00000022523	10	116154506	116155505	-1	10	115107592	115108591	-1	9	114059448	114060447	-1	A+	I+	S+	0.314549
ENSG00000050767_ENSPTRG00000017603_ENSMMUG00000004000	5	177949805	177950804	-1	5	181024426	181025425	-1	6	175174266	175175265	-1	A+	I+	S+	0.314843
ENSG00000139292_ENSPTRG00000005223_ENSMMUG00000020942	12	70119080	70120079	1	12	71809072	71810071	1	11	68432628	68433627	1	A+	I+	S+	0.314887
ENSG00000188959_ENSPTRG00000021243_ENSMMUG00000011938	9	112009736	112010735	-1	9	109649994	109650993	-1	15	25990548	25991547	1	A+	I+	S+	0.315088
ENSG00000165417_ENSPTRG00000006596_ENSMMUG00000022122	14	80757048	80758047	-1	14	81122930	81123929	-1	7	144411662	144412661	-1	A+	I+	S+	0.315492
ENSG00000001084_ENSPTRG00000018290_ENSMMUG00000008684	6	53517791	53518790	-1	6	54750970	54751969	-1	4	53164124	53165123	-1	A+	I+	S+	0.31556
ENSG00000115380_ENSPTRG00000011937_ENSMMUG00000016872	2	56004437	56005436	-1	2a	57235806	57236805	-1	13	56235872	56236871	-1	A+	I+	S+	0.317103
ENSG00000111581_ENSPTRG00000005200_ENSMMUG00000014186	12	67365998	67366997	1	12	68987367	68988366	1	11	65681391	65682390	1	A+	I+	S+	0.31711
ENSG00000081870_ENSPTRG00000000762_ENSMMUG00000001416	1	54184564	54185563	-1	1	54890341	54891340	-1	1	56820069	56821068	-1	A+	I+	S+	0.317152
ENSG00000124784_ENSPTRG00000017700_ENSMMUG00000015577	6	7334061	7335060	1	6	7513599	7514598	1	4	7299885	7300884	1	A+	I+	S+	0.317387
ENSG00000155100_ENSPTRG00000020413_ENSMMUG00000013396	8	92150720	92151719	1	8	89856943	89857942	1	8	93705119	93706118	1	A+	I+	S+	0.317492
ENSG00000183605_ENSPTRG00000002990_ENSMMUG00000008291	10	120915195	120916194	-1	10	119923797	119924796	-1	9	118787116	118788115	-1	A+	I+	S+	0.317761
ENSG00000138606_ENSPTRG00000007030_ENSMMUG00000008757	15	43280666	43281665	-1	15	42375298	42376297	-1	7	23551996	23552995	-1	A+	I+	S+	0.317993
ENSG00000124827_ENSPTRG00000017724_ENSMMUG00000007719	6	10990085	10991084	-1	6	11066890	11067889	-1	4	10850966	10851965	-1	A+	I+	S+	0.318156
ENSG00000158715_ENSPTRG00000001903_ENSMMUG00000004116	1	203916254	203917253	-1	1	185834492	185835491	-1	1	164733286	164734285	1	A+	I+	S+	0.318756
ENSG00000092199_ENSPTRG00000006118_ENSMMUG00000014809	14	20807479	20808478	-1	14	20174011	20175010	-1	7	83982017	83983016	-1	A+	I+	S+	0.318877
ENSG00000141255_ENSPTRG00000008567_ENSMMUG00000011058	17	3321840	3322839	-1	17	3533235	3534234	-1	16	3184546	3185545	-1	A+	I+	S+	0.31925
ENSG00000125952_ENSPTRG00000006449_ENSMMUG00000004341	14	64638981	64639980	-1	14	64576169	64577168	-1	7	128104234	128105233	-1	A+	I+	S+	0.319346
ENSG00000178922_ENSPTRG00000000640_ENSMMUG00000023675	1	43692506	43693505	-1	1	44151939	44152938	-1	1	46361893	46362892	-1	A+	I+	S+	0.319622
ENSG00000120686_ENSPTRG00000005796_ENSMMUG00000014990	13	37820988	37821987	1	13	38176800	38177799	1	17	17509691	17510690	1	A+	I+	S+	0.319925
ENSG00000143919_ENSPTRG00000011886_ENSMMUG00000006312	2	44441651	44442650	1	2a	45407316	45408315	1	13	44503219	44504218	1	A+	I+	S+	0.320211
ENSG00000124181_ENSPTRG00000013500_ENSMMUG00000005905	20	39198014	39199013	1	20	38403848	38404847	1	10	23321437	23322436	-1	A+	I+	S+	0.320255
ENSG00000104450_ENSPTRG00000020471_ENSMMUG00000004386	8	101238439	101239438	1	8	99111597	99112596	1	8	102679818	102680817	1	A+	I+	S+	0.320636
ENSG00000198783_ENSPTRG00000009007_ENSMMUG00000006402	17	30311689	30312688	1	17	22224263	22225262	-1	16	30257051	30258050	1	A+	I+	S+	0.320983
ENSG00000157734_ENSPTRG00000007155_ENSMMUG00000021122	15	62229969	62230968	1	15	61730420	61731419	1	7	42544552	42545551	1	A+	I+	S+	0.32161
ENSG00000151304_ENSPTRG00000017172_ENSMMUG00000021009	5	121324555	121325554	1	5	123432927	123433926	1	6	118401146	118402145	1	A+	I+	S+	0.321805
ENSG00000135341_ENSPTRG00000018427_ENSMMUG00000006512	6	91353629	91354628	-1	6	91871134	91872133	-1	4	86480564	86481563	-1	A+	I+	S+	0.321961
ENSG00000168032_ENSPTRG00000014777_ENSMMUG00000013330	3	40402689	40403688	1	3	41311379	41312378	1	2	96154532	96155531	-1	A+	I+	S+	0.321985
ENSG00000140265_ENSPTRG00000006992_ENSMMUG00000017070	15	41449551	41450550	-1	15	40494513	40495512	-1	7	21806178	21807177	-1	A+	I+	S+	0.322836
ENSG00000157119_ENSPTRG00000024316_ENSMMUG00000021244	3	42701015	42702014	1	3	43662060	43663059	1	2	93886072	93887071	-1	A+	I+	S+	0.322849
ENSG00000177426_ENSPTRG00000009838_ENSMMUG00000005086	18	3436738	3437737	1	18	13263748	13264747	-1	18	10730723	10731722	-1	A+	I+	S+	0.322941
ENSG00000156976_ENSPTRG00000015718_ENSMMUG00000003702	3	187983030	187984029	1	3	192364840	192365839	1	2	179140084	179141083	1	A+	I+	S+	0.323184
ENSG00000138166_ENSPTRG00000002938_ENSMMUG00000009858	10	112246615	112247614	1	10	111118449	111119448	1	9	110197724	110198723	1	A+	I+	S+	0.324158
ENSG00000149534_ENSPTRG00000003708_ENSMMUG00000013528	11	59611713	59612712	1	11	58312705	58313704	1	14	13908771	13909770	-1	A+	I+	S+	0.324759
ENSG00000109736_ENSPTRG00000015851_ENSMMUG00000008383	4	2906385	2907384	-1	4	3048559	3049558	-1	1	1010412	1011411	1	A+	I+	S+	0.325249
ENSG00000183090_ENSPTRG00000016474_ENSMMUG00000003319	4	144841279	144842278	-1	4	147517175	147518174	-1	5	136109345	136110344	-1	A+	I+	S+	0.325345
ENSG00000170448_ENSPTRG00000016035_ENSMMUG00000021780	4	47611391	47612390	-1	4	84742787	84743786	1	5	43185092	43186091	-1	A+	I+	S+	0.325648
ENSG00000162298_ENSPTRG00000003868_ENSMMUG00000018781	11	64658580	64659579	-1	11	63569241	63570240	-1	14	9302389	9303388	1	A+	I+	S+	0.325971
ENSG00000153802_ENSPTRG00000016101_ENSMMUG00000000550	4	68432312	68433311	-1	4	62497151	62498150	1	5	61482172	61483171	1	A+	I+	S+	0.326048
ENSG00000113712_ENSPTRG00000017401_ENSMMUG00000001758	5	148911201	148912200	-1	5	151493067	151494066	-1	6	146028263	146029262	-1	A+	I+	S+	0.326086
ENSG00000127328_ENSPTRG00000005212_ENSMMUG00000004783	12	68417898	68418897	1	12	70073497	70074496	1	11	66729179	66730178	1	A+	I+	S+	0.326115
ENSG00000188827_ENSPTRG00000007706_ENSMMUG00000029252	16	3601587	3602586	-1	16	3723754	3724753	-1	20	3740637	3741636	-1	A+	I+	S+	0.326649
ENSG00000188827_ENSPTRG00000007706_ENSMMUG00000007574	16	3601587	3602586	-1	16	3723754	3724753	-1	20	3740637	3741636	-1	A+	I+	S+	0.3266
ENSG00000138180_ENSPTRG00000002766_ENSMMUG00000014708	10	95245379	95246378	1	10	93835072	93836071	1	9	92964600	92965599	1	A+	I+	S+	0.326832
ENSG00000186272_ENSPTRG00000011555_ENSMMUG00000014282	19	62613341	62614340	1	19	63270989	63271988	1	19	63256367	63257366	1	A+	I+	S+	0.327149
ENSG00000122223_ENSPTRG00000001560_ENSMMUG00000017333	1	159099317	159100316	-1	1	140150055	140151054	-1	1	139497459	139498458	-1	A+	I+	S+	0.327416
ENSG00000140287_ENSPTRG00000007063_ENSMMUG00000002877	15	48345219	48346218	-1	15	47530252	47531251	-1	7	28581033	28582032	-1	A+	I+	S+	0.327799
ENSG00000092108_ENSPTRG00000006235_ENSMMUG00000019692	14	30160272	30161271	1	14	29600943	29601942	1	7	93560324	93561323	1	A+	I+	S+	0.327991
ENSG00000204640_ENSPTRG00000030401_ENSMMUG00000030707	2	100452376	100453375	1	2a	101480014	101481013	1	13	100417322	100418321	1	A+	I+	S+	0.328042
ENSG00000113194_ENSPTRG00000017563_ENSMMUG00000009059	5	175806984	175807983	1	5	178801767	178802766	1	6	172928225	172929224	1	A+	I+	S+	0.328155
ENSG00000128683_ENSPTRG00000012626_ENSMMUG00000015198	2	171380446	171381445	1	2b	175724475	175725474	1	12	34498405	34499404	1	A+	I+	S+	0.328454
ENSG00000118492_ENSPTRG00000018686_ENSMMUG00000013791	6	146960829	146961828	1	6	149182395	149183394	1	4	116785035	116786034	-1	A+	I+	S+	0.328473
ENSG00000133104_ENSPTRG00000005782_ENSMMUG00000001176	13	35818454	35819453	-1	13	36125250	36126249	-1	17	15606300	15607299	-1	A+	I+	S+	0.328544
ENSG00000113597_ENSPTRG00000016932_ENSMMUG00000016519	5	64955628	64956627	1	5	50043399	50044398	-1	6	63500681	63501680	1	A+	I+	S+	0.328569
ENSG00000029363_ENSPTRG00000018635_ENSMMUG00000003710	6	136652683	136653682	-1	6	138638142	138639141	-1	4	127553554	127554553	1	A+	I+	S+	0.328668
ENSG00000169340_ENSPTRG00000007842_ENSMMUG00000006938	16	20323561	20324560	-1	16	20531161	20532160	-1	20	19400297	19401296	-1	A+	I+	S+	0.329742
ENSG00000160325_ENSPTRG00000024267_ENSMMUG00000010976	9	135313930	135314929	1	9	133550714	133551713	1	15	5084408	5085407	-1	A+	I+	S+	0.329879
ENSG00000215405_ENSPTRG00000030350_ENSMMUG00000008530	15	19007129	19008128	-1	15	26080217	26081216	1	7	2678315	2679314	-1	A+	I+	S+	0.33006
ENSG00000120137_ENSPTRG00000017509_ENSMMUG00000012521	5	167939167	167940166	-1	5	170825480	170826479	-1	6	164961783	164962782	-1	A+	I+	S+	0.330179
ENSG00000134744_ENSPTRG00000000740_ENSMMUG00000017023	1	52791332	52792331	-1	1	53428853	53429852	-1	1	55388547	55389546	-1	A+	I+	S+	0.330313
ENSG00000128578_ENSPTRG00000019682_ENSMMUG00000019359	7	128860536	128861535	1	7	129845422	129846421	1	3	166773604	166774603	1	A+	I+	S+	0.330591
ENSG00000132429_ENSPTRG00000018455_ENSMMUG00000014473	6	105734564	105735563	-1	6	106934349	106935348	-1	4	101186298	101187297	-1	A+	I+	S+	0.331264
ENSG00000162736_ENSPTRG00000001550_ENSMMUG00000021856	1	158578678	158579677	1	1	139621419	139622418	1	1	138960444	138961443	1	A+	I+	S+	0.332199
ENSG00000131368_ENSPTRG00000014658_ENSMMUG00000005157	3	15081821	15082820	-1	3	15430618	15431617	-1	11	84751861	84752860	-1	A+	I+	S+	0.332213
ENSG00000030066_ENSPTRG00000003577_ENSMMUG00000010869	11	47826634	47827633	-1	11	48424225	48425224	-1	14	24254564	24255563	1	A+	I+	S+	0.33251
ENSG00000120370_ENSPTRG00000001667_ENSMMUG00000014674	1	168766894	168767893	1	1	149950011	149951010	1	1	200221699	200222698	1	A+	I+	S+	0.333015
ENSG00000144057_ENSPTRG00000012323_ENSMMUG00000001802	2	106869983	106870982	-1	2a	108044766	108045765	-1	13	106581297	106582296	-1	A+	I+	S+	0.33302
ENSG00000159556_ENSPTRG00000007315_ENSMMUG00000020567	15	74415202	74416201	1	15	74179523	74180522	1	7	55322948	55323947	1	A+	I+	S+	0.33318
ENSG00000141198_ENSPTRG00000009421_ENSMMUG00000010550	17	50332203	50333202	1	17	54004619	54005618	1	16	39161078	39162077	1	A+	I+	S+	0.333203
ENSG00000114480_ENSPTRG00000015119_ENSMMUG00000015877	3	81894003	81895002	-1	3	83934512	83935511	-1	2	6081359	6082358	-1	A+	I+	S+	0.333203
ENSG00000196420_ENSPTRG00000001352_ENSMMUG00000010980	1	151780866	151781865	-1	1	132672797	132673796	-1	1	132060457	132061456	-1	A+	I+	S+	0.333257
ENSG00000204628_ENSPTRG00000022734_ENSMMUG00000003604	5	180603509	180604508	-1	5	183740054	183741053	-1	6	177928843	177929842	-1	A+	I+	S+	0.333305
ENSG00000185909_ENSPTRG00000014914_ENSMMUG00000002833	3	49183072	49184071	1	3	50328481	50329480	1	2	87283485	87284484	-1	A+	I+	S+	0.333324
ENSG00000132716_ENSPTRG00000001546_ENSMMUG00000017841	1	158498916	158499915	-1	1	139544269	139545268	-1	1	138884241	138885240	-1	A+	I+	S+	0.333942
ENSG00000174502_ENSPTRG00000001908_ENSMMUG00000014694	1	204179212	204180211	-1	1	186103499	186104498	-1	1	164470178	164471177	1	A+	I+	S+	0.334076
ENSG00000112319_ENSPTRG00000018619_ENSMMUG00000005745	6	133603188	133604187	1	6	135526024	135527023	1	4	130644279	130645278	-1	A+	I+	S+	0.334112
ENSG00000163873_ENSPTRG00000000543_ENSMMUG00000009679	1	37272432	37273431	-1	1	37589054	37590053	-1	1	39902082	39903081	-1	A+	I+	S+	0.334167
ENSG00000171346_ENSPTRG00000009167_ENSMMUG00000018647	17	36932192	36933191	-1	17	16023155	16024154	1	16	51614234	51615233	-1	A+	I+	S+	0.334292
ENSG00000185674_ENSPTRG00000012276_ENSMMUG00000018017	2	99238003	99239002	-1	2a	100191270	100192269	-1	13	99162321	99163320	-1	A+	I+	S+	0.334312
ENSG00000138795_ENSPTRG00000016352_ENSMMUG00000023256	4	109309028	109310027	-1	4	111580766	111581765	-1	5	101096846	101097845	-1	A+	I+	S+	0.335146
ENSG00000182264_ENSPTRG00000011255_ENSMMUG00000004019	19	53941979	53942978	-1	19	54459207	54460206	-1	19	55053633	55054632	-1	A+	I+	S+	0.336363
ENSG00000174938_ENSPTRG00000007973_ENSMMUG00000018986	16	29818075	29819074	-1	16	30271286	30272285	-1	20	27870696	27871695	-1	A+	I+	S+	0.33674
ENSG00000150551_ENSPTRG00000012479_ENSMMUG00000016116	2	133144952	133145951	-1	2b	136773205	136774204	-1	13	119455737	119456736	1	A+	I+	S+	0.336848
ENSG00000166557_ENSPTRG00000007356_ENSMMUG00000016164	15	77389504	77390503	1	15	77247638	77248637	1	7	58435797	58436796	1	A+	I+	S+	0.336865
ENSG00000103343_ENSPTRG00000007698_ENSMMUG00000007568	16	3390245	3391244	1	16	3509664	3510663	1	20	3526893	3527892	1	A+	I+	S+	0.337075
ENSG00000143341_ENSPTRG00000001780_ENSMMUG00000010474	1	183969306	183970305	1	1	165480035	165481034	1	1	184977337	184978336	-1	A+	I+	S+	0.337378
ENSG00000183077_ENSPTRG00000009705_ENSMMUG00000002268	17	73694038	73695037	1	17	77858816	77859815	1	16	73481206	73482205	1	A+	I+	S+	0.337583
ENSG00000112303_ENSPTRG00000018615_ENSMMUG00000015091	6	133126292	133127291	-1	6	135047338	135048337	-1	4	131129912	131130911	1	A+	I+	S+	0.337701
ENSG00000130167_ENSPTRG00000010495_ENSMMUG00000011311	19	11266824	11267823	1	19	11597021	11598020	1	19	11121396	11122395	1	A+	I+	S+	0.337714
ENSG00000095587_ENSPTRG00000002795_ENSMMUG00000015826	10	98263659	98264658	-1	10	96788543	96789542	-1	9	96052711	96053710	-1	A+	I+	S+	0.337938
ENSG00000197208_ENSPTRG00000017215_ENSMMUG00000009301	5	131657044	131658043	1	5	133914705	133915704	1	6	128707329	128708328	1	A+	I+	S+	0.33817
ENSG00000020129_ENSPTRG00000000522_ENSMMUG00000019812	1	35794661	35795660	1	1	36075111	36076110	1	1	38372378	38373377	1	A+	I+	S+	0.33822
ENSG00000077157_ENSPTRG00000001851_ENSMMUG00000003998	1	200583459	200584458	1	1	182387117	182388116	1	1	168151565	168152564	-1	A+	I+	S+	0.338394
ENSG00000164967_ENSPTRG00000020883_ENSMMUG00000031830	9	34602111	34603110	-1	9	35284437	35285436	-1	15	42909354	42910353	1	A+	I+	S+	0.33865
ENSG00000083544_ENSPTRG00000005918_ENSMMUG00000007169	13	59867592	59868591	1	13	60336971	60337970	1	17	39479333	39480332	1	A+	I+	S+	0.338774
ENSG00000162851_ENSPTRG00000002188_ENSMMUG00000022915	1	244796187	244797186	-1	1	227655192	227656191	-1	1	210460921	210461920	1	A+	I+	S+	0.338901
ENSG00000196329_ENSPTRG00000028356_ENSMMUG00000001270	7	150064384	150065383	1	7	151256516	151257515	1	3	187679432	187680431	1	A+	I+	S+	0.3394
ENSG00000163026_ENSPTRG00000011707_ENSMMUG00000012340	2	24123728	24124727	-1	2a	24550451	24551450	-1	13	23945764	23946763	-1	A+	I+	S+	0.339658
ENSG00000064886_ENSPTRG00000001092_ENSMMUG00000002455	1	111570804	111571803	1	1	126538658	126539657	-1	1	114264917	114265916	1	A+	I+	S+	0.339988
ENSG00000055147_ENSPTRG00000017442_ENSMMUG00000011988	5	153398691	153399690	-1	5	156016042	156017041	-1	6	150406435	150407434	-1	A+	I+	S+	0.340251
ENSG00000166387_ENSPTRG00000003315_ENSMMUG00000019751	11	7490627	7491626	1	11	7346433	7347432	1	14	64480176	64481175	-1	A+	I+	S+	0.340277
ENSG00000060688_ENSPTRG00000000455_ENSMMUG00000019406	1	31542232	31543231	-1	1	31682186	31683185	-1	1	34074107	34075106	-1	A+	I+	S+	0.340778
ENSG00000069849_ENSPTRG00000015476_ENSMMUG00000012256	3	143077160	143078159	1	3	146562870	146563869	1	2	145972023	145973022	-1	A+	I+	S+	0.341668
ENSG00000106066_ENSPTRG00000019029_ENSMMUG00000020184	7	29152639	29153638	-1	7	29520688	29521687	-1	3	97056682	97057681	1	A+	I+	S+	0.342214
ENSG00000109171_ENSPTRG00000016042_ENSMMUG00000021719	4	48037400	48038399	1	4	84307893	84308892	-1	5	43649387	43650386	1	A+	I+	S+	0.34233
ENSG00000112339_ENSPTRG00000018630_ENSMMUG00000004802	6	135417716	135418715	-1	6	137387425	137388424	-1	4	128788121	128789120	1	A+	I+	S+	0.342781
ENSG00000175727_ENSPTRG00000005573_ENSMMUG00000012652	12	121000143	121001142	1	12	123743901	123744900	1	11	123173577	123174576	1	A+	I+	S+	0.342795
ENSG00000115685_ENSPTRG00000013118_ENSMMUG00000016209	2	241737578	241738577	1	2b	247552538	247553537	1	12	105054810	105055809	1	A+	I+	S+	0.3431
ENSG00000155052_ENSPTRG00000012421_ENSMMUG00000019739	2	124498334	124499333	1	2b	124716052	124717051	1	13	130296163	130297162	1	A+	I+	S+	0.343703
ENSG00000185453_ENSPTRG00000011226_ENSMMUG00000014592	19	53364761	53365760	1	19	53786302	53787301	1	19	54445347	54446346	1	A+	I+	S+	0.343789
ENSG00000166404_ENSPTRG00000010091_ENSMMUG00000016618	18	59725205	59726204	1	18	60453340	60454339	1	18	57261498	57262497	1	A+	I+	S+	0.343878
ENSG00000104368_ENSPTRG00000020201_ENSMMUG00000014432	8	42184352	42185351	-1	8	38968535	38969534	-1	8	42785153	42786152	-1	A+	I+	S+	0.34442
ENSG00000115507_ENSPTRG00000011972_ENSMMUG00000016676	2	63130469	63131468	1	2a	64449862	64450861	1	13	63227874	63228873	1	A+	I+	S+	0.344654
ENSG00000117215_ENSPTRG00000000279_ENSMMUG00000004134	1	20318596	20319595	-1	1	20224110	20225109	-1	1	22777825	22778824	-1	A+	I+	S+	0.344733
ENSG00000165178_ENSPTRG00000019294_ENSMMUG00000007586	7	74225785	74226784	-1	7	74387142	74388141	1	3	52225861	52226860	1	A+	I+	S+	0.34523
ENSG00000204889_ENSPTRG00000030928_ENSMMUG00000001142	17	36396153	36397152	-1	17	16522774	16523773	1	16	51102811	51103810	-1	A+	I+	S+	0.345841
ENSG00000196235_ENSPTRG00000010971_ENSMMUG00000019372	19	44627164	44628163	1	19	45031167	45032166	1	19	45791908	45792907	1	A+	I+	S+	0.346202
ENSG00000148925_ENSPTRG00000003377_ENSMMUG00000009695	11	13441415	13442414	-1	11	13458896	13459895	-1	14	58428792	58429791	1	A+	I+	S+	0.347075
ENSG00000131876_ENSPTRG00000007513_ENSMMUG00000011826	15	99652984	99653983	-1	15	99346327	99347326	-1	7	81417012	81418011	-1	A+	I+	S+	0.34755
ENSG00000124383_ENSPTRG00000012045_ENSMMUG00000008397	2	71209952	71210951	1	2a	72679366	72680365	1	13	71379945	71380944	1	A+	I+	S+	0.348559
ENSG00000060718_ENSPTRG00000001017_ENSMMUG00000004103	1	103346641	103347640	-1	1	104768721	104769720	-1	1	106094516	106095515	-1	A+	I+	S+	0.348905
ENSG00000171720_ENSPTRG00000017348_ENSMMUG00000012588	5	140996597	140997596	-1	5	143422689	143423688	-1	6	138034977	138035976	-1	A+	I+	S+	0.349132
ENSG00000037749_ENSPTRG00000017443_ENSMMUG00000011989	5	153397752	153398751	1	5	156015103	156016102	1	6	150405494	150406493	1	A+	I+	S+	0.349658
ENSG00000148356_ENSPTRG00000021390_ENSMMUG00000009956	9	129252608	129253607	1	9	127243965	127244964	1	15	99129323	99130322	-1	A+	I+	S+	0.34966
ENSG00000145782_ENSPTRG00000017154_ENSMMUG00000015285	5	115205399	115206398	-1	5	117164642	117165641	-1	6	112247677	112248676	-1	A+	I+	S+	0.349693
ENSG00000203859_ENSPTRG00000023445_ENSMMUG00000016568	1	119758268	119759267	1	1	118149306	118150305	-1	1	122292895	122293894	1	A+	I+	S+	0.349795
ENSG00000170581_ENSPTRG00000005095_ENSMMUG00000000803	12	55040177	55041176	-1	12	33266870	33267869	1	11	53438709	53439708	-1	A+	I+	S+	0.349835
ENSG00000138439_ENSPTRG00000012821_ENSMMUG00000021152	2	203207454	203208453	1	2b	208142821	208143820	1	12	66487240	66488239	1	A+	I+	S+	0.349849
ENSG00000005249_ENSPTRG00000019574_ENSMMUG00000015404	7	106471375	106472374	1	7	106984172	106985171	1	3	144466642	144467641	1	A+	I+	S+	0.350719
ENSG00000108187_ENSPTRG00000002552_ENSMMUG00000015125	10	69762691	69763690	-1	10	67351901	67352900	-1	9	68917314	68918313	1	A+	I+	S+	0.350934
ENSG00000170632_ENSPTRG00000019546_ENSMMUG00000012435	7	102501564	102502563	1	7	102928079	102929078	1	3	140564702	140565701	1	A+	I+	S+	0.351121
ENSG00000163864_ENSPTRG00000015462_ENSMMUG00000000287	3	140879531	140880530	-1	3	144334766	144335765	-1	2	148150022	148151021	1	A+	I+	S+	0.351183
ENSG00000151418_ENSPTRG00000001816_ENSMMUG00000011992	1	196776699	196777698	-1	1	178490052	178491051	-1	1	171963924	171964923	1	A+	I+	S+	0.351742
ENSG00000073711_ENSPTRG00000015429_ENSMMUG00000000932	3	137166257	137167256	1	3	140582198	140583197	1	2	151851604	151852603	-1	A+	I+	S+	0.351841
ENSG00000103274_ENSPTRG00000007758_ENSMMUG00000020614	16	10744199	10745198	1	16	11058158	11059157	1	20	10810866	10811865	1	A+	I+	S+	0.352318
ENSG00000166598_ENSPTRG00000005372_ENSMMUG00000023469	12	102847290	102848289	1	12	105056430	105057429	1	11	105043281	105044280	1	A+	I+	S+	0.352424
ENSG00000013016_ENSPTRG00000011805_ENSMMUG00000003476	2	31309707	31310706	1	2a	31932027	31933026	1	13	31269444	31270443	1	A+	I+	S+	0.352603
ENSG00000154781_ENSPTRG00000014654_ENSMMUG00000014777	3	14667257	14668256	1	3	15006492	15007491	1	11	84339286	84340285	1	A+	I+	S+	0.352629
ENSG00000066777_ENSPTRG00000020320_ENSMMUG00000014424	8	68418467	68419466	-1	8	65624632	65625631	-1	8	69970882	69971881	-1	A+	I+	S+	0.35279
ENSG00000154553_ENSPTRG00000016654_ENSMMUG00000015407	4	186693651	186694650	-1	4	190230436	190231435	-1	5	177634903	177635902	-1	A+	I+	S+	0.35311
ENSG00000150656_ENSPTRG00000010115_ENSMMUG00000008942	18	70351672	70352671	1	18	71399390	71400389	1	18	68018674	68019673	1	A+	I+	S+	0.353242
ENSG00000152818_ENSPTRG00000018680_ENSMMUG00000019438	6	144653566	144654565	1	6	146818295	146819294	1	4	119385810	119386809	-1	A+	I+	S+	0.353392
ENSG00000163631_ENSPTRG00000016150_ENSMMUG00000003827	4	74487870	74488869	1	4	57099919	57100918	-1	5	56272702	56273701	-1	A+	I+	S+	0.353921
ENSG00000125386_ENSPTRG00000015847_ENSMMUG00000013158	4	2595957	2596956	1	4	2728206	2729205	1	1	1353799	1354798	-1	A+	I+	S+	0.354097
ENSG00000160712_ENSPTRG00000001383_ENSMMUG00000022978	1	152643293	152644292	1	1	133548725	133549724	1	1	132944661	132945660	1	A+	I+	S+	0.354625
ENSG00000118407_ENSPTRG00000018356_ENSMMUG00000019275	6	76260217	76261216	-1	6	76374722	76375721	-1	4	71636254	71637253	-1	A+	I+	S+	0.35465
ENSG00000158786_ENSPTRG00000000280_ENSMMUG00000004135	1	20337406	20338405	1	1	20243277	20244276	1	1	22796667	22797666	1	A+	I+	S+	0.354899
ENSG00000100884_ENSPTRG00000006189_ENSMMUG00000007360	14	23608961	23609960	1	14	22968787	22969786	1	7	86959643	86960642	1	A+	I+	S+	0.355129
ENSG00000113088_ENSPTRG00000016870_ENSMMUG00000020171	5	54354864	54355863	1	5	60909260	60910259	-1	6	52670619	52671618	1	A+	I+	S+	0.355331
ENSG00000136881_ENSPTRG00000021198_ENSMMUG00000023793	9	103173579	103174578	-1	9	100645564	100646563	-1	15	34850028	34851027	1	A+	I+	S+	0.355876
ENSG00000213625_ENSPTRG00000000830_ENSMMUG00000003264	1	65657902	65658901	1	1	66569698	66570697	1	1	68208741	68209740	1	A+	I+	S+	0.356056
ENSG00000120913_ENSPTRG00000020062_ENSMMUG00000018520	8	22491199	22492198	1	8	18921175	18922174	1	8	22527158	22528157	1	A+	I+	S+	0.356155
ENSG00000013392_ENSPTRG00000018380_ENSMMUG00000012590	6	83958817	83959816	1	6	84345794	84346793	1	4	79221816	79222815	1	A+	I+	S+	0.35618
ENSG00000078114_ENSPTRG00000002343_ENSMMUG00000010589	10	21502769	21503768	-1	10	21702378	21703377	-1	9	21396873	21397872	-1	A+	I+	S+	0.356457
ENSG00000198183_ENSPTRG00000013395_ENSMMUG00000008925	20	31286461	31287460	1	20	30229638	30230637	1	10	31342349	31343348	-1	A+	I+	S+	0.356519
ENSG00000136250_ENSPTRG00000019085_ENSMMUG00000022275	7	36730596	36731595	-1	7	37189673	37190672	-1	3	89520330	89521329	1	A+	I+	S+	0.356882
ENSG00000134343_ENSPTRG00000003449_ENSMMUG00000012924	11	26308547	26309546	1	11	26414209	26415208	1	14	45473488	45474487	-1	A+	I+	S+	0.356896
ENSG00000092850_ENSPTRG00000024371_ENSMMUG00000012028	1	36321263	36322262	1	1	36613674	36614673	1	1	38922516	38923515	1	A+	I+	S+	0.357022
ENSG00000120458_ENSPTRG00000004430_ENSMMUG00000008488	11	124175510	124176509	-1	11	123777355	123778354	-1	14	122951363	122952362	-1	A+	I+	S+	0.357053
ENSG00000013375_ENSPTRG00000018379_ENSMMUG00000012589	6	83959691	83960690	-1	6	84346668	84347667	-1	4	79222689	79223688	-1	A+	I+	S+	0.357385
ENSG00000198026_ENSPTRG00000023353_ENSMMUG00000013702	20	44034241	44035240	-1	20	43346299	43347298	-1	10	18517873	18518872	1	A+	I+	S+	0.357424
ENSG00000196344_ENSPTRG00000023060_ENSMMUG00000011253	4	100575549	100576548	-1	4	102650991	102651990	-1	5	92417039	92418038	-1	A+	I+	S+	0.357448
ENSG00000183647_ENSPTRG00000011563_ENSMMUG00000009294	19	62802065	62803064	1	19	63463535	63464534	1	19	63425392	63426391	1	A+	I+	S+	0.357584
ENSG00000163539_ENSPTRG00000014734_ENSMMUG00000001975	3	33734853	33735852	-1	3	34516874	34517873	-1	2	176178445	176179444	-1	A+	I+	S+	0.357627
ENSG00000104177_ENSPTRG00000007042_ENSMMUG00000018834	15	46257843	46258842	-1	15	45416792	45417791	-1	7	26504190	26505189	-1	A+	I+	S+	0.357723
ENSG00000139445_ENSPTRG00000005421_ENSMMUG00000020375	12	108231409	108232408	-1	12	110567914	110568913	-1	11	110332518	110333517	-1	A+	I+	S+	0.357796
ENSG00000164307_ENSPTRG00000017095_ENSMMUG00000002063	5	96169649	96170648	-1	5	97730779	97731778	-1	6	93008578	93009577	-1	A+	I+	S+	0.358019
ENSG00000173436_ENSPTRG00000000269_ENSMMUG00000005855	1	19795054	19796053	1	1	19674967	19675966	1	1	22245310	22246309	1	A+	I+	S+	0.358781
ENSG00000135045_ENSPTRG00000021027_ENSMMUG00000031678	9	76757623	76758622	-1	9	73791733	73792732	-1	15	83733490	83734489	-1	A+	I+	S+	0.359094
ENSG00000153037_ENSPTRG00000017136_ENSMMUG00000000331	5	112223892	112224891	1	5	114121869	114122868	1	6	109180556	109181555	1	A+	I+	S+	0.359227
ENSG00000108578_ENSPTRG00000008959_ENSMMUG00000001026	17	25643205	25644204	-1	17	27002524	27003523	1	16	25531713	25532712	-1	A+	I+	S+	0.359511
ENSG00000121957_ENSPTRG00000001037_ENSMMUG00000010161	1	109220350	109221349	1	1	110431787	110432786	1	1	111891174	111892173	1	A+	I+	S+	0.359655
ENSG00000138778_ENSPTRG00000016330_ENSMMUG00000019089	4	104339016	104340015	-1	4	106525010	106526009	-1	5	96189194	96190193	-1	A+	I+	S+	0.359909
ENSG00000164168_ENSPTRG00000016495_ENSMMUG00000004977	4	148757046	148758045	1	4	151688222	151689221	1	5	139818059	139819058	1	A+	I+	S+	0.360131
ENSG00000185069_ENSPTRG00000004990_ENSMMUG00000014980	12	51457373	51458372	-1	12	36835501	36836500	1	11	49845205	49846204	-1	A+	I+	S+	0.361582
ENSG00000112493_ENSPTRG00000018043_ENSMMUG00000003875	6	33390115	33391114	-1	6	34017356	34018355	-1	4	33028754	33029753	-1	A+	I+	S+	0.361757
ENSG00000163564_ENSPTRG00000001517_ENSMMUG00000004488	1	157166966	157167965	1	1	138197672	138198671	1	1	137536702	137537701	1	A+	I+	S+	0.36177
ENSG00000162148_ENSPTRG00000003744_ENSMMUG00000014913	11	61004168	61005167	1	11	59764950	59765949	1	14	12605665	12606664	-1	A+	I+	S+	0.362646
ENSG00000163291_ENSPTRG00000016204_ENSMMUG00000014501	4	80079607	80080606	-1	4	51494088	51495087	1	5	50659689	50660688	1	A+	I+	S+	0.362663
ENSG00000183763_ENSPTRG00000014939_ENSMMUG00000016476	3	49868997	49869996	-1	3	51038770	51039769	-1	2	86549689	86550688	1	A+	I+	S+	0.363271
ENSG00000204252_ENSPTRG00000018028_ENSMMUG00000015734	6	33085368	33086367	-1	6	33702234	33703233	-1	4	32716486	32717485	-1	A+	I+	S+	0.363319
ENSG00000166596_ENSPTRG00000008755_ENSMMUG00000009399	17	9419684	9420683	1	17	46883535	46884534	-1	16	9333391	9334390	1	A+	I+	S+	0.363375
ENSG00000138182_ENSPTRG00000022813_ENSMMUG00000013485	10	91450347	91451346	1	10	89972947	89973946	1	9	89246013	89247012	1	A+	I+	S+	0.363444
ENSG00000100105_ENSPTRG00000014268_ENSMMUG00000013911	22	30072250	30073249	-1	22	30231933	30232932	-1	10	75237182	75238181	-1	A+	I+	S+	0.363559
ENSG00000118600_ENSPTRG00000005169_ENSMMUG00000011561	12	62458931	62459930	1	12	25706572	25707571	-1	11	60784304	60785303	1	A+	I+	S+	0.363905
ENSG00000157557_ENSPTRG00000013908_ENSMMUG00000009063	21	39098101	39099100	1	21	38526987	38527986	1	3	7832303	7833302	-1	A+	I+	S+	0.365219
ENSG00000171724_ENSPTRG00000008374_ENSMMUG00000011797	16	76378984	76379983	1	16	77816456	77817455	1	20	75961372	75962371	1	A+	I+	S+	0.365532
ENSG00000140382_ENSPTRG00000007326_ENSMMUG00000007430	15	75499285	75500284	1	15	75296418	75297417	1	7	56421452	56422451	1	A+	I+	S+	0.365817
ENSG00000144550_ENSPTRG00000014591_ENSMMUG00000006115	3	9719510	9720509	1	3	9990093	9991092	1	2	51295817	51296816	-1	A+	I+	S+	0.366066
ENSG00000006788_ENSPTRG00000008766_ENSMMUG00000009759	17	10217048	10218047	-1	17	46061985	46062984	1	16	10130378	10131377	-1	A+	I+	S+	0.366753
ENSG00000152104_ENSPTRG00000001976_ENSMMUG00000015632	1	212791266	212792265	-1	1	195095884	195096883	-1	1	155903615	155904614	1	A+	I+	S+	0.366829
ENSG00000115977_ENSPTRG00000012018_ENSMMUG00000007868	2	69724354	69725353	-1	2a	71152054	71153053	-1	13	69891204	69892203	-1	A+	I+	S+	0.367165
ENSG00000109471_ENSPTRG00000016418_ENSMMUG00000021093	4	123597340	123598339	-1	4	125857631	125858630	-1	5	114851902	114852901	-1	A+	I+	S+	0.367224
ENSG00000108588_ENSPTRG00000009522_ENSMMUG00000016761	17	59204690	59205689	-1	17	63043848	63044847	-1	16	59284504	59285503	-1	A+	I+	S+	0.367396
ENSG00000165521_ENSPTRG00000006609_ENSMMUG00000004606	14	88328911	88329910	-1	14	88892727	88893726	-1	7	151998279	151999278	-1	A+	I+	S+	0.368028
ENSG00000017427_ENSPTRG00000024078_ENSMMUG00000002235	12	101398547	101399546	-1	12	103600107	103601106	-1	11	103669725	103670724	-1	A+	I+	S+	0.368663
ENSG00000075142_ENSPTRG00000019376_ENSMMUG00000022696	7	87694251	87695250	-1	7	87843581	87844580	-1	3	129036431	129037430	1	A+	I+	S+	0.368851
ENSG00000137822_ENSPTRG00000006993_ENSMMUG00000017076	15	41449605	41450604	1	15	40494567	40495566	1	7	21806227	21807226	1	A+	I+	S+	0.369095
ENSG00000153064_ENSPTRG00000016317_ENSMMUG00000008441	4	102929919	102930918	1	4	105085755	105086754	1	5	94766373	94767372	1	A+	I+	S+	0.369768
ENSG00000106479_ENSPTRG00000019848_ENSMMUG00000011122	7	149173211	149174210	1	7	150479297	150480296	1	3	187145016	187146015	1	A+	I+	S+	0.370163
ENSG00000070886_ENSPTRG00000000316_ENSMMUG00000020754	1	22761591	22762590	1	1	22727607	22728606	1	1	25151302	25152301	1	A+	I+	S+	0.370452
ENSG00000130313_ENSPTRG00000010677_ENSMMUG00000000195	19	17482432	17483431	1	19	17950316	17951315	1	19	17067003	17068002	1	A+	I+	S+	0.370492
ENSG00000143624_ENSPTRG00000001360_ENSMMUG00000019482	1	151966167	151967166	1	1	132859677	132860676	1	1	132237593	132238592	1	A+	I+	S+	0.370541
ENSG00000137747_ENSPTRG00000004330_ENSMMUG00000007618	11	117305326	117306325	-1	11	116772820	116773819	-1	14	116320716	116321715	-1	A+	I+	S+	0.370543
ENSG00000105556_ENSPTRG00000010142_ENSMMUG00000023717	19	295792	296791	-1	19	287864	288863	-1	19	79081	80080	-1	A+	I+	S+	0.370593
ENSG00000186174_ENSPTRG00000004356_ENSMMUG00000009318	11	118286824	118287823	-1	11	117790232	117791231	-1	14	117307621	117308620	-1	A+	I+	S+	0.370829
ENSG00000111596_ENSPTRG00000005216_ENSMMUG00000014853	12	68922044	68923043	1	12	70565115	70566114	1	11	67185110	67186109	1	A+	I+	S+	0.371417
ENSG00000135476_ENSPTRG00000005009_ENSMMUG00000022021	12	51947818	51948817	1	12	36315312	36316311	-1	11	50331865	50332864	1	A+	I+	S+	0.371668
ENSG00000023843_ENSPTRG00000016543_ENSMMUG00000005449	4	157006876	157007875	-1	4	160102989	160103988	-1	5	148060480	148061479	-1	A+	I+	S+	0.371699
ENSG00000100504_ENSPTRG00000006337_ENSMMUG00000014670	14	50480985	50481984	-1	14	50150655	50151654	-1	7	113996591	113997590	-1	A+	I+	S+	0.371866
ENSG00000154127_ENSPTRG00000004400_ENSMMUG00000002919	11	122030640	122031639	1	11	121589499	121590498	1	14	121027617	121028616	1	A+	I+	S+	0.371871
ENSG00000162896_ENSPTRG00000001921_ENSMMUG00000011220	1	205186431	205187430	-1	1	187350427	187351426	-1	1	163408011	163409010	1	A+	I+	S+	0.373112
ENSG00000006128_ENSPTRG00000019428_ENSMMUG00000014823	7	97198311	97199310	1	7	97431587	97432586	1	3	119513832	119514831	-1	A+	I+	S+	0.373417
ENSG00000154040_ENSPTRG00000009925_ENSMMUG00000004346	18	19971940	19972939	1	18	19952781	19953780	1	18	17163839	17164838	1	A+	I+	S+	0.373898
ENSG00000184530_ENSPTRG00000018584_ENSMMUG00000003243	6	127939012	127940011	1	6	129793794	129794793	1	4	136317964	136318963	-1	A+	I+	S+	0.37485
ENSG00000114062_ENSPTRG00000006829_ENSMMUG00000000628	15	23235222	23236221	-1	15	22852842	22853841	-1	7	4373070	4374069	-1	A+	I+	S+	0.375177
ENSG00000147889_ENSPTRG00000020827_ENSMMUG00000001134	9	21984491	21985490	-1	9	22491439	22492438	-1	15	55042238	55043237	1	A+	I+	S+	0.375452
ENSG00000140284_ENSPTRG00000007062_ENSMMUG00000002876	15	48260716	48261715	1	15	47446697	47447696	1	7	28498475	28499474	1	A+	I+	S+	0.375831
ENSG00000074201_ENSPTRG00000004104_ENSMMUG00000018945	11	77026496	77027495	-1	11	76072672	76073671	-1	14	75833421	75834420	-1	A+	I+	S+	0.375862
ENSG00000205038_ENSPTRG00000030951_ENSMMUG00000000975	8	110442882	110443881	1	8	108543731	108544730	1	8	111770976	111771975	1	A+	I+	S+	0.376928
ENSG00000170684_ENSPTRG00000011136_ENSMMUG00000014156	19	50271529	50272528	-1	19	50683162	50684161	-1	19	51503119	51504118	-1	A+	I+	S+	0.377209
ENSG00000116863_ENSPTRG00000000531_ENSMMUG00000012030	1	36326063	36327062	1	1	36618446	36619445	1	1	38927127	38928126	1	A+	I+	S+	0.377417
ENSG00000108395_ENSPTRG00000009460_ENSMMUG00000011443	17	54539012	54540011	-1	17	58304931	58305930	-1	16	43354007	43355006	-1	A+	I+	S+	0.377445
ENSG00000154783_ENSPTRG00000014656_ENSMMUG00000018446	3	14834583	14835582	1	3	15173540	15174539	1	11	84504566	84505565	1	A+	I+	S+	0.377639
ENSG00000003756_ENSPTRG00000014946_ENSMMUG00000004921	3	50100372	50101371	1	3	51272990	51273989	1	2	86333561	86334560	-1	A+	I+	S+	0.377702
ENSG00000063244_ENSPTRG00000011523_ENSMMUG00000004810	19	60856228	60857227	1	19	61380466	61381465	1	19	61682566	61683565	1	A+	I+	S+	0.377722
ENSG00000137310_ENSPTRG00000017952_ENSMMUG00000015682	6	31233282	31234281	1	6	31789509	31790508	1	4	30726454	30727453	1	A+	I+	S+	0.378213
ENSG00000085449_ENSPTRG00000012980_ENSMMUG00000006159	2	224518297	224519296	-1	2b	229960473	229961472	-1	12	87823429	87824428	-1	A+	I+	S+	0.37845
ENSG00000145839_ENSPTRG00000017261_ENSMMUG00000001950	5	135259416	135260415	-1	5	137585141	137586140	-1	6	132317934	132318933	-1	A+	I+	S+	0.37893
ENSG00000171174_ENSPTRG00000011781_ENSMMUG00000014458	2	27966728	27967727	-1	2a	28499006	28500005	-1	13	27880611	27881610	-1	A+	I+	S+	0.379427
ENSG00000091127_ENSPTRG00000019565_ENSMMUG00000017575	7	104949922	104950921	-1	7	105459638	105460637	-1	3	142937028	142938027	-1	A+	I+	S+	0.379516
ENSG00000167165_ENSPTRG00000013058_ENSMMUG00000021216	2	234190093	234191092	1	2b	239849520	239850519	1	12	97500438	97501437	1	A+	I+	S+	0.379867
ENSG00000153363_ENSPTRG00000001950_ENSMMUG00000007817	1	209621720	209622719	1	1	191845040	191846039	1	1	159024394	159025393	-1	A+	I+	S+	0.381163
ENSG00000105649_ENSPTRG00000010697_ENSMMUG00000005027	19	18175840	18176839	-1	19	18651279	18652278	-1	19	17788546	17789545	-1	A+	I+	S+	0.381165
ENSG00000149308_ENSPTRG00000004248_ENSMMUG00000004157	11	107598540	107599539	-1	11	106934501	106935500	-1	14	106805350	106806349	-1	A+	I+	S+	0.381188
ENSG00000145592_ENSPTRG00000016822_ENSMMUG00000023807	5	40871145	40872144	-1	5	74758256	74759255	1	6	40675198	40676197	-1	A+	I+	S+	0.381259
ENSG00000145331_ENSPTRG00000016307_ENSMMUG00000009090	4	100704198	100705197	-1	4	102784880	102785879	-1	5	92534384	92535383	-1	A+	I+	S+	0.38127
ENSG00000163904_ENSPTRG00000015703_ENSMMUG00000013018	3	186785725	186786724	1	3	191132371	191133370	1	2	101067516	101068515	-1	A+	I+	S+	0.381315
ENSG00000198382_ENSPTRG00000004088_ENSMMUG00000000187	11	75202860	75203859	1	11	74187070	74188069	1	14	73985854	73986853	1	A+	I+	S+	0.381506
ENSG00000112818_ENSPTRG00000018239_ENSMMUG00000023000	6	46868085	46869084	1	6	47880014	47881013	1	4	46621389	46622388	1	A+	I+	S+	0.38194
ENSG00000072201_ENSPTRG00000016062_ENSMMUG00000017401	4	54152482	54153481	-1	4	77017393	77018392	1	5	75802758	75803757	1	A+	I+	S+	0.382506
ENSG00000106771_ENSPTRG00000021237_ENSMMUG00000000695	9	110922047	110923046	-1	9	108538772	108539771	-1	15	27090573	27091572	1	A+	I+	S+	0.382865
ENSG00000189099_ENSPTRG00000016510_ENSMMUG00000009680	4	152416775	152417774	1	4	155400474	155401473	1	5	143514903	143515902	1	A+	I+	S+	0.383362
ENSG00000120314_ENSPTRG00000017323_ENSMMUG00000010012	5	140023606	140024605	1	5	142423916	142424915	1	6	137065516	137066515	1	A+	I+	S+	0.383736
ENSG00000140332_ENSPTRG00000007231_ENSMMUG00000014023	15	68177311	68178310	-1	15	67869180	67870179	-1	7	48743059	48744058	-1	A+	I+	S+	0.383736
ENSG00000116747_ENSPTRG00000001794_ENSMMUG00000022643	1	191294376	191295375	1	1	172863804	172864803	1	1	177538167	177539166	-1	A+	I+	S+	0.383752
ENSG00000105707_ENSPTRG00000010826_ENSMMUG00000004844	19	40222250	40223249	1	19	40537790	40538789	1	19	41530277	41531276	1	A+	I+	S+	0.384416
ENSG00000059378_ENSPTRG00000019761_ENSMMUG00000004224	7	139409991	139410990	-1	7	140704022	140705021	-1	3	177550595	177551594	-1	A+	I+	S+	0.384753
ENSG00000119820_ENSPTRG00000011817_ENSMMUG00000016094	2	32355483	32356482	1	2a	33012133	33013132	1	13	32317510	32318509	1	A+	I+	S+	0.384792
ENSG00000162909_ENSPTRG00000002016_ENSMMUG00000011142	1	221965824	221966823	1	1	204466101	204467100	1	1	146618599	146619598	-1	A+	I+	S+	0.385066
ENSG00000161911_ENSPTRG00000018148_ENSMMUG00000013919	6	41230054	41231053	-1	6	42085886	42086885	-1	4	40977567	40978566	-1	A+	I+	S+	0.385174
ENSG00000154721_ENSPTRG00000013808_ENSMMUG00000008723	21	25932455	25933454	1	21	25466723	25467722	1	3	21032493	21033492	-1	A+	I+	S+	0.385181
ENSG00000105618_ENSPTRG00000011443_ENSMMUG00000022297	19	59309649	59310648	1	19	59813413	59814412	1	19	60204105	60205104	1	A+	I+	S+	0.385344
ENSG00000103351_ENSPTRG00000007702_ENSMMUG00000007569	16	3489964	3490963	1	16	3611578	3612577	1	20	3622824	3623823	1	A+	I+	S+	0.385552
ENSG00000183287_ENSPTRG00000010062_ENSMMUG00000010402	18	55515555	55516554	-1	18	56181088	56182087	-1	18	52955782	52956781	-1	A+	I+	S+	0.38579
ENSG00000124541_ENSPTRG00000018184_ENSMMUG00000002448	6	43096351	43097350	1	6	44032155	44033154	1	4	42909949	42910948	1	A+	I+	S+	0.386543
ENSG00000146021_ENSPTRG00000017272_ENSMMUG00000011925	5	137099449	137100448	-1	5	139450051	139451050	-1	6	134135916	134136915	-1	A+	I+	S+	0.387156
ENSG00000167996_ENSPTRG00000003757_ENSMMUG00000015146	11	61491709	61492708	-1	11	60332375	60333374	-1	14	12063705	12064704	1	A+	I+	S+	0.388147
ENSG00000183648_ENSPTRG00000006649_ENSMMUG00000022428	14	91657907	91658906	-1	14	92309654	92310653	-1	7	155325452	155326451	-1	A+	I+	S+	0.388151
ENSG00000140968_ENSPTRG00000008435_ENSMMUG00000008125	16	84489275	84490274	1	16	86200062	86201061	1	20	84049495	84050494	1	A+	I+	S+	0.389033
ENSG00000053108_ENSPTRG00000017231_ENSMMUG00000003062	5	132976123	132977122	-1	5	135244692	135245691	-1	6	130015591	130016590	-1	A+	I+	S+	0.389216
ENSG00000204258_ENSPTRG00000018025_ENSMMUG00000022626	6	33016796	33017795	-1	6	33632264	33633263	-1	4	32647770	32648769	-1	A+	I+	S+	0.39001
ENSG00000105852_ENSPTRG00000019418_ENSMMUG00000008013	7	94863624	94864623	-1	7	95067413	95068412	-1	3	121870561	121871560	1	A+	I+	S+	0.390096
ENSG00000183571_ENSPTRG00000007492_ENSMMUG00000012309	15	97366315	97367314	-1	15	96999066	97000065	-1	7	79027419	79028418	-1	A+	I+	S+	0.390139
ENSG00000064199_ENSPTRG00000004426_ENSMMUG00000008480	11	124047950	124048949	1	11	123648434	123649433	1	14	122824487	122825486	1	A+	I+	S+	0.390515
ENSG00000160868_ENSPTRG00000019460_ENSMMUG00000022730	7	99219745	99220744	-1	7	99636106	99637105	-1	3	47056792	47057791	-1	A+	I+	S+	0.391161
ENSG00000149636_ENSPTRG00000013464_ENSMMUG00000005576	20	34835564	34836563	-1	20	33937543	33938542	-1	10	27686122	27687121	1	A+	I+	S+	0.391286
ENSG00000160785_ENSPTRG00000001449_ENSMMUG00000004902	1	154429502	154430501	1	1	135392795	135393794	1	1	134792073	134793072	1	A+	I+	S+	0.391567
ENSG00000124003_ENSPTRG00000012975_ENSMMUG00000015649	2	223243749	223244748	1	2b	228666576	228667575	1	12	86548292	86549291	1	A+	I+	S+	0.39179
ENSG00000172819_ENSPTRG00000005007_ENSMMUG00000022017	12	51912304	51913303	-1	12	36352737	36353736	1	11	50294388	50295387	-1	A+	I+	S+	0.391836
ENSG00000107807_ENSPTRG00000002867_ENSMMUG00000017667	10	102879597	102880596	1	10	101487218	101488217	1	9	100742895	100743894	1	A+	I+	S+	0.391911
ENSG00000005700_ENSPTRG00000018375_ENSMMUG00000010749	6	83014191	83015190	-1	6	83362145	83363144	-1	4	78294091	78295090	-1	A+	I+	S+	0.392216
ENSG00000172009_ENSPTRG00000010244_ENSMMUG00000007268	19	2735506	2736505	1	19	2811632	2812631	1	19	2616599	2617598	1	A+	I+	S+	0.392305
ENSG00000143971_ENSPTRG00000011996_ENSMMUG00000004781	2	67476946	67477945	1	2a	68875275	68876274	1	13	67669041	67670040	1	A+	I+	S+	0.39253
ENSG00000181396_ENSPTRG00000009802_ENSMMUG00000019220	17	77969752	77970751	-1	17	82654148	82655147	-1	16	77899827	77900826	-1	A+	I+	S+	0.392564
ENSG00000112079_ENSPTRG00000018105_ENSMMUG00000020558	6	36623226	36624225	-1	6	37342531	37343530	-1	4	36304167	36305166	-1	A+	I+	S+	0.392812
ENSG00000049541_ENSPTRG00000019289_ENSMMUG00000003843	7	73306675	73307674	-1	7	73847216	73848215	-1	3	51700695	51701694	-1	A+	I+	S+	0.392869
ENSG00000151332_ENSPTRG00000006273_ENSMMUG00000004856	14	35859597	35860596	-1	14	35434312	35435311	-1	7	99289693	99290692	-1	A+	I+	S+	0.392934
ENSG00000143891_ENSPTRG00000011850_ENSMMUG00000008248	2	38745743	38746742	1	2a	39524796	39525795	1	13	38643652	38644651	1	A+	I+	S+	0.393039
ENSG00000138078_ENSPTRG00000011884_ENSMMUG00000006311	2	44440394	44441393	-1	2a	45406059	45407058	-1	13	44501960	44502959	-1	A+	I+	S+	0.393043
ENSG00000113811_ENSPTRG00000015030_ENSMMUG00000019272	3	53901030	53902029	-1	3	55192157	55193156	-1	2	82445654	82446653	1	A+	I+	S+	0.393121
ENSG00000129103_ENSPTRG00000019207_ENSMMUG00000015275	7	56098411	56099410	1	7	57090065	57091064	1	3	70063317	70064316	-1	A+	I+	S+	0.393129
ENSG00000140464_ENSPTRG00000007266_ENSMMUG00000002569	15	72073067	72074066	1	15	71798542	71799541	1	7	52678395	52679394	1	A+	I+	S+	0.39342
ENSG00000140526_ENSPTRG00000007427_ENSMMUG00000014414	15	87431429	87432428	1	15	86818332	86819331	1	7	68710675	68711674	1	A+	I+	S+	0.393488
ENSG00000171885_ENSPTRG00000009936_ENSMMUG00000014934	18	22699715	22700714	-1	18	22719211	22720210	-1	18	19857152	19858151	-1	A+	I+	S+	0.393646
ENSG00000134138_ENSPTRG00000006901_ENSMMUG00000006840	15	35189741	35190740	-1	15	34007461	34008460	-1	7	15440978	15441977	-1	A+	I+	S+	0.394132
ENSG00000144736_ENSPTRG00000015106_ENSMMUG00000009571	3	72980290	72981289	-1	3	74740905	74741904	-1	2	63363951	63364950	1	A+	I+	S+	0.394794
ENSG00000152766_ENSPTRG00000002726_ENSMMUG00000000470	10	90601497	90602496	-1	10	89113032	89114031	-1	9	88424581	88425580	-1	A+	I+	S+	0.395457
ENSG00000060762_ENSPTRG00000024084_ENSMMUG00000011739	6	166716477	166717476	-1	6	169504728	169505727	-1	4	163311064	163312063	-1	A+	I+	S+	0.396343
ENSG00000206549_ENSPTRG00000030254_ENSMMUG00000021250	3	46734369	46735368	-1	3	47756581	47757580	-1	2	89803927	89804926	1	A+	I+	S+	0.396444
ENSG00000088320_ENSPTRG00000013354_ENSMMUG00000005117	20	29525766	29526765	1	20	28392337	28393336	1	10	33096432	33097431	-1	A+	I+	S+	0.396615
ENSG00000178295_ENSPTRG00000011678_ENSMMUG00000012058	2	17797658	17798657	1	2a	18108441	18109440	1	13	17692343	17693342	1	A+	I+	S+	0.396796
ENSG00000178038_ENSPTRG00000014855_ENSMMUG00000021247	3	46710196	46711195	-1	3	47731206	47732205	-1	2	89827812	89828811	1	A+	I+	S+	0.397403
ENSG00000116288_ENSPTRG00000000102_ENSMMUG00000019671	1	7943310	7944309	1	1	8040278	8041277	1	1	10989385	10990384	1	A+	I+	S+	0.397886
ENSG00000163593_ENSPTRG00000012814_ENSMMUG00000001882	2	202645282	202646281	1	2b	207551045	207552044	1	12	65881937	65882936	1	A+	I+	S+	0.398363
ENSG00000158806_ENSPTRG00000020045_ENSMMUG00000002034	8	21936591	21937590	1	8	18353393	18354392	1	8	21947055	21948054	1	A+	I+	S+	0.39855
ENSG00000140527_ENSPTRG00000007438_ENSMMUG00000015394	15	88034032	88035031	1	15	87430096	87431095	1	7	69317015	69318014	1	A+	I+	S+	0.398633
ENSG00000169762_ENSPTRG00000015933_ENSMMUG00000001747	4	15837193	15838192	-1	4	16166500	16167499	-1	5	11043869	11044868	-1	A+	I+	S+	0.398899
ENSG00000130382_ENSPTRG00000010356_ENSMMUG00000005697	19	6230960	6231959	-1	19	6404419	6405418	-1	19	6189508	6190507	-1	A+	I+	S+	0.398965
ENSG00000096717_ENSPTRG00000002548_ENSMMUG00000030531	10	69313433	69314432	1	10	66880667	66881666	1	9	69369159	69370158	-1	A+	I+	S+	0.39935
ENSG00000106328_ENSPTRG00000019652_ENSMMUG00000015427	7	127019925	127020924	1	7	128026452	128027451	1	3	165141671	165142670	1	A+	I+	S+	0.399395
ENSG00000141506_ENSPTRG00000008751_ENSMMUG00000005792	17	8756560	8757559	-1	17	47571104	47572103	1	16	8662285	8663284	-1	A+	I+	S+	0.39993
ENSG00000197847_ENSPTRG00000024168_ENSMMUG00000022029	11	64736885	64737884	1	11	63652266	63653265	1	14	9221741	9222740	-1	A+	I+	S+	0.40006
ENSG00000117697_ENSPTRG00000001966_ENSMMUG00000019287	1	211031763	211032762	-1	1	193283531	193284530	-1	1	157634642	157635641	1	A+	I+	S+	0.400951
ENSG00000165630_ENSPTRG00000002306_ENSMMUG00000015071	10	13667945	13668944	1	10	13931528	13932527	1	9	13851722	13852721	1	A+	I+	S+	0.401035
ENSG00000115590_ENSPTRG00000012297_ENSMMUG00000020739	2	101973738	101974737	1	2a	103050309	103051308	1	13	101930848	101931847	1	A+	I+	S+	0.401403
ENSG00000109519_ENSPTRG00000015894_ENSMMUG00000017003	4	7120702	7121701	-1	4	7258781	7259780	-1	5	1732310	1733309	1	A+	I+	S+	0.401747
ENSG00000203797_ENSPTRG00000018498_ENSMMUG00000008185	6	110847426	110848425	-1	6	112302614	112303613	-1	4	153543246	153544245	1	A+	I+	S+	0.401851
ENSG00000172613_ENSPTRG00000003952_ENSMMUG00000017275	11	66914999	66915998	1	11	65882570	65883569	1	14	7070048	7071047	-1	A+	I+	S+	0.402262
ENSG00000163623_ENSPTRG00000016239_ENSMMUG00000021161	4	85638412	85639411	-1	4	45807647	45808646	1	5	45041314	45042313	1	A+	I+	S+	0.402403
ENSG00000132434_ENSPTRG00000019197_ENSMMUG00000004591	7	55399635	55400634	1	7	56359827	56360826	1	3	70966858	70967857	-1	A+	I+	S+	0.402571
ENSG00000151729_ENSPTRG00000016646_ENSMMUG00000015472	4	186300392	186301391	1	4	189827484	189828483	1	5	177235820	177236819	1	A+	I+	S+	0.402774
ENSG00000183172_ENSPTRG00000014448_ENSMMUG00000013061	22	40804645	40805644	1	22	41133021	41134020	1	10	86047144	86048143	1	A+	I+	S+	0.403407
ENSG00000015592_ENSPTRG00000020102_ENSMMUG00000018670	8	27171844	27172843	-1	8	23723654	23724653	-1	8	27404369	27405368	-1	A+	I+	S+	0.403456
ENSG00000197453_ENSPTRG00000022788_ENSMMUG00000003680	6	109978434	109979433	-1	6	111415656	111416655	-1	4	154361585	154362584	1	A+	I+	S+	0.404177
ENSG00000127837_ENSPTRG00000012913_ENSMMUG00000022812	2	218843138	218844137	-1	2b	224180716	224181715	-1	12	82091169	82092168	-1	A+	I+	S+	0.404332
ENSG00000167186_ENSPTRG00000007828_ENSMMUG00000006604	16	18985428	18986427	1	16	19172725	19173724	1	20	18034596	18035595	1	A+	I+	S+	0.40485
ENSG00000112706_ENSPTRG00000018360_ENSMMUG00000005035	6	76839056	76840055	-1	6	76973601	76974600	-1	4	72200174	72201173	-1	A+	I+	S+	0.404882
ENSG00000172497_ENSPTRG00000017048_ENSMMUG00000020656	5	80725710	80726709	-1	5	34274882	34275881	1	6	77577364	77578363	-1	A+	I+	S+	0.405372
ENSG00000027644_ENSPTRG00000001477_ENSMMUG00000012422	1	155095291	155096290	-1	1	136078018	136079017	-1	1	135468783	135469782	-1	A+	I+	S+	0.405667
ENSG00000168658_ENSPTRG00000012263_ENSMMUG00000021185	2	98069027	98070026	1	2a	98992483	98993482	1	13	97968241	97969240	1	A+	I+	S+	0.405845
ENSG00000108091_ENSPTRG00000002524_ENSMMUG00000018198	10	61336315	61337314	-1	10	58754322	58755321	-1	9	77380538	77381537	1	A+	I+	S+	0.405911
ENSG00000112167_ENSPTRG00000018132_ENSMMUG00000015747	6	39190928	39191927	-1	6	40005731	40006730	-1	4	38938154	38939153	-1	A+	I+	S+	0.406617
ENSG00000111052_ENSPTRG00000005262_ENSMMUG00000011671	12	79855826	79856825	-1	12	81585687	81586686	-1	11	77883381	77884380	-1	A+	I+	S+	0.407098
ENSG00000158258_ENSPTRG00000015463_ENSMMUG00000003169	3	141135907	141136906	1	3	144595543	144596542	1	2	147886534	147887533	-1	A+	I+	S+	0.407438
ENSG00000047249_ENSPTRG00000020249_ENSMMUG00000004064	8	54918404	54919403	-1	8	51935290	51936289	-1	8	56433320	56434319	-1	A+	I+	S+	0.407811
ENSG00000100603_ENSPTRG00000006587_ENSMMUG00000029255	14	77297251	77298250	-1	14	77576446	77577445	-1	7	140915133	140916132	-1	A+	I+	S+	0.408019
ENSG00000110171_ENSPTRG00000003290_ENSMMUG00000007728	11	6451791	6452790	-1	11	6326740	6327739	-1	14	65729286	65730285	1	A+	I+	S+	0.408091
[truncated: 15,072 more rows]
