# Supplementary material for: Gene Promoter Evolution Targets the Center of the Human Protein Interaction Network
Source: PLoS One. 2010 Jul 8;5(7):e11476. doi: 10.1371/journal.pone.0011476 (PMC2900212; doi:10.1371/journal.pone.0011476)
Supplement: Table S4 — Data set of the centrality parameters. (0.72 MB XLS) [file pone.0011476.s005.xls]

## Sheet: Legend
Table S4. Centrality parameters.
Table S4a: Prom+. Table S4b: Reference of Prom+. Table S4c: Cod+. Table S4d: Reference of Cod+.

## Sheet: Table S4a
Ensembl Code	Uniprot Code	IntAct Code	Degree	Betweenness	ASPL	EVC
ENSG00000013275	P43686	EBI-743997	25	0.00095561	3.35319	0.133639
ENSG00000014123	O94874	EBI-1048088	5	3.55576e-05	3.98278	0.0142888
ENSG00000023445	Q13489	EBI-517709	2	3.09703e-06	4.01454	0.0103746
ENSG00000023734	Q9Y3F4	EBI-727414	16	0.00140593	3.44426	0.130959
ENSG00000026025	P08670	EBI-353844	85	0.0169096	3.07653	0.168492
ENSG00000029153	Q8WYA1	EBI-1793513	2	0.000127551	5.04209	0.000157025
ENSG00000035115	Q96HL8	EBI-722667	2	0	4.03686	0.0049551
ENSG00000047315	P30876	EBI-394712	9	0.000558364	3.83265	0.0274617
ENSG00000047457	P00450	EBI-1220171	2	0	4.45625	0.00143565
ENSG00000053747	Q16787	EBI-725611	2	3.30163e-05	4.50574	0.00292661
ENSG00000056558	Q13077	EBI-359224	34	0.00177387	3.36416	0.15595
ENSG00000074590	O60285	EBI-1046789	7	0.000170821	4.05727	0.00573715
ENSG00000080031	Q9HD43	EBI-1267176	1	0	4.60727	0.00124344
ENSG00000080986	O14777	EBI-715849	15	0.000922322	4.14541	0.00184093
ENSG00000081014	Q9UPM8	EBI-1222435	1	0	4.36684	0.00133204
ENSG00000081307	Q9GZZ9	EBI-747805	2	1.88666e-06	4.30957	0.00498631
ENSG00000082146	Q9C0K7	EBI-306893	3	0.000157128	3.76518	0.0236322
ENSG00000084092	Q8NC60	EBI-717871	11	0.000875517	3.88202	0.0148074
ENSG00000085760	P46199	EBI-359432	3	3.87911e-05	4.01301	0.0103624
ENSG00000086200	Q9UI26	EBI-748752	8	0.000407747	3.73865	0.0321591
ENSG00000087237	P11597	EBI-723839	2	2.02779e-05	4.06556	0.00331443
ENSG00000091129	Q92823	EBI-296950	3	1.80327e-05	5.67526	1.21735e-05
ENSG00000096968	O60674	EBI-518647	8	0.00070609	3.70293	0.0355385
ENSG00000099901	P43487	EBI-1032909	15	0.000329819	3.48686	0.162513
ENSG00000100201	Q92841	EBI-746012	5	5.07953e-05	4.10969	0.0037452
ENSG00000100201	Q92841-1	EBI-746027	1	0	4.10051	0.00789134
ENSG00000100209	Q8IWL3	EBI-1805738	3	1.78244e-07	4.59643	0.00130717
ENSG00000100353	O15371	EBI-353818	10	0.000369548	3.38648	0.119396
ENSG00000100462	O14744	EBI-351098	11	0.00042887	3.54898	0.0591428
ENSG00000100714	P11586	EBI-709638	12	0.000363525	3.48329	0.113388
ENSG00000100811	P25490	EBI-765538	1	0	4.71786	0.000308952
ENSG00000100908	Q9Y3B6	EBI-748366	1	0	5.24324	0.000229588
ENSG00000101444	P23526	EBI-1053240	8	6.37804e-05	3.57895	0.10075
ENSG00000101474	Q9HDC9	EBI-723950	2	0.000255135	5.77755	1.17104e-05
ENSG00000101773	Q99708	EBI-1263531	3	0	4.47781	0.000889222
ENSG00000103723	Q13367	EBI-1642811	1	0	3.96913	0.0151758
ENSG00000104936	Q09013	EBI-692774	5	0.000430393	3.88138	0.0048502
ENSG00000105402	P54920	EBI-749652	5	0.000570249	3.77423	0.029618
ENSG00000106803	P60468	EBI-1788819	1	0	4.62436	0.00172752
ENSG00000107020	Q9HBL7	EBI-714824	2	8.41291e-06	4.01658	0.00374127
ENSG00000107968	P41279	EBI-354900	27	0.000631931	3.54158	0.165945
ENSG00000108654	P17844	EBI-351962	22	0.00261534	3.22704	0.15143
ENSG00000108788	Q9UH92	EBI-741109	3	2.69571e-05	4.3139	0.00407459
ENSG00000108984	P52564	EBI-448135	5	0.000182266	4.53087	0.000556775
ENSG00000109458	Q13480	EBI-517684	9	5.05281e-05	4.25204	0.00525958
ENSG00000109689	Q9P246	EBI-448891	1	0	5.51186	9.69966e-05
ENSG00000109906	Q05516	EBI-711925	51	0.00819798	3.26926	0.0559543
ENSG00000109920	Q8N3X1	EBI-310600	1	0	5.40102	7.80127e-05
ENSG00000110367	P26196	EBI-351257	10	0.00136418	3.48865	0.0404275
ENSG00000110435	O00330	EBI-751566	2	7.57373e-06	4.10255	0.00310356
ENSG00000111011	Q7L4I2	EBI-953753	1	0	4.15931	0.001832
ENSG00000111144	P09960	EBI-721089	7	0.000121936	3.67653	0.0785744
ENSG00000111229	O15145	EBI-351829	13	0.000974982	3.57844	0.0306541
ENSG00000111231	Q9UHW5	EBI-395491	2	0	4.34681	0.00408735
ENSG00000111875	Q9Y294	EBI-749553	4	5.15607e-05	4.21875	0.00367424
ENSG00000111907	Q16890	EBI-717470	8	0.00028407	4.24694	0.00233416
ENSG00000112081	P84103	EBI-372557	6	0.000161126	3.6875	0.0222246
ENSG00000112658	P11831	EBI-493034	3	0.000510204	4.9676	0.000418005
ENSG00000112983	Q9H0E9	EBI-769266	9	4.17974e-05	3.86237	0.0212482
ENSG00000113240	Q9HAZ1	EBI-633400	1	0	6.10599	2.54412e-06
ENSG00000113360	Q9NRR4	EBI-528367	6	0.00063867	3.70421	0.0299089
ENSG00000113368	P20700	EBI-968218	5	0.00014825	3.82602	0.0308565
ENSG00000114026	O15527	EBI-721675	3	0.000517058	4.46365	0.00100332
ENSG00000114204	O75830	EBI-750144	2	0	4.15268	0.00196818
ENSG00000114993	Q9BST9	EBI-446694	1	0	4.70561	0.000878469
ENSG00000115109	Q9HCM4	EBI-1047162	2	2.7839e-06	4.00281	0.0146346
ENSG00000115355	Q3V6T2	EBI-2266839	3	0.000105986	3.90804	0.0154164
ENSG00000115657	Q9NP58	EBI-2115230	2	3.82882e-05	4.45281	0.001002
ENSG00000115808	O43815	EBI-1046642	4	6.04551e-06	3.80842	0.027909
ENSG00000115808	O43815-1	EBI-1266291	1	0	4.17372	0.00621368
ENSG00000115808	O43815-2	EBI-1266294	3	3.79014e-07	4.12934	0.0079425
ENSG00000116001	P31483	EBI-1387216	2	1.49226e-05	4.06786	0.00783641
ENSG00000116815	P19256	EBI-718785	2	1.46148e-05	4.1736	0.0059008
ENSG00000116918	Q99598	EBI-742638	5	0.000140302	4.10306	0.00199046
ENSG00000117222	Q15291	EBI-592823	10	0.000343006	4.09069	0.00540214
ENSG00000118007	Q8WVM7	EBI-1175097	6	2.09829e-07	4.42258	0.00324447
ENSG00000119285	Q9H583	EBI-1048716	4	0.000297287	4.14796	0.00841618
ENSG00000119509	Q9Y283	EBI-751472	2	3.15291e-05	4.35459	0.00680353
ENSG00000119711	Q02252	EBI-2107242	1	0	4.73099	0.000481392
ENSG00000120438	P17987	EBI-356553	17	0.000261808	3.50281	0.089737
ENSG00000120868	O14727	EBI-446492	3	9.71028e-06	4.20625	0.00572517
ENSG00000121022	Q92905	EBI-594661	18	0.00226392	3.61786	0.0265396
ENSG00000121931	Q5T3J3	EBI-473196	14	0.000134972	3.75523	0.011488
ENSG00000121989	P27037	EBI-296189	1	0	4.47168	0.000649095
ENSG00000124702	Q9BQ90	EBI-1055396	2	7.53698e-06	4.47513	0.00134859
ENSG00000124733	Q16626	EBI-744921	1	0	4.44885	0.00123246
ENSG00000125149	Q9BSU1	EBI-946080	1	0	4.7611	0.000357824
ENSG00000125637	Q8NDX1-1	EBI-2211922	1	0	4.10051	0.00789134
ENSG00000125863	Q9NPJ1	EBI-721319	1	0	4.34184	0.00143165
ENSG00000125954	P49356	EBI-602349	3	1.89413e-05	4.39439	0.00422426
ENSG00000126067	P49721	EBI-359335	5	0	3.75587	0.0476222
ENSG00000127526	Q96K37	EBI-720094	4	3.19079e-05	4.67219	0.000391927
ENSG00000127863	Q9NS68	EBI-530381	3	1.29834e-05	3.98061	0.0134223
ENSG00000128951	P33316	EBI-353224	6	0.000320622	3.63597	0.0376075
ENSG00000131747	P11388	EBI-539628	6	0.000158988	3.79324	0.0178757
ENSG00000132356	Q13131	EBI-1181405	7	0.00028024	3.76378	0.0375526
ENSG00000132589	Q14254	EBI-348613	4	8.38037e-05	4.0875	0.00693748
ENSG00000132604	Q15554	EBI-706637	6	1.93722e-05	4.59133	0.000824594
ENSG00000132604	Q15554-2	EBI-706651	2	0	5.00242	0.000127532
ENSG00000135299	Q9Y2G4	EBI-1054868	1	0	4.60166	0.00170325
ENSG00000135443	P78386	EBI-1049371	10	0.000534067	3.73138	0.0204093
ENSG00000135677	P15586	EBI-1752200	5	7.77345e-06	3.67921	0.0403563
ENSG00000136861	Q96SN8	EBI-308374	16	0.00202716	3.68546	0.012011
ENSG00000137288	Q9BRT2	EBI-1054584	2	2.88683e-06	3.76518	0.0424098
ENSG00000137574	Q96RS0	EBI-949244	1	0	4.44885	0.000963631
ENSG00000138095	P42704	EBI-1050853	24	0.00158449	3.28699	0.189013
ENSG00000138430	Q9NTK5	EBI-766468	6	0.000479467	3.94286	0.00754434
ENSG00000138686	Q8IWZ6	EBI-1806001	7	8.00354e-05	4.22921	0.00282394
ENSG00000139505	Q9Y217	EBI-766064	1	0	4.71786	0.000308952
ENSG00000140263	Q00796	EBI-750068	2	1.49338e-06	4.1227	0.0134315
ENSG00000140299	Q12982	EBI-752094	3	4.26899e-05	4.62156	0.000367224
ENSG00000140905	P23434	EBI-715444	3	2.70122e-05	4.11378	0.0025884
ENSG00000141325	Q96GE4	EBI-372775	1	0	4.78508	0.000202747
ENSG00000141543	P38919	EBI-299104	13	0.000761239	3.58163	0.0363178
ENSG00000142528	Q8WTR7	EBI-751409	2	0.000255135	5.03508	0.000101854
ENSG00000142599	Q9P2R6	EBI-948076	19	0.000865922	3.58482	0.015803
ENSG00000142867	O95999	EBI-958922	4	0.000268547	4.22755	0.0032594
ENSG00000143198	O14880	EBI-724754	1	0	5.01263	0.000394222
ENSG00000144724	P23470	EBI-2258115	22	0.00029955	4.02679	0.00486846
ENSG00000145050	P55145	EBI-1044104	1	0	3.89656	0.0274806
ENSG00000145354	Q8N5K1	EBI-1045797	2	1.94444e-06	3.85791	0.0340547
ENSG00000145936	Q16558	EBI-751819	1	0	4.19184	0.00247203
ENSG00000146963	Q9Y383	EBI-352851	37	0.00817103	3.26046	0.0516995
ENSG00000149100	Q7L2H7	EBI-353901	12	0.000196024	3.50816	0.115941
ENSG00000149311	Q13315	EBI-495465	14	0.00137593	3.60204	0.0254215
ENSG00000149499	Q32P44	EBI-1046713	3	2.95498e-05	3.8926	0.00928246
ENSG00000151414	Q8TDX7	EBI-1055945	1	0	4.44298	0.00192918
ENSG00000152556	P08237	EBI-514788	3	0.000118934	3.88036	0.021686
ENSG00000153107	Q9H1A4	EBI-395918	1	0	4.23533	0.00404873
ENSG00000153140	O15182	EBI-712959	5	0.000203265	4.16327	0.0033206
ENSG00000154001	Q16537	EBI-968374	7	0.000156488	3.92959	0.0159999
ENSG00000154237	Q38SD2	EBI-1050422	6	4.55969e-05	4.04426	0.00530913
ENSG00000155428	Q86UV6	EBI-2340301	2	4.52452e-06	4.42526	0.00111785
ENSG00000157916	O15258	EBI-716910	3	1.94655e-05	4.17232	0.0020538
ENSG00000158092	P16333	EBI-389883	162	0.00703696	3.39885	0.172742
ENSG00000159140	P18583	EBI-1053513	1	0	4.07462	0.00464999
ENSG00000159592	Q9HC44	EBI-746674	3	6.54912e-05	3.95204	0.00584262
ENSG00000160299	O95613	EBI-530012	2	8.22866e-06	4.11148	0.00414434
ENSG00000162384	Q9NWV4	EBI-724109	1	0	4.48737	0.000853599
ENSG00000163017	P63267	EBI-297795	2	1.5797e-05	3.63622	0.0380713
ENSG00000163743	Q96PM5	EBI-947779	3	5.49873e-05	4.07219	0.00311691
ENSG00000163914	P08100	EBI-1394177	2	0	4.99311	0.000263152
ENSG00000164062	P13798	EBI-723792	5	0.000126395	3.79388	0.0404139
ENSG00000164506	Q5T5C0	EBI-1021566	1	0	4.10944	0.00909344
ENSG00000164758	Q96HR3	EBI-394659	6	0	4.17245	0.0138498
ENSG00000164815	O43913	EBI-374928	11	2.11565e-05	3.88941	0.0179277
ENSG00000165280	P55072	EBI-355164	31	0.00428665	3.43304	0.0934471
ENSG00000165416	Q9Y2Z0	EBI-307008	1	0	4.04069	0.0130524
ENSG00000165480	Q8IX90-1	EBI-1773985	2	1.85698e-06	4.09171	0.00889716
ENSG00000166171	Q9BVM2	EBI-749988	2	0	3.99401	0.0163878
ENSG00000166762	Q96P56	EBI-2215024	1	0	5.28253	3.90002e-05
ENSG00000166971	Q9H8T0	EBI-711399	26	0.00202222	3.62959	0.0227773
ENSG00000167005	O43809	EBI-355720	20	0.00216822	3.26645	0.138771
ENSG00000167110	Q08379	EBI-618309	11	0.00050007	3.95574	0.00535438
ENSG00000168003	P08195	EBI-702356	9	0.000206475	3.6375	0.0377271
ENSG00000168394	Q03518	EBI-747259	10	0.00142185	3.91237	0.00622007
ENSG00000169016	O75461	EBI-749694	2	6.5102e-09	5.63839	8.94952e-05
ENSG00000169679	O43683	EBI-748936	3	8.13236e-05	4.00829	0.0053319
ENSG00000169740	P17041	EBI-1965483	1	0	3.79388	0.0228955
ENSG00000170011	Q8NFW9	EBI-1759414	3	5.46013e-06	3.7449	0.0305341
ENSG00000171311	Q9Y3B2	EBI-371892	7	9.57889e-05	4.36033	0.00165035
ENSG00000171345	P08727	EBI-742756	14	0.000212524	3.96773	0.00384781
ENSG00000171793	P17812	EBI-1042983	12	0.000813991	3.3713	0.131348
ENSG00000172071	Q9NZJ5	EBI-766076	3	0.000134338	4.02844	0.00913582
ENSG00000172239	Q9H074	EBI-81519	1	0	4.17755	0.00547042
ENSG00000172661	Q9Y4E1	EBI-948957	1	0	4.16008	0.00193993
ENSG00000173141	Q9BQC6	EBI-1055359	1	0	4.2602	0.00801805
ENSG00000173914	Q9BQ04	EBI-715531	3	5.02926e-05	4.19005	0.0052469
ENSG00000174842	Q92990	EBI-726150	1	0	4.93852	0.000333056
ENSG00000175348	Q9NQ34	EBI-724458	1	0	4.46645	0.00112685
ENSG00000176974	P34896	EBI-715117	3	3.88271e-05	4.33763	0.00125865
ENSG00000177302	Q13472	EBI-621345	2	0	5.19885	0.000103374
ENSG00000178538	P35219	EBI-718700	1	0	5.20064	6.9529e-05
ENSG00000180228	O75569	EBI-713955	7	6.08952e-05	3.80102	0.0137477
ENSG00000182473	Q9UPT5	EBI-720048	14	0.000817757	3.79171	0.00818289
ENSG00000184708	Q9NRA8	EBI-301024	8	0.000942944	3.62628	0.0181123
ENSG00000185624	P07237	EBI-395883	18	0.00195137	3.38699	0.076102
ENSG00000185658	Q9NSI6	EBI-1996384	1	0	4.53469	0.00115339
ENSG00000186468	P62266	EBI-353072	6	0.000316616	3.56212	0.0561905
ENSG00000187742	Q96T21	EBI-954116	1	0	5.60842	1.0383e-05
ENSG00000189043	O00483	EBI-1049381	2	6.04153e-06	4.19056	0.00675408
ENSG00000196782	Q96JK9	EBI-1043855	1	0	5.11913	0.000141719
ENSG00000197586	O75354	EBI-948661	1	0	4.16008	0.00193993
ENSG00000198087	Q9Y5K6	EBI-298152	5	1.07353e-05	4.12538	0.0124619
ENSG00000198707	O15078	EBI-1811944	2	0	4.59196	0.00060156
ENSG00000198964	Q86VZ5	EBI-948343	1	0	4.16008	0.00193993
ENSG00000204220	O15212	EBI-356973	3	1.31064e-05	3.88788	0.0202562
ENSG00000204713	P14373	EBI-719493	25	0.00306729	3.62181	0.0205871

## Sheet: Table S4b
Ensembl Code	Uniprot Code	IntAct Code	Degree	Betweenness	ASPL	EVC
ENSG00000000457	Q8IZE3	EBI-1380680	2	2.72e-07	4.49196	0.0049056
ENSG00000001167	P23511	EBI-389739	6	0.000690973	4.04349	0.00316774
ENSG00000001626	P13569	EBI-349854	120	0.0161741	3.27156	0.145758
ENSG00000002745	Q9UBV4	EBI-765952	1	0	4.71786	0.000308952
ENSG00000002822	Q9Y6D9	EBI-742610	11	0.000348173	3.81008	0.00757273
ENSG00000003147	Q05084	EBI-1046751	4	1.19164e-05	4.45344	0.00230396
ENSG00000003402	O15519	EBI-514941	18	0.000330308	3.65599	0.0368193
ENSG00000003756	P52756	EBI-714003	1	0	4.35804	0.00194426
ENSG00000004142	Q9Y2S7	EBI-713000	4	5.09344e-05	4.11735	0.00505346
ENSG00000004455	P54819	EBI-1056291	9	4.78455e-05	3.57742	0.111382
ENSG00000004838	O75800	EBI-747061	1	0	4.50804	0.000794854
ENSG00000004846	Q2M3G0	EBI-780706	1	0	5.91148	4.84099e-06
ENSG00000004897	P30260	EBI-994813	13	0.00163904	3.64005	0.040991
ENSG00000005194	Q6FI81	EBI-750511	1	0	4.62423	0.00107179
ENSG00000005469	Q9UKG9	EBI-1222820	1	0	4.36684	0.00133204
ENSG00000005700	Q9P2D0	EBI-1052017	5	0.000110608	4.19681	0.00341096
ENSG00000005700	Q9P2D0-4	EBI-1521221	1	0	5.40969	3.98636e-05
ENSG00000005810	O75592	EBI-1043774	3	1.20478e-05	3.99605	0.00820966
ENSG00000005882	Q15119	EBI-726271	3	0.000282239	4.49694	0.000587072
ENSG00000006125	P63010	EBI-432924	20	0.00278705	3.44911	0.0448483
ENSG00000006128	P20366	EBI-717291	2	1.51169e-05	4.32015	0.00103627
ENSG00000006283	O43497	EBI-946847	1	0	4.15931	0.001832
ENSG00000006530	Q53H12	EBI-2269837	1	0	4.31977	0.00465785
ENSG00000006634	Q9UBU7	EBI-372690	1	0	4.77334	0.000435085
ENSG00000006740	Q17R89	EBI-720416	1	0	5.53852	7.24601e-05
ENSG00000006744	Q9BQ52	EBI-718223	5	0.000147585	4.11276	0.00294984
ENSG00000006747	Q9Y6U3	EBI-350454	3	1.39891e-05	3.67615	0.0444856
ENSG00000006788	Q9UKX3	EBI-373433	1	0	5.30051	4.79289e-05
ENSG00000007402	Q9NY47	EBI-1221035	1	0	4.73661	0.000352661
ENSG00000007923	Q9NVH1	EBI-1055336	2	1.28409e-06	4.16977	0.00880184
ENSG00000007968	Q14209	EBI-718476	1	0	4.62462	0.000771234
ENSG00000008018	P20618	EBI-372273	24	0.00126624	3.36837	0.139537
ENSG00000008196	Q92481	EBI-725275	4	0.000283461	4.15931	0.00281855
ENSG00000008256	O43739	EBI-741648	2	5.58627e-06	5.14707	0.000122905
ENSG00000008405	Q16526	EBI-741297	5	6.76747e-05	3.81046	0.012108
ENSG00000008838	O75448	EBI-394523	6	0	4.17245	0.0138498
ENSG00000008952	Q99442	EBI-949221	1	0	5.01441	9.56587e-05
ENSG00000009790	Q9Y228	EBI-765817	1	0	4.71786	0.000308952
ENSG00000010017	Q96S59	EBI-636085	8	0.000875561	3.68202	0.0184497
ENSG00000010292	Q15021	EBI-1044041	1	0	4.44298	0.00192918
ENSG00000010295	Q0D2I5	EBI-742894	3	6.56185e-06	4.41429	0.00134387
ENSG00000010610	P01730	EBI-353826	2	1.60068e-05	4.15051	0.00785507
ENSG00000011028	Q9UBG0	EBI-1104992	1	0	4.73036	0.000186699
ENSG00000011260	Q9Y5J1	EBI-592816	2	0	5.49949	4.19955e-05
ENSG00000011304	P26599	EBI-350540	8	0.000160367	3.66071	0.0328382
ENSG00000011304	P26599-2	EBI-350557	1	0	3.79388	0.0228955
ENSG00000011422	Q03405	EBI-716505	4	0.000197762	3.86594	0.00712851
ENSG00000011454	Q9Y3P9	EBI-1057545	2	1.68564e-05	4.04247	0.0101885
ENSG00000011566	Q8IVH8	EBI-1758170	2	2.02784e-06	3.77117	0.0276425
ENSG00000011590	Q9Y2Y4	EBI-954098	2	1.19027e-05	4.09324	0.00217932
ENSG00000012223	P02788	EBI-1058602	2	7.82881e-06	4.32156	0.00417365
ENSG00000012963	Q8N806	EBI-953685	2	5.51517e-05	4.01824	0.00293958
ENSG00000012983	Q9Y4K4	EBI-1279	5	0.000105148	3.70816	0.0354921
ENSG00000013441	P49759	EBI-473775	2	1.41364e-05	4.41582	0.000893772
ENSG00000013441	Q9H2H8	EBI-751051	1	0	5.27156	4.57128e-05
ENSG00000013573	Q96FC9	EBI-713068	2	4.18183e-06	4.22296	0.0034317
ENSG00000014138	Q14181	EBI-712752	26	0.00182287	3.81161	0.00829938
ENSG00000014257	P15309	EBI-1222012	1	0	4.83737	0.000153447
ENSG00000015592	Q9H169	EBI-722971	2	1.5036e-05	4.35242	0.00130126
ENSG00000019991	P14210	EBI-1039104	1	0	5.0773	0.000136672
ENSG00000020129	Q9UBB6	EBI-1053490	3	2.37273e-05	3.79898	0.0362824
ENSG00000020577	Q9UPU9	EBI-1047497	1	0	4.07462	0.00464999
ENSG00000021574	Q9UBP0	EBI-1222832	1	0	4.36684	0.00133204
ENSG00000022840	Q8N5U6	EBI-714023	22	0.00258185	3.38087	0.0506431
ENSG00000023041	Q9H6R6	EBI-725179	1	0	6.14273	1.91706e-06
ENSG00000023228	P28331	EBI-1043922	3	6.35946e-05	3.69605	0.0398614
ENSG00000023287	Q8TDY2	EBI-1047793	8	0.000445224	3.89005	0.00980016
ENSG00000023318	Q9BS26	EBI-541644	2	3.38547e-05	4.55957	0.0016161
ENSG00000023892	Q9H4E7	EBI-745369	1	0	4.87921	0.000200377
ENSG00000023902	Q53GL0	EBI-949945	6	6.54495e-05	4.06862	0.00528485
ENSG00000023909	P48507	EBI-1051387	6	0.000134486	3.74732	0.0422812
ENSG00000024862	Q8IWP9	EBI-355471	1	0	4.29783	0.00772375
ENSG00000025434	Q13133	EBI-781356	1	0	5.2986	4.75299e-05
ENSG00000025772	Q15785	EBI-1054499	1	0	3.89656	0.0274806
ENSG00000025796	Q9UGP8	EBI-1045560	6	6.66426e-05	3.72691	0.0531184
ENSG00000026036	O95407	EBI-524171	1	0	5.20153	0.000119087
ENSG00000026103	P25445	EBI-494743	17	0.00146694	3.51301	0.0324572
ENSG00000026508	P16070	EBI-490245	6	8.50399e-05	3.80383	0.0332491
ENSG00000028116	Q86Y07	EBI-1207615	3	2.35868e-05	4.27054	0.00297337
ENSG00000028116	Q86Y07-1	EBI-1207633	6	2.18971e-05	4.16059	0.00833135
ENSG00000028116	Q86Y07-2	EBI-1207636	5	8.34751e-06	4.27321	0.00725956
ENSG00000028116	Q86Y07-5	EBI-1207649	1	0	4.51339	0.00107179
ENSG00000029363	Q9NYF8	EBI-437804	6	0.000287243	3.48406	0.0546678
ENSG00000030066	Q12769	EBI-295715	5	0.000143101	4.1037	0.00409103
ENSG00000032219	P29374	EBI-1199878	1	0	4.55013	0.000798265
ENSG00000032742	Q13099	EBI-347427	2	5.00427e-06	4.17755	0.00261335
ENSG00000033122	Q96NW7	EBI-524275	2	5.90769e-06	4.42602	0.00160576
ENSG00000034152	P46734	EBI-602462	2	6.83964e-06	5.25128	6.48729e-05
ENSG00000034693	P56589	EBI-594885	3	0.000511237	5.03367	0.000179341
ENSG00000034713	P60520	EBI-720116	56	0.00463974	3.4125	0.141034
ENSG00000035928	P35251	EBI-476616	6	1.42772e-05	4.15	0.005944
ENSG00000036672	O75604	EBI-743272	6	7.41511e-05	3.86161	0.0118385
ENSG00000037474	Q08J23	EBI-1642839	1	0	3.96913	0.0151758
ENSG00000037965	P31273	EBI-1752118	5	7.77345e-06	3.67921	0.0403563
ENSG00000038002	P20933	EBI-1223922	1	0	4.36684	0.00133204
ENSG00000038210	Q8TCG2	EBI-2116334	1	0	4.72717	0.000410803
ENSG00000039123	P42285	EBI-347612	9	0.000703434	3.63482	0.0214303
ENSG00000039139	Q8TE73	EBI-1057712	1	0	4.54745	0.00159925
ENSG00000039319	Q7Z3T8	EBI-298055	2	0	4.96786	0.000243327
ENSG00000039600	O94993	EBI-742973	3	0.000287746	4.01862	0.00905495
ENSG00000041357	P25789	EBI-359310	8	2.07246e-05	3.62679	0.0627908
ENSG00000042429	Q9NVC6	EBI-394562	8	4.1344e-06	4.16301	0.0144031
ENSG00000043462	Q13094	EBI-346946	2	7.41771e-06	4.50753	0.000631077
ENSG00000043514	Q9H3H1	EBI-720913	1	0	4.9898	0.00012099
ENSG00000044090	Q14999	EBI-308606	4	0.000407405	3.91722	0.00797373
ENSG00000044524	P29320	EBI-1641575	1	0	4.22857	0.00641854
ENSG00000046889	Q70Z35-2	EBI-1790618	1	0	4.72398	0.000609948
ENSG00000046889	Q70Z35-3	EBI-1790622	1	0	4.72398	0.000609948
ENSG00000047249	Q9UI12	EBI-724719	4	3.54919e-05	4.1375	0.010868
ENSG00000047410	P12270	EBI-1048528	1	0	3.9324	0.0273458
ENSG00000047578	O60303	EBI-308314	1	0	4.95536	0.000167396
ENSG00000047932	Q9HD26	EBI-349832	4	0.00056681	3.92207	0.00866104
ENSG00000048540	Q8TAP4	EBI-742259	17	0.00114851	3.73304	0.0148178
ENSG00000048544	P82664	EBI-1048271	1	0	4.42156	0.0029621
ENSG00000048649	Q96T23	EBI-926768	1	0	4.63151	0.000940677
ENSG00000048649	Q96T23-1	EBI-926793	1	0	4.63151	0.000940677
ENSG00000049089	Q14055	EBI-714971	3	1.5262e-05	4.37168	0.00128398
ENSG00000049130	P21583	EBI-1379527	1	0	5.80612	1.14606e-05
ENSG00000049167	Q13216	EBI-295260	3	9.58026e-05	4.29617	0.00543694
ENSG00000049167	Q13216-1	EBI-596556	2	0.000255135	5.53214	3.93277e-05
ENSG00000049449	Q15293	EBI-948278	2	0.000102181	3.97564	0.00594546
ENSG00000049541	P35250	EBI-476409	7	0.000211569	3.9213	0.0138515
ENSG00000050327	Q12774	EBI-602199	1	0	4.70561	0.000878469
ENSG00000050767	Q86Y22	EBI-373279	1	0	4.77334	0.000435085
ENSG00000051009	Q8N612	EBI-742137	4	0.000264929	4.65293	0.000561287
ENSG00000051108	Q15011	EBI-720358	7	0.000443354	3.9449	0.00456115
ENSG00000052723	Q9BRV8	EBI-1773646	1	0	4.6148	0.00127668
ENSG00000052723	Q9BRV8-1	EBI-1773655	2	0	4.1523	0.00666582
ENSG00000052749	Q5JTH9	EBI-310743	3	2.56257e-05	4.00472	0.0144539
ENSG00000052802	Q15800	EBI-949102	1	0	4.16008	0.00193993
ENSG00000053372	Q9UKD2	EBI-1046493	1	0	3.9324	0.0273458
ENSG00000054282	Q86SQ7	EBI-1047850	2	3.09235e-05	3.8861	0.0282228
ENSG00000054356	Q16849	EBI-728153	9	0.00163451	3.93533	0.00388228
ENSG00000056050	Q9NWY4	EBI-720597	1	0	4.63661	0.000491056
ENSG00000057294	Q99959	EBI-702235	3	7.23355e-05	3.95408	0.00879084
ENSG00000057657	O75626	EBI-948789	1	0	4.16008	0.00193993
ENSG00000058056	Q92995	EBI-714351	7	0.000541587	4.65217	0.000689841
ENSG00000058262	P61619	EBI-358919	10	0.000438952	3.5648	0.0543344
ENSG00000058272	O14974	EBI-351726	7	0.000335143	3.53827	0.0656942
ENSG00000058673	O75152	EBI-748480	1	0	5.10561	7.06998e-05
ENSG00000059378	Q9H0J9	EBI-765907	2	4.49766e-05	4.50587	0.000710288
ENSG00000059573	P54886	EBI-1210304	1	0	4.07168	0.00944437
ENSG00000059573	P54886-1	EBI-1210319	1	0	4.71301	0.000401336
ENSG00000059758	Q00537	EBI-624648	2	3.81674e-05	4.04911	0.00468277
ENSG00000059915	A5PKW4	EBI-1057652	1	0	5.1949	0.000360912
ENSG00000060491	Q9NZT2	EBI-1044212	1	0	4.24311	0.0047296
ENSG00000060688	Q96DI7	EBI-538492	16	0.000240156	3.7338	0.0237549
ENSG00000060762	Q9Y5U8	EBI-721137	3	1.90722e-05	4.25191	0.00288698
ENSG00000061936	Q12872	EBI-1055938	1	0	4.2102	0.00249133
ENSG00000062582	Q96EL2	EBI-1055789	1	0	4.60561	0.00176045
ENSG00000062725	Q92624	EBI-743771	22	0.00332287	4.29592	0.00158599
ENSG00000063176	Q9NRA0	EBI-985324	3	2.10083e-05	4.21033	0.00527826
ENSG00000063177	Q07020	EBI-352694	8	5.09761e-05	3.50523	0.0928482
ENSG00000063244	P26368	EBI-742339	16	0.00130937	3.62513	0.0234315
ENSG00000064012	Q14790	EBI-78060	27	0.00212208	3.43814	0.0623124
ENSG00000064012	Q14790-1	EBI-288309	2	0	4.75651	0.000798433
ENSG00000064012	Q14790-5	EBI-288326	2	0	4.75651	0.000798433
ENSG00000064012	Q14790-9	EBI-288343	2	1.27554e-06	4.54349	0.00252686
ENSG00000064313	Q6P1X5	EBI-1560063	2	3.58142e-06	4.51467	0.001041
ENSG00000064393	Q9H2X6	EBI-348345	6	0.000453679	4.02423	0.00399879
ENSG00000064419	Q9Y5L0	EBI-1042571	7	0.000370333	4.06633	0.0163231
ENSG00000064692	Q9Y6H5	EBI-717182	5	0.000535732	4.1412	0.002305
ENSG00000064703	Q9UHI6	EBI-347658	18	0.000960811	3.42538	0.0547912
ENSG00000064995	Q15544	EBI-1027005	2	0.000255135	4.66658	0.00051895
ENSG00000064999	Q92625	EBI-1048612	1	0	4.07462	0.00464999
ENSG00000065000	O14617	EBI-1051639	4	0.000130545	3.86875	0.0281285
ENSG00000065135	P08754	EBI-357563	6	0.000292688	3.76314	0.0507657
ENSG00000065154	P04181	EBI-721662	14	0.00195593	3.38112	0.130352
ENSG00000065328	Q7L590	EBI-374912	27	0.000937717	3.59885	0.0311168
ENSG00000065361	P21860	EBI-720706	8	0.000971286	3.86416	0.0128644
ENSG00000065427	Q15046	EBI-356367	7	0.00037858	3.67793	0.0366152
ENSG00000065485	Q14554	EBI-953879	3	0.000121685	4.02959	0.0048124
ENSG00000065518	O95168	EBI-1245485	1	0	4.38865	0.00249901
ENSG00000065534	Q15746	EBI-968482	4	2.9973e-05	3.71913	0.0322571
ENSG00000065559	P45985	EBI-447868	5	0.000232438	4.01722	0.0123855
ENSG00000065609	O60641	EBI-1105187	1	0	4.77883	0.000450275
ENSG00000065613	Q9H2G2	EBI-1022272	2	7.9312e-05	3.8852	0.0275485
ENSG00000065665	Q9H9S3	EBI-1172006	1	0	4.2713	0.00400553
ENSG00000066135	O75164	EBI-936709	3	0.000257502	4.49872	0.001329
ENSG00000066279	Q8IZT6	EBI-1057621	3	1.69907e-05	4.03788	0.0106692
ENSG00000066382	Q15777	EBI-2350461	1	0	4.72449	0.00045623
ENSG00000066557	Q9H9A6	EBI-1043135	1	0	4.03699	0.0213236
ENSG00000066777	Q9Y6D6	EBI-1044254	1	0	4.40523	0.00407223
ENSG00000066926	P22830	EBI-1390356	1	0	4.38865	0.00249901
ENSG00000067082	Q99612	EBI-714994	6	0.000134865	4.17895	0.00302273
ENSG00000067167	Q15629	EBI-1788852	1	0	4.62436	0.00172752
ENSG00000067191	Q02641	EBI-947514	1	0	4.36862	0.000834427
ENSG00000067208	O60447	EBI-852291	2	0	4.63559	0.000711653
ENSG00000067248	Q7Z478	EBI-719925	3	0.00055015	4.84515	0.000273764
ENSG00000067369	Q12888	EBI-396540	8	0.000351398	3.75982	0.0186408
ENSG00000067606	Q05513	EBI-295351	4	5.81306e-06	4.66135	0.00109529
ENSG00000067704	Q9NSE4	EBI-1054770	2	5.99692e-06	3.79872	0.030502
ENSG00000068028	Q9NS23	EBI-367363	3	0.000264577	4.90842	0.00014726
ENSG00000068028	Q9NS23-2	EBI-438698	7	0.00093358	4.11952	0.00298871
ENSG00000068028	Q9NS23-4	EBI-438710	1	0	5.11926	8.21315e-05
ENSG00000068654	O95602	EBI-359472	6	5.85518e-05	3.75051	0.0344569
ENSG00000068697	Q15012	EBI-723416	1	0	4.27538	0.00761674
ENSG00000068903	Q8IXJ6	EBI-477232	13	0.000712265	3.91199	0.00913679
ENSG00000068912	Q96DZ1	EBI-1023677	2	3.42636e-06	4.14872	0.0141139
ENSG00000069011	P78337	EBI-748265	3	7.39403e-06	4.38227	0.000829177
ENSG00000069018	Q9HCX4	EBI-929581	1	0	6.76148	1.02801e-06
ENSG00000069248	Q8WUM0	EBI-295695	5	0.000187778	3.97997	0.01344
ENSG00000069329	Q96QK1	EBI-1054634	8	0.000197892	3.47156	0.115052
ENSG00000069849	P54709	EBI-1054481	1	0	4.40523	0.00407223
ENSG00000069869	P46934	EBI-726944	2	3.32111e-06	3.95612	0.010627
ENSG00000069966	O14775	EBI-713325	6	0.000352813	4.36594	0.00224581
ENSG00000070010	Q92890	EBI-1994090	9	3.64802e-05	4.1787	0.0057689
ENSG00000070061	O95163	EBI-347559	23	0.00162803	3.43355	0.0450728
ENSG00000070087	P35080	EBI-473138	27	0.00421231	3.35829	0.108028
ENSG00000070367	O00471	EBI-949824	1	0	5.84222	4.47087e-06
ENSG00000070501	P06746	EBI-713836	4	2.19183e-05	4.20612	0.00190652
ENSG00000070669	P08243	EBI-722989	2	3.26406e-05	3.8625	0.0283447
ENSG00000070756	P11940	EBI-81531	24	0.00240877	3.17781	0.199065
ENSG00000070756	P11940-1	EBI-352013	1	0	4.10051	0.00789134
ENSG00000070808	Q9UQM7	EBI-1383687	5	0.000384889	4.0463	0.0119287
ENSG00000070814	Q13428	EBI-396105	5	0.000278813	3.81722	0.0307343
ENSG00000070882	Q9H4L5	EBI-1051317	3	7.30886e-07	3.96773	0.0109561
ENSG00000071243	Q9NXR8	EBI-769503	4	0	3.95485	0.0115907
ENSG00000071537	Q9UBV2	EBI-358766	1	0	4.34082	0.00753982
ENSG00000071539	Q15645	EBI-358993	49	0.00704179	3.72474	0.0166019
ENSG00000071794	Q14527	EBI-1045161	3	7.56744e-06	4.24311	0.00650498
ENSG00000071909	Q8WXR4	EBI-350672	1	0	3.79388	0.0228955
ENSG00000071994	Q16342	EBI-359462	2	3.07286e-05	4.21824	0.00815883
ENSG00000072201	Q8TBB1	EBI-739832	46	0.00433001	3.41327	0.0328541
ENSG00000072210	P51648	EBI-1391128	1	0	4.38865	0.00249901
ENSG00000072274	P02786	EBI-355727	6	0.00020061	3.58151	0.0964347
ENSG00000072609	Q96EP1	EBI-718923	15	0.000584776	3.80918	0.0220265
ENSG00000072682	O15460	EBI-348033	1	0	4.31518	0.00143545
ENSG00000072694	P31994	EBI-724784	8	0.000512942	3.62245	0.0433612
ENSG00000072803	Q9UKB1	EBI-355189	8	9.43418e-05	3.95026	0.0308788
ENSG00000072803	Q9UKB1-1	EBI-355205	1	0	4.38355	0.00594721
ENSG00000072803	Q9UKB1-3	EBI-355213	1	0	4.29758	0.00948788
ENSG00000072958	Q9BXS5	EBI-541426	10	0.00076425	3.74732	0.00934493
ENSG00000073060	Q8WTV0	EBI-78657	1	0	4.83827	0.000247426
ENSG00000073282	Q9H3D4	EBI-2337775	3	6.08908e-08	4.17411	0.00256811
ENSG00000073584	Q969G3	EBI-455078	11	0.000274482	3.80791	0.0170178
ENSG00000073584	Q969G3-1	EBI-455091	2	0	4.38355	0.00225889
ENSG00000073584	Q969G3-2	EBI-455096	2	0	4.38355	0.00225889
ENSG00000073711	Q06190	EBI-949190	2	3.14131e-05	4.13278	0.00624424
ENSG00000073711	Q06190-1	EBI-949204	1	0	5.1176	0.000206151
ENSG00000073711	Q06190-2	EBI-949210	1	0	5.1176	0.000206151
ENSG00000074054	Q7Z460	EBI-913476	2	0	4.01913	0.00767448
ENSG00000074201	P54105	EBI-724693	13	0.000221556	3.74184	0.0279127
ENSG00000074266	O75530	EBI-923794	8	0.000148298	4.01352	0.00681972
ENSG00000074319	Q99816	EBI-346882	54	0.00665228	3.4611	0.0347762
ENSG00000074527	Q9HB63	EBI-743459	2	0	4.4111	0.000925259
ENSG00000074621	O60721	EBI-1753504	5	9.25336e-06	3.68661	0.039963
ENSG00000074695	P49257	EBI-1057738	1	0	4.05804	0.0149292
ENSG00000074696	Q9P035	EBI-359013	14	0.000705431	3.78278	0.0292456
ENSG00000075142	P30626	EBI-750459	2	1.00369e-05	4.40612	0.00111783
ENSG00000075292	Q14966	EBI-742207	11	0.000731223	3.69617	0.0107572
ENSG00000075413	P27448	EBI-707595	20	0.00223491	3.65702	0.0217908
ENSG00000075415	Q00325	EBI-358549	8	6.94551e-05	3.63814	0.0660476
ENSG00000075618	Q16658	EBI-351076	19	0.0010183	3.37742	0.160064
ENSG00000075643	Q96EN8	EBI-1220583	1	0	4.67487	0.00049999
ENSG00000075711	Q12959	EBI-357481	4	0.000544414	4.02347	0.0131113
ENSG00000075711	Q12959-2	EBI-357500	1	0	5.59069	1.84194e-05
ENSG00000075856	Q15020	EBI-308619	4	0.000123257	4.02449	0.0046469
ENSG00000075891	Q02962	EBI-1805765	4	1.65277e-06	4.59617	0.00138478
ENSG00000075914	Q15024	EBI-371841	9	0.000341435	4.39579	0.00181936
ENSG00000075945	Q92845	EBI-954040	2	3.56976e-05	4.14464	0.0024763
ENSG00000076043	Q9Y3B8	EBI-1043636	5	9.12197e-06	3.70051	0.0669609
ENSG00000076201	Q9H3S7	EBI-724478	1	0	4.46645	0.00112685
ENSG00000076242	P40692	EBI-744248	7	0.000541453	4.10587	0.00257272
ENSG00000076662	P32942	EBI-725421	2	9.41135e-06	4.21314	0.0019537
ENSG00000077063	Q8WZ74	EBI-1774260	1	0	4.33597	0.00205004
ENSG00000077235	Q12789	EBI-357956	17	0.00106769	3.7861	0.0241728
ENSG00000077312	P09012	EBI-607085	6	0.00037386	3.85676	0.0138699
ENSG00000077380	Q13409	EBI-742998	2	5.70309e-05	4.23253	0.00246945
ENSG00000077458	Q5HYJ3	EBI-751192	1	0	4.4699	0.000746976
ENSG00000077514	Q15054	EBI-864956	3	0	4.10855	0.00670878
ENSG00000077684	Q6IE81	EBI-954672	1	0	4.8426	0.000290459
ENSG00000077782	P11362	EBI-1028277	4	0.000428058	4.25663	0.00271823
ENSG00000077800	O75344	EBI-744771	2	3.81309e-06	4.67602	0.000260417
ENSG00000077942	P23142	EBI-726652	4	0.000126517	3.95753	0.00629297
ENSG00000078328	Q9NWB1	EBI-945906	23	0.00155671	3.59005	0.0150085
ENSG00000078399	P31269	EBI-742314	3	8.05284e-06	4.18036	0.00203187
ENSG00000078401	P05305	EBI-715181	3	6.56078e-05	3.92066	0.00429393
ENSG00000078403	P55197	EBI-1104952	1	0	4.73036	0.000186699
ENSG00000078668	Q9Y277	EBI-354196	9	0.000239714	3.59401	0.0670993
ENSG00000078674	Q15154	EBI-741421	13	0.000183408	4.10064	0.00361707
ENSG00000078747	Q96J02	EBI-1564678	2	3.56013e-06	4.01224	0.00751553
ENSG00000078967	Q9Y2X8	EBI-745527	56	0.00285071	3.5412	0.0533822
ENSG00000079102	Q06455	EBI-743342	11	0.000931183	3.6963	0.00818739
ENSG00000079134	Q96FV9	EBI-1765605	1	0	5.28635	0.000137966
ENSG00000079257	Q9BS40	EBI-1044504	10	0.000604644	3.9699	0.0102088
ENSG00000079277	Q9BUB5	EBI-73837	2	0	4.40089	0.00475924
ENSG00000079393	Q9UII6	EBI-749800	1	0	4.27207	0.0016622
ENSG00000079435	Q05469	EBI-721601	1	0	4.93852	0.000333056
ENSG00000079689	O76038	EBI-749420	1	0	5.22194	6.79852e-05
ENSG00000080371	Q9UL25	EBI-1056039	3	5.00468e-06	3.71161	0.0672291
ENSG00000081019	Q5VWQ0	EBI-1210591	1	0	4.71301	0.000401336
ENSG00000081051	P02771	EBI-722498	2	2.72615e-05	3.98571	0.0216851
ENSG00000081377	O60729	EBI-970231	2	6.78823e-06	4.35957	0.0019195
ENSG00000081803	Q86UW7	EBI-308769	1	0	4.90446	0.000231994
ENSG00000081870	Q9Y547	EBI-747101	2	0.000255135	4.05778	0.0149405
ENSG00000082074	O15117	EBI-1753267	3	3.27538e-07	4.09043	0.0141759
ENSG00000082175	P06401	EBI-78539	5	0.000287753	4.27551	0.00177652
ENSG00000082556	P41145	EBI-925028	2	1.99064e-06	4.89656	0.000284028
ENSG00000082781	P18084	EBI-1223434	1	0	4.36684	0.00133204
ENSG00000082898	O14980	EBI-355867	7	0.000169857	3.65153	0.0439636
ENSG00000083123	P21953	EBI-1029067	1	0	6.35829	3.09647e-06
ENSG00000083290	Q8IYT8	EBI-714340	6	0.000566012	3.81569	0.010412
ENSG00000083520	Q9Y2L1	EBI-373539	5	7.28445e-05	4.16722	0.00577036
ENSG00000083799	Q9NQC7	EBI-2117940	2	6.5102e-08	5.13342	0.000141572
ENSG00000083845	P46782	EBI-350569	7	6.25745e-05	3.60536	0.0741324
ENSG00000083937	Q9UQN3	EBI-718324	3	0.000108824	3.74184	0.0246302
ENSG00000084072	Q9UNP9	EBI-591818	3	4.66862e-05	4.55293	0.000609083
ENSG00000084073	O75844	EBI-1056377	2	9.3652e-06	4.1088	0.0108099
ENSG00000084093	Q13127	EBI-926706	3	6.70744e-07	4.12003	0.0045981
ENSG00000084623	Q13347	EBI-354047	20	0.0013694	3.33023	0.155893
ENSG00000084652	P40222	EBI-359793	2	5.02154e-06	4.1074	0.0132007
ENSG00000084734	Q14397	EBI-709948	1	0	7.05918	2.00471e-07
ENSG00000084754	P40939	EBI-356720	11	0.000125565	3.52092	0.14128
ENSG00000085231	Q16594	EBI-712521	14	0.00114045	3.57857	0.0171342
ENSG00000085276	Q03112	EBI-1384862	1	0	4.96901	0.000406512
ENSG00000085377	P48147	EBI-1049962	3	6.6779e-06	3.73163	0.0618352
ENSG00000085382	Q8IYU2	EBI-308277	1	0	5.40102	7.80127e-05
ENSG00000085465	Q12889	EBI-726811	1	0	5.77781	1.17016e-05
ENSG00000085719	O75131	EBI-718988	1	0	4.70344	0.00120215
ENSG00000085840	Q13415	EBI-374847	15	0.000511212	3.58304	0.0298439
ENSG00000085978	Q676U5	EBI-535909	2	1.19419e-05	4.06199	0.0138612
ENSG00000086061	P31689	EBI-347834	35	0.00320244	3.26505	0.210165
ENSG00000086289	Q9UM22	EBI-946972	1	0	4.15931	0.001832
ENSG00000086666	Q6FIF0	EBI-724630	2	7.77207e-06	3.9236	0.0105916
ENSG00000086730	Q9GZY6	EBI-954435	1	0	4.15931	0.001832
ENSG00000086827	O43264	EBI-1001217	15	0.00106889	3.8352	0.0190454
ENSG00000087053	Q13614	EBI-475631	1	0	4.85957	0.000288858
ENSG00000087191	P62195	EBI-357745	11	0.000568606	3.70676	0.0531336
ENSG00000087245	P08253	EBI-1033518	2	7.13772e-06	4.21594	0.00842978
ENSG00000087302	Q9Y224	EBI-1104547	2	3.00881e-05	4.2639	0.0020953
ENSG00000087365	Q13435	EBI-1052093	5	0.000109136	3.75944	0.0312016
ENSG00000087448	Q9P2K6	EBI-739890	6	0.000469296	4.03087	0.00326247
ENSG00000087510	Q92754	EBI-937309	2	1.39641e-05	4.18418	0.00273315
ENSG00000087586	O14965	EBI-448680	9	0.000341396	3.95599	0.0200477
ENSG00000088038	O75175	EBI-743073	5	3.18798e-05	4.52105	0.000819542
ENSG00000088179	P29074	EBI-710431	11	0.000578808	3.47806	0.0485091
ENSG00000088298	Q9BV94	EBI-716968	1	0	4.17959	0.00734558
ENSG00000088325	Q9ULW0	EBI-1037322	5	6.02986e-05	3.68406	0.0346949
ENSG00000088538	Q8IZD9	EBI-1752361	8	0.000206613	3.64987	0.0469
ENSG00000088682	O75208	EBI-724524	2	0.000255135	6.26352	1.74742e-06
ENSG00000088808	Q96KQ4	EBI-1105153	3	1.90668e-05	4.14554	0.00813154
ENSG00000088812	O75882	EBI-2115457	1	0	4.6176	0.000729324
ENSG00000088832	P62942	EBI-1027571	4	6.76444e-05	3.94426	0.023674
ENSG00000088833	Q9UNZ2	EBI-721577	9	0.000840733	3.93878	0.0121197
ENSG00000088992	Q96BS2	EBI-740653	4	1.3963e-05	4.91339	0.000216984
ENSG00000089041	Q99572	EBI-1753251	3	2.02784e-06	3.71684	0.0329005
ENSG00000089091	Q9NVP4	EBI-949417	1	0	4.44923	0.000815513
ENSG00000089154	Q92616	EBI-356221	14	0.00115932	3.58418	0.0722518
ENSG00000089234	Q7Z569	EBI-349900	5	0.000170839	4.03367	0.00468911
ENSG00000089248	P30040	EBI-946830	4	0.00025097	3.58661	0.0690611
ENSG00000089280	P35637	EBI-400434	11	0.00029896	3.65893	0.0633733
ENSG00000089356	Q14802	EBI-719805	3	0.000259308	4.77207	0.000232828
ENSG00000089597	Q14697	EBI-348004	18	0.000551883	3.42474	0.130746
ENSG00000089685	O15392	EBI-518823	7	0.000271859	4.28265	0.00203894
ENSG00000089685	O15392-1	EBI-518838	4	4.88265e-08	5.27844	6.82788e-05
ENSG00000089685	O15392-2	EBI-518842	3	0	5.27857	6.66092e-05
ENSG00000089737	Q9GZR7	EBI-713081	26	0.00405858	3.46671	0.0410054
ENSG00000090054	O15269	EBI-1044323	5	0.000102887	3.84745	0.0175575
ENSG00000090060	P51003	EBI-359376	1	0	4.56594	0.00462371
ENSG00000090104	Q08116	EBI-716918	4	4.77349e-05	4.08125	0.00524691
ENSG00000090376	Q9Y616	EBI-447690	4	2.08538e-05	3.89413	0.029832
ENSG00000090487	Q9NZD8	EBI-742688	10	0.000500671	3.88559	0.0115715
ENSG00000090674	Q9GZU1	EBI-721209	2	1.5081e-05	4.61301	0.000576516
ENSG00000090861	P49588	EBI-709710	1	0	4.07577	0.00917842
ENSG00000090863	Q92896	EBI-359610	1	0	4.30944	0.0103234
ENSG00000090989	Q9NV70	EBI-1045313	15	0.000955624	3.86607	0.0110656
ENSG00000091127	Q96PZ0	EBI-1052964	1	0	3.97602	0.018425
ENSG00000091136	P07942	EBI-949174	2	1.3448e-05	4.40995	0.000846066
ENSG00000091181	Q01344	EBI-1759442	1	0	3.79388	0.0228955
ENSG00000091317	Q9NX76	EBI-1054315	1	0	4.67628	0.00110713
ENSG00000091436	Q9NYL2-1	EBI-687346	1	0	5.45804	3.24071e-05
ENSG00000091483	P07954	EBI-1050358	4	1.56519e-05	3.57462	0.0707729
ENSG00000091704	P15085	EBI-1642148	1	0	4.10944	0.00909344
ENSG00000091732	Q86WB0	EBI-1053696	1	0	4.07462	0.00464999
ENSG00000092094	Q9NPF4	EBI-1056510	3	1.42341e-06	4.16786	0.0103379
ENSG00000092098	Q96EP0	EBI-948111	3	5.44823e-05	3.95931	0.00358987
ENSG00000092108	Q8WVM8	EBI-722569	3	6.03365e-05	4.29783	0.00197927
ENSG00000092148	Q9ULT8	EBI-310559	3	0.000159648	4.12895	0.00504793
ENSG00000092199	P07910	EBI-357966	27	0.00376689	3.22054	0.133994
ENSG00000092201	Q9Y5B9	EBI-1046849	3	4.31196e-06	3.75128	0.0546778
ENSG00000092330	Q9BSI4	EBI-717399	2	2.46118e-06	4.57321	0.000548444
ENSG00000092330	Q9BSI4-3	EBI-717418	7	0.000118826	4.53189	0.00069651
ENSG00000092345	Q92904	EBI-998153	1	0	5.65421	2.04909e-05
ENSG00000092470	Q9H967	EBI-1176089	1	0	4.86811	0.000323545
ENSG00000092969	P61812	EBI-779581	1	0	4.4926	0.00158045
ENSG00000093009	O75419	EBI-374969	10	0.00059844	3.78724	0.0182112
ENSG00000094804	Q99741	EBI-374862	12	6.56446e-05	3.73074	0.0237064
ENSG00000094880	Q9UJX2	EBI-396137	5	0.000144928	3.91556	0.00676128
ENSG00000094916	P45973	EBI-78219	8	0.00044763	4.00013	0.00848789
ENSG00000094975	Q9UBS9	EBI-1056837	1	0	4.60281	0.00179318
ENSG00000095370	Q8N5H7	EBI-745980	1	0	4.63571	0.00125985
ENSG00000095397	Q9P202	EBI-310886	1	0	5.10893	0.000250082
ENSG00000095627	Q9BXT4	EBI-1757688	2	2.35734e-07	4.33431	0.00624001
ENSG00000095777	Q8NEV4	EBI-720272	1	0	4.90612	0.000199596
ENSG00000095787	Q9BTA9	EBI-749118	1	0	4.54107	0.000689501
ENSG00000096063	Q96SB4	EBI-539478	6	0.000110793	3.72258	0.0198482
ENSG00000096070	Q9ULD4	EBI-1753470	5	9.25336e-06	3.68661	0.039963
ENSG00000096401	Q99459	EBI-374880	29	0.00193131	3.50918	0.0299808
ENSG00000096717	Q96EB6	EBI-1802965	28	0.00298424	3.66901	0.035445
ENSG00000097046	O00311	EBI-374980	7	1.44636e-05	3.90969	0.0151853
ENSG00000099139	Q92824	EBI-751290	2	0.000148392	4.3477	0.000878011
ENSG00000099331	Q13459	EBI-721429	3	0.000136514	3.90242	0.0115155
ENSG00000099937	P05546	EBI-1221005	3	1.44932e-06	4.31913	0.00236982
ENSG00000099949	Q8N653	EBI-2350056	1	0	5.03533	0.000253496
ENSG00000099995	Q15459	EBI-1054743	11	0.000393314	3.55051	0.0795155
ENSG00000100028	P62318	EBI-372789	5	3.37598e-05	4.32283	0.00224097
ENSG00000100034	P49593	EBI-719945	2	0.000255135	4.35013	0.0046453
ENSG00000100053	P26998	EBI-1965681	1	0	3.79388	0.0228955
ENSG00000100075	P53007	EBI-359163	6	9.64721e-05	3.69464	0.0468638
ENSG00000100092	Q9Y3L3	EBI-346869	1	0	4.79209	0.000401095
ENSG00000100109	Q9UBB9	EBI-1105213	2	1.96172e-05	4.27321	0.00236588
ENSG00000100151	Q9NRD5	EBI-79165	15	0.00233204	3.84796	0.00585753
ENSG00000100156	O95907	EBI-719446	2	9.7962e-07	4.59974	0.000872335
ENSG00000100170	P13866	EBI-1772443	1	0	4.13508	0.00528495
ENSG00000100220	Q9Y3I0	EBI-2107208	1	0	4.73099	0.000481392
ENSG00000100243	P00387	EBI-1046040	1	0	4.06964	0.0131658
ENSG00000100246	O96015	EBI-742362	2	4.57636e-06	4.82602	0.000188789
ENSG00000100325	Q9H1I8	EBI-711197	31	0.00275913	3.55446	0.0205561
ENSG00000100346	Q9P0X4	EBI-1220829	3	0.000305136	4.28278	0.00141919
ENSG00000100347	Q9Y512	EBI-748409	1	0	5.29133	4.75349e-05
ENSG00000100351	O75791	EBI-740418	10	0.00108827	3.73788	0.00836887
ENSG00000100365	Q15080	EBI-1036870	1	0	5.29209	8.05017e-05
ENSG00000100379	Q8N5Z5	EBI-743960	9	0.000645019	3.99018	0.00899642
ENSG00000100380	P50502	EBI-357285	11	0.00130164	3.48941	0.101553
ENSG00000100380	Q8IZP2	EBI-357464	1	0	4.04069	0.0130524
ENSG00000100387	P62877	EBI-398523	14	0.000357155	3.71301	0.0293012
ENSG00000100395	Q969R5	EBI-739909	3	6.14564e-06	4.50944	0.000561097
ENSG00000100403	Q9UGR2	EBI-948845	2	3.04487e-05	3.96582	0.00549893
ENSG00000100425	O95696	EBI-714754	2	0	3.93814	0.00627866
ENSG00000100442	Q00688	EBI-1044081	3	6.41748e-06	3.7773	0.0466059
ENSG00000100485	Q07890	EBI-298181	12	0.000256407	3.62207	0.0501288
ENSG00000100503	Q8N4C6	EBI-1164022	2	1.02418e-05	4.50459	0.0011442
ENSG00000100505	Q9C026	EBI-720828	5	0.000112148	4.19656	0.00295459
ENSG00000100526	Q16667	EBI-1031527	1	0	4.34911	0.00296274
ENSG00000100567	P25788	EBI-348380	28	0.00302871	3.3125	0.150109
ENSG00000100567	P25788-2	EBI-348394	1	0	4.37832	0.00489502
ENSG00000100568	Q9UEU0	EBI-723716	3	4.1593e-05	4.79158	0.000340165
ENSG00000100591	O95433	EBI-448610	12	0.000689615	3.54528	0.0650625
ENSG00000100596	O15270	EBI-766136	1	0	4.71786	0.000308952
ENSG00000100603	Q13573	EBI-632715	3	6.59193e-06	4.75867	0.000349635
ENSG00000100605	Q13572	EBI-751027	1	0	4.03036	0.0089801
ENSG00000100644	Q16665	EBI-447269	18	0.00243143	3.76416	0.0218896
ENSG00000100721	P56279	EBI-749995	1	0	4.49605	0.000941201
ENSG00000100744	Q9P0R6	EBI-1052580	2	0	4.43788	0.0023413
ENSG00000100796	Q6IN85	EBI-1055598	1	0	4.45204	0.00208283
ENSG00000100796	Q6IN85-1	EBI-1522297	1	0	4.45204	0.00208283
ENSG00000100813	Q9UKV3	EBI-396258	8	0.000541484	3.73954	0.0147597
ENSG00000100814	Q9NPC3	EBI-745269	2	7.15956e-06	4.46645	0.00265964
ENSG00000100823	P27695	EBI-1048805	8	2.86127e-05	3.59043	0.103924
ENSG00000100884	O95741	EBI-719005	1	0	5.33061	5.526e-05
ENSG00000100890	O15091	EBI-2107070	2	0	4.70013	0.000538546
ENSG00000100911	Q9UL46	EBI-741630	3	7.16842e-05	3.79605	0.0317734
ENSG00000100931	Q9BY43	EBI-747981	3	2.85389e-05	4.31582	0.00291166
ENSG00000100934	Q15436	EBI-81088	9	0.00039018	3.81046	0.0288969
ENSG00000100941	Q9H307	EBI-681904	9	0.000608057	3.6111	0.017818
ENSG00000101040	Q9ULU4	EBI-765834	4	0.000251734	4.06888	0.00271365
ENSG00000101082	Q9H6Q3	EBI-1222854	1	0	4.36684	0.00133204
ENSG00000101126	Q9H2P0	EBI-1764854	1	0	4.71633	0.00206913
ENSG00000101132	Q9NQP4	EBI-357021	2	3.2903e-06	3.8736	0.0268926
ENSG00000101138	Q05048	EBI-1789619	3	7.67811e-07	4.07883	0.00608458
ENSG00000101158	Q8IXH7	EBI-536725	12	0.00150772	3.78954	0.0126587
ENSG00000101203	Q9P218	EBI-746140	1	0	4.89872	0.000166968
ENSG00000101210	Q05639	EBI-354943	20	0.000409295	3.38827	0.186577
ENSG00000101306	Q9H1R3	EBI-356910	5	1.16069e-05	3.72232	0.0502636
ENSG00000101347	Q9Y3Z3	EBI-1054601	1	0	4.42156	0.0029621
ENSG00000101349	Q9P286	EBI-1051061	7	0.000117863	3.7412	0.0233902
ENSG00000101391	Q96SZ6	EBI-372956	2	0	4.97449	0.000293912
ENSG00000101400	Q13424	EBI-717191	4	0.000175261	4.04796	0.00512141
ENSG00000101407	O43156	EBI-1055680	1	0	4.40523	0.00407223
ENSG00000101413	Q9NQG5	EBI-747925	1	0	4.73737	0.000309492
ENSG00000101421	Q9H444	EBI-749627	2	3.84463e-05	4.13495	0.00295212
ENSG00000101442	Q9H9F9	EBI-769418	8	0	3.88176	0.0208226
ENSG00000101443	Q14508	EBI-723529	1	0	4.34184	0.00143165
ENSG00000101473	O14734	EBI-1237371	1	0	4.07168	0.00944437
ENSG00000101608	P19105	EBI-354418	18	0.00114117	3.26722	0.208516
ENSG00000101639	Q8TEP8	EBI-2339778	1	0	4.55446	0.00070598
ENSG00000101670	Q9Y5X9	EBI-372509	1	0	4.99362	0.000263303
ENSG00000101695	Q96EQ8	EBI-2339208	12	5.89028e-05	4.16173	0.0179813
ENSG00000101751	Q9UNA4	EBI-741774	4	1.66076e-05	4.08367	0.00294473
ENSG00000101782	O14730	EBI-1047061	8	2.95687e-05	3.72232	0.0337657
ENSG00000102710	Q8NEM7	EBI-946984	3	0.000111181	3.94413	0.00405387
ENSG00000102781	Q9BW62	EBI-743591	1	0	4.65931	0.000377574
ENSG00000102786	Q9UL03	EBI-1381827	1	0	4.24834	0.00496427
ENSG00000102858	O60291	EBI-2129851	10	0.000106472	3.89974	0.0144256
ENSG00000102878	Q9ULV5	EBI-766428	1	0	4.71786	0.000308952
ENSG00000102893	Q93100	EBI-740559	3	6.75798e-05	4.07832	0.00563636
ENSG00000102908	O94916	EBI-308320	1	0	4.95536	0.000167396
ENSG00000102977	Q96AP0	EBI-717666	8	0.00061702	4.05906	0.00394429
ENSG00000102978	P19387	EBI-394729	11	0.000301415	3.66696	0.0236463
ENSG00000103021	Q9H0I3	EBI-715690	4	2.42539e-05	4.04821	0.0050212
ENSG00000103035	P51665	EBI-357659	10	0.000171425	3.6213	0.0825265
ENSG00000103043	Q08AM6	EBI-2107455	1	0	4.54745	0.00159925
ENSG00000103310	Q05996	EBI-1755919	2	2.68933e-07	4.3875	0.0053541
ENSG00000103343	Q15697	EBI-1210452	1	0	4.71301	0.000401336
ENSG00000103351	Q96AJ1	EBI-739780	2	0.000255135	4.49592	0.000542952
ENSG00000103429	Q9NZS9	EBI-2130199	7	7.80818e-06	4.19707	0.01262
ENSG00000103540	O43303	EBI-1566217	6	0.000326878	4.06288	0.0109905
ENSG00000103549	O75150	EBI-744408	4	7.06212e-05	4.49311	0.000740872
ENSG00000103591	Q6PD74	EBI-719906	2	6.4271e-06	4.32908	0.00151115
ENSG00000103888	Q8WUJ3	EBI-310606	1	0	5.40102	7.80127e-05
ENSG00000103995	O94986	EBI-311012	1	0	4.52793	0.00129566
ENSG00000104142	Q9P253	EBI-1053363	1	0	4.39375	0.00375403
ENSG00000104164	Q9UL45	EBI-465781	16	0.000529968	4.05268	0.00259556
ENSG00000104221	Q9HAW0	EBI-1055224	57	0.00297956	3.59349	0.0685021
ENSG00000104228	Q9UPQ4	EBI-2130401	7	3.17113e-05	4.08916	0.0106143
ENSG00000104267	P00918	EBI-724062	2	4.00328e-06	5.40332	3.77252e-05
ENSG00000104320	O60934	EBI-494844	5	3.63297e-06	4.37679	0.00162608
ENSG00000104365	O14920	EBI-81266	42	0.00115989	3.37321	0.251984
ENSG00000104408	P60228	EBI-347740	27	0.00322267	3.28916	0.109842
ENSG00000104412	Q15006	EBI-359031	3	0.00026767	4.24349	0.00835455
ENSG00000104415	O95388	EBI-1050638	1	0	4.70281	0.00153594
ENSG00000104432	P13232	EBI-80516	2	0.000255135	4.78916	0.000632069
ENSG00000104517	O95071	EBI-358329	12	0.000561999	3.62615	0.0390047
ENSG00000104611	Q9H788	EBI-747035	5	0.000124879	4.12742	0.00229287
ENSG00000104679	Q9Y3T6	EBI-2211845	1	0	4.10051	0.00789134
ENSG00000104691	O00124	EBI-1993850	4	5.11386e-06	4.43023	0.00292364
ENSG00000104695	P62714	EBI-1044367	44	0.00217904	3.36645	0.167965
ENSG00000104725	P07196	EBI-475646	9	0.000444935	3.85982	0.0105113
ENSG00000104738	P33991	EBI-374938	9	6.46442e-05	3.71824	0.0379806
ENSG00000104763	Q13510	EBI-714581	2	0	4.09031	0.0055524
ENSG00000104765	O60238	EBI-849893	9	0.000566013	3.97628	0.00383226
ENSG00000104814	Q92918	EBI-881	9	0.000143539	3.64923	0.0489958
ENSG00000104825	Q15653	EBI-352889	70	0.00439815	3.29809	0.281062
ENSG00000104852	P08621	EBI-1049228	3	4.43524e-05	4.08852	0.0038999
ENSG00000104886	Q9NW61	EBI-1057560	2	7.66956e-06	4.27997	0.00723483
ENSG00000104907	Q9NXH9	EBI-748900	1	0	4.49617	0.000542542
ENSG00000104973	Q71SY5	EBI-394558	5	0	4.17679	0.0131144
ENSG00000105053	Q8IV63	EBI-1795523	3	2.34304e-05	4.22423	0.00214417
ENSG00000105127	O43823	EBI-1237481	1	0	4.07168	0.00944437
ENSG00000105204	Q9Y463	EBI-634187	4	0.000144692	4.55638	0.00118141
ENSG00000105245	Q9Y6R0	EBI-945925	2	0	4.11148	0.00235238
ENSG00000105281	Q15758	EBI-356576	10	0.00100482	3.63801	0.0562048
ENSG00000105290	P51693	EBI-74648	26	0.00202639	3.62589	0.0271603
ENSG00000105323	Q9BUJ2	EBI-1018153	13	0.00058454	3.4963	0.0437928
ENSG00000105357	Q7Z406	EBI-355595	3	0.000125868	3.66901	0.0306662
ENSG00000105404	Q9UI14	EBI-712367	19	0.00214785	3.74643	0.012334
ENSG00000105443	Q99418	EBI-448974	4	0.000323147	3.75051	0.0231561
ENSG00000105559	Q9H4M7	EBI-716549	4	1.53454e-05	3.85676	0.00766363
ENSG00000105568	P30153	EBI-302388	70	0.00962661	3.17398	0.226112
ENSG00000105576	O14787	EBI-431907	3	0.000270323	4.34554	0.00423058
ENSG00000105617	Q96BZ8	EBI-726510	1	0	4.96212	0.000119568
ENSG00000105618	Q8WWY3	EBI-1567797	2	6.82911e-07	4.37015	0.00379793
ENSG00000105649	P20336	EBI-1045943	1	0	4.83852	0.0014641
ENSG00000105663	Q9UMN6	EBI-765774	8	0.00126849	3.54821	0.0447233
ENSG00000105669	O14579	EBI-711301	3	2.90533e-05	4.24171	0.00294936
ENSG00000105671	Q9Y6V7	EBI-719274	1	0	4.67309	0.000518269
ENSG00000105676	Q6NXE6	EBI-1053802	10	0.000719778	3.84605	0.0240948
ENSG00000105677	Q9BVK8	EBI-348587	4	0.00026147	4.33087	0.003671
ENSG00000105679	O14556	EBI-1057431	1	0	5.35651	5.97892e-05
ENSG00000105723	P49840	EBI-1044067	3	7.69282e-05	3.98559	0.00638351
ENSG00000105810	Q00534	EBI-295663	10	0.000323854	3.70408	0.0184292
ENSG00000105829	O15155	EBI-749204	1	0	4.72806	0.000323071
ENSG00000105851	P48736	EBI-1030384	1	0	5.05191	0.000236759
ENSG00000105856	O60381	EBI-954175	3	9.9361e-05	4.09464	0.00301956
ENSG00000105928	O60443	EBI-719315	1	0	4.34184	0.00143165
ENSG00000105939	Q7Z2W4-1	EBI-922555	1	0	4.10051	0.00789134
ENSG00000105939	Q7Z2W4-2	EBI-922559	1	0	4.10051	0.00789134
ENSG00000105954	Q9HCQ7	EBI-1753111	3	3.27538e-07	4.09043	0.0141759
ENSG00000105976	P08581	EBI-1039152	9	0.000323676	4.07755	0.00497339
ENSG00000105993	O75190	EBI-1053164	9	0.0004154	3.53967	0.0364177
ENSG00000106028	Q04837	EBI-353460	2	9.98839e-06	3.76582	0.0275533
ENSG00000106052	Q86VP1	EBI-529518	3	0.000157027	3.91186	0.0279462
ENSG00000106066	Q9H3G5	EBI-357542	2	1.70532e-05	4.02066	0.0135556
ENSG00000106100	Q9Y239	EBI-1051262	1	0	4.5014	0.00159619
ENSG00000106105	P41250	EBI-724143	5	8.28878e-05	3.66901	0.078144
ENSG00000106123	O15197	EBI-714076	2	0.00013559	4.22296	0.00145664
ENSG00000106246	P56134	EBI-712794	21	0.00241292	3.41849	0.0870326
ENSG00000106263	P55884	EBI-366696	10	0.000158923	3.85663	0.0182098
ENSG00000106268	P36639	EBI-1048967	2	0	4.57066	0.00133052
ENSG00000106299	O00401	EBI-957615	6	0.000136729	3.69324	0.031093
ENSG00000106366	P05121	EBI-953978	3	0.000226655	4.15102	0.00185973
ENSG00000106479	O60290	EBI-310635	3	0.000510237	4.36811	0.000835689
ENSG00000106484	Q5EB52	EBI-1050204	2	2.07364e-06	4.92423	0.00045039
ENSG00000106540	Q9NRH1	EBI-712905	4	0.000101115	3.90115	0.00792184
ENSG00000106588	P25787	EBI-603262	33	0.00169765	3.37857	0.178127
ENSG00000106615	Q15382	EBI-1055287	1	0	4.11952	0.0138402
ENSG00000106628	P49005	EBI-372354	6	5.56271e-05	3.94286	0.00792408
ENSG00000106772	Q8WUY3	EBI-743880	2	9.85269e-05	4.18406	0.00247687
ENSG00000106809	P20774	EBI-1753690	3	6.97822e-07	4.02832	0.0121528
ENSG00000106927	P02760	EBI-2115136	3	0.000281271	3.78839	0.0231907
ENSG00000106976	Q05193	EBI-713135	14	0.00156453	3.4625	0.052864
ENSG00000107164	Q96I24	EBI-954200	2	4.75115e-05	3.77666	0.0231944
ENSG00000107201	O95786	EBI-995350	1	0	4.80497	0.00113747
ENSG00000107290	Q7Z333	EBI-1220123	3	0	4.16097	0.00291352
ENSG00000107371	Q9NQT5	EBI-371866	4	3.36788e-05	4.53814	0.00111383
ENSG00000107447	P04053	EBI-1220259	1	0	4.67487	0.00049999
ENSG00000107560	Q7L804	EBI-1049676	2	0	4.01913	0.00767448
ENSG00000107566	O75477	EBI-359299	1	0	3.9324	0.0273458
ENSG00000107614	O14717	EBI-711937	15	0.000478832	3.55727	0.021349
ENSG00000107625	Q9BQ39	EBI-395850	4	4.5582e-05	4.03151	0.0136104
ENSG00000107651	Q9Y6Y8	EBI-1767971	1	0	4.54579	0.00108345
ENSG00000107738	Q9H7M9	EBI-744988	1	0	4.43138	0.000811649
ENSG00000107742	Q92563	EBI-311086	1	0	5.40969	5.88723e-05
ENSG00000107758	P16298	EBI-1759540	1	0	3.79388	0.0228955
ENSG00000107819	Q9BWM7	EBI-1171999	1	0	4.2713	0.00400553
ENSG00000107862	Q92538	EBI-359050	5	0.00065016	3.8088	0.0202466
ENSG00000107882	Q9UMX1	EBI-740595	10	0.00120913	4.69528	0.000259766
ENSG00000107882	Q9UMX1-1	EBI-740615	1	0	6.37564	8.38036e-07
ENSG00000107882	Q9UMX1-2	EBI-740621	1	0	6.37564	8.38036e-07
ENSG00000107929	Q92615	EBI-1052558	1	0	4.39375	0.00375403
ENSG00000107949	Q9P287	EBI-711154	7	0.000355141	3.72985	0.0292645
ENSG00000107960	Q9H668	EBI-746930	1	0	4.73737	0.000309492
ENSG00000108055	Q9UQE7	EBI-80718	18	0.000752162	3.60957	0.0578593
ENSG00000108064	Q00059	EBI-1049924	3	6.70797e-06	3.72577	0.0527629
ENSG00000108091	Q16204	EBI-1045350	1	0	4.45204	0.00208283
ENSG00000108094	Q13617	EBI-456179	24	0.00132993	3.57589	0.0625008
ENSG00000108187	P30039	EBI-750589	1	0	4.72449	0.00045623
ENSG00000108270	Q9NY61	EBI-372428	8	0.000349814	3.90944	0.00454364
ENSG00000108298	P84098	EBI-916524	3	5.80508e-05	3.78036	0.025663
ENSG00000108344	O43242	EBI-357622	16	0.000626334	3.43839	0.132488
ENSG00000108384	O43502	EBI-2267048	3	0.000257147	4.40995	0.0027931
ENSG00000108395	O94972	EBI-741602	24	0.00094767	3.7287	0.012411
ENSG00000108424	Q14974	EBI-286758	18	0.00161662	3.29209	0.104432
ENSG00000108443	P23443	EBI-1775921	3	5.19925e-07	4.4227	0.00225974
ENSG00000108465	Q96JB5	EBI-718818	25	0.00217949	3.53814	0.0331338
ENSG00000108465	Q96JB5-1	EBI-718836	1	0	4.38865	0.00249901
ENSG00000108510	Q9UHV7	EBI-394440	7	0	4.1602	0.0142505
ENSG00000108511	P17509	EBI-741308	3	3.61076e-05	4.04668	0.00264883
ENSG00000108518	P07737	EBI-713780	7	0.000110912	3.87398	0.0122622
ENSG00000108523	Q9H6Y7	EBI-1055214	4	3.68535e-05	4.22538	0.00508537
ENSG00000108528	Q02978	EBI-359174	4	6.78322e-05	3.89311	0.0189048
ENSG00000108578	Q13867	EBI-718504	2	1.31793e-06	4.8602	0.000267675
ENSG00000108588	Q96A33	EBI-720151	7	0.000182216	3.84732	0.0205003
ENSG00000108591	P55039	EBI-750565	1	0	5.39719	5.67951e-05
ENSG00000108592	Q8IY81	EBI-744088	3	0.00028508	4.27704	0.00124535
ENSG00000108684	Q16515	EBI-79149	1	0	4.8477	0.000160968
ENSG00000108759	Q14532	EBI-1044146	3	7.56471e-05	4.08724	0.00807365
ENSG00000108771	Q96C10	EBI-744193	1	0	4.44885	0.00123246
ENSG00000108829	Q96AG4	EBI-358888	17	0.000505455	3.42717	0.18211
ENSG00000108883	Q15029	EBI-357897	18	0.00120464	3.38724	0.0911786
ENSG00000109047	P35243	EBI-954661	1	0	4.79834	0.000258769
ENSG00000109062	O14745	EBI-349787	5	0.00027418	4.00497	0.00935307
ENSG00000109065	Q9BTE0	EBI-711919	7	0.000336613	3.80574	0.00691033
ENSG00000109083	Q8IY31	EBI-744203	5	4.2963e-05	4.35714	0.00125261
ENSG00000109133	P57088	EBI-1048629	15	0.000645025	3.52704	0.0748788
ENSG00000109193	P49888	EBI-712512	11	0.000631801	3.64375	0.0153217
ENSG00000109445	Q9Y3S2	EBI-373456	1	0	4.64579	0.000395277
ENSG00000109472	P16870	EBI-711320	9	0.000152505	3.84923	0.00729249
ENSG00000109501	O76024	EBI-720609	2	3.6602e-05	4.17423	0.00449658
ENSG00000109519	Q9HAV7	EBI-1043499	5	6.43913e-05	3.64477	0.064541
ENSG00000109572	P51790	EBI-349797	3	2.21622e-06	4.75702	0.000615376
ENSG00000109606	O43143	EBI-1237044	2	1.51896e-05	3.81403	0.0246202
ENSG00000109680	Q8N5T2	EBI-1221022	1	0	4.73661	0.000352661
ENSG00000109756	Q9Y4G8	EBI-307079	1	0	4.23954	0.00457581
ENSG00000109758	Q04756	EBI-1041722	1	0	5.1588	5.03824e-05
ENSG00000109805	Q9BPX3	EBI-970214	3	9.49162e-05	3.94515	0.0139198
ENSG00000109814	O60701	EBI-353006	3	0.000294727	3.77462	0.0239003
ENSG00000109819	Q9UBK2	EBI-765486	2	0.000144303	4.15128	0.00550313
ENSG00000109846	P02511	EBI-739060	2	2.19264e-05	4.45166	0.00164545
ENSG00000110092	P24385	EBI-375001	10	9.35369e-05	3.7639	0.0118755
ENSG00000110169	P02790	EBI-1223791	1	0	4.36684	0.00133204
ENSG00000110318	Q9P2H0	EBI-473176	78	0.00856689	3.26939	0.0599843
ENSG00000110344	Q14139	EBI-1048119	1	0	4.40523	0.00407223
ENSG00000110395	P22681	EBI-518228	8	3.12858e-05	4.0477	0.00834056
ENSG00000110427	Q6ZVL6	EBI-2320371	1	0	4.16008	0.00193993
ENSG00000110680	P06881	EBI-962928	2	1.24162e-08	4.64949	0.00101577
ENSG00000110696	O00193	EBI-727094	4	3.71289e-05	3.70651	0.0679677
ENSG00000110713	P52948	EBI-295727	6	0.000130656	4.08227	0.00404663
ENSG00000110717	O00217	EBI-1246309	1	0	5.08023	0.000131219
ENSG00000110799	P04275	EBI-981819	2	0.000255135	6.34209	1.05285e-06
ENSG00000110841	Q86W92	EBI-1045582	3	2.25009e-06	3.94031	0.0106349
ENSG00000110921	Q03426	EBI-740630	1	0	4.19184	0.00247203
ENSG00000110958	Q15185	EBI-1049387	10	0.000188974	3.53061	0.137081
ENSG00000111203	Q969R8	EBI-723695	2	3.06791e-06	5.11977	0.000129114
ENSG00000111215	Q16378	EBI-738624	1	0	5.2852	9.13862e-05
ENSG00000111218	Q9NR22	EBI-745545	2	5.85924e-06	4.24043	0.00293345
ENSG00000111224	Q9NR21	EBI-748917	2	1.48058e-05	4.65765	0.000493223
ENSG00000111237	Q9UBQ0	EBI-718596	2	4.54001e-06	4.60179	0.000692262
ENSG00000111247	Q96B01-2	EBI-1178743	1	0	4.68903	0.000341886
ENSG00000111247	Q96B01-3	EBI-1178748	1	0	4.68903	0.000341886
ENSG00000111276	P46527	EBI-519280	33	0.00294395	3.41403	0.0501636
ENSG00000111300	Q14CX7	EBI-1048503	1	0	4.34911	0.00296274
ENSG00000111445	P40937	EBI-712376	12	0.000611933	3.52168	0.026247
ENSG00000111530	Q86VP6	EBI-456077	7	0.000270469	4.25969	0.0052217
ENSG00000111581	P57740	EBI-295687	3	2.03161e-06	4.67832	0.000592965
ENSG00000111596	Q9NZN8	EBI-743033	4	4.30425e-06	4.66008	0.00071407
ENSG00000111602	Q9UNS1	EBI-2212315	4	0.000266947	4.59605	0.000643038
ENSG00000111605	Q16630	EBI-358410	16	0.00195729	3.38661	0.0729746
ENSG00000111605	Q16630-1	EBI-1019636	1	0	4.38865	0.00249901
ENSG00000111615	Q13601	EBI-744525	1	0	4.19184	0.00247203
ENSG00000111640	P04406	EBI-354056	33	0.00190247	3.30306	0.137333
ENSG00000111665	Q99618	EBI-739534	2	0.000255135	4.0301	0.00898688
ENSG00000111679	P29350	EBI-78260	10	0.00115348	3.74809	0.025532
ENSG00000111707	Q9H7L9	EBI-540496	2	4.87953e-06	4.41314	0.00116429
ENSG00000111725	Q9Y478	EBI-719769	164	0.0141939	3.0699	0.479096
ENSG00000111731	Q86YS7	EBI-1051086	1	0	4.94056	0.000399574
ENSG00000111790	Q9NVK5	EBI-1104764	1	0	4.77883	0.000450275
ENSG00000111790	Q9NVK5-1	EBI-1524461	1	0	4.33597	0.00205004
ENSG00000111832	Q9H446	EBI-748952	3	0.000258277	4.39745	0.00206673
ENSG00000111880	O60942	EBI-1237132	1	0	4.07168	0.00944437
ENSG00000112062	Q16539	EBI-73946	17	0.00188839	3.73138	0.0102597
ENSG00000112079	Q15208	EBI-458376	4	9.71567e-06	3.85268	0.029238
ENSG00000112167	Q9NPB0	EBI-2340192	1	0	4.88087	0.000190077
ENSG00000112214	Q5TD97	EBI-750641	2	4.66301e-05	4.43865	0.000968819
ENSG00000112237	P24863	EBI-395261	4	0	4.1852	0.00942315
ENSG00000112249	Q8N3C0	EBI-1210710	1	0	4.59133	0.000471125
ENSG00000112282	Q9ULK4	EBI-311161	11	0.00105837	4.11633	0.0145839
ENSG00000112282	Q9ULK4-1	EBI-311176	3	0	4.19464	0.0086001
ENSG00000112304	Q9NPJ3	EBI-1045357	3	4.85531e-05	3.75395	0.0461989
ENSG00000112308	Q9GZU0	EBI-725676	1	0	4.73635	0.000260013
ENSG00000112419	O75167	EBI-1754409	6	2.30857e-05	3.67602	0.0394981
ENSG00000112473	Q92504	EBI-1051105	2	3.67623e-06	4.36582	0.00241385
ENSG00000112493	O15533	EBI-874801	2	0	4.91199	0.000176027
ENSG00000112514	O60888	EBI-1051556	4	5.8013e-05	3.56824	0.0630289
ENSG00000112592	P20226	EBI-355371	38	0.00641204	3.66709	0.01887
ENSG00000112640	Q14738	EBI-396563	10	0.000216124	4.02832	0.0102194
ENSG00000112640	Q14738-1	EBI-396575	3	0	4.09401	0.0129123
ENSG00000112659	Q8IWT3	EBI-311123	3	0.00014653	4.03431	0.00576874
ENSG00000112667	O43598	EBI-748674	1	0	4.24974	0.00831091
ENSG00000112739	Q13523	EBI-395940	6	0.00065615	3.81798	0.0287773
ENSG00000112742	P33981	EBI-1645856	1	0	6.13189	4.1832e-06
ENSG00000112759	Q99808	EBI-347907	1	0	5.43087	5.02652e-05
ENSG00000112769	Q16363	EBI-711505	14	0.000260089	3.55204	0.022738
ENSG00000112972	Q01581	EBI-1055448	2	6.65311e-06	3.8773	0.0303964
ENSG00000112992	Q13423	EBI-1391318	1	0	4.38865	0.00249901
ENSG00000113013	P38646	EBI-354932	38	0.00197878	3.23202	0.293702
ENSG00000113048	Q92552	EBI-2211879	1	0	4.10051	0.00789134
ENSG00000113119	Q96DC7	EBI-746174	1	0	4.8963	0.000136185
ENSG00000113161	P04035	EBI-465513	1	0	4.93571	0.000335986
ENSG00000113194	Q96CS3	EBI-1055805	24	0.00071595	3.66875	0.0278745
ENSG00000113387	P53999	EBI-998260	3	0.000260054	4.18316	0.00726089
ENSG00000113460	Q8TDN6	EBI-1052326	5	6.80147e-05	4.08342	0.0129683
ENSG00000113494	P16471	EBI-476182	3	4.5448e-05	4.23992	0.00723228
ENSG00000113522	Q92878	EBI-495494	5	2.28874e-05	4.33916	0.00165695
ENSG00000113522	Q92878-3	EBI-495527	1	0	4.97283	0.000213904
ENSG00000113552	P46926	EBI-749356	2	4.34037e-05	3.80459	0.020897
ENSG00000113595	P36406	EBI-740098	23	0.00198744	3.60306	0.023791
ENSG00000113615	O95486	EBI-749911	1	0	4.72449	0.00045623
ENSG00000113643	P54136	EBI-355482	9	0.000229716	3.53214	0.102087
ENSG00000113649	O14776	EBI-473271	6	2.55961e-05	3.98699	0.00503157
ENSG00000113657	Q14195	EBI-1104726	1	0	4.28304	0.00206385
ENSG00000113712	P48729	EBI-1383726	3	1.04009e-05	4.02513	0.0146031
ENSG00000113739	O76061	EBI-713858	11	0.00075422	3.67474	0.0231565
ENSG00000113810	Q9NTJ3	EBI-356173	11	0.000847929	3.45293	0.0840273
ENSG00000113810	Q9NTJ3-1	EBI-356195	1	0	4.10051	0.00789134
ENSG00000113812	Q9H981	EBI-769597	11	8.64863e-07	3.85191	0.023421
ENSG00000114030	P52294	EBI-358383	4	3.0232e-05	4.07819	0.0116188
ENSG00000114054	P05166	EBI-1371908	2	2.64289e-05	4.02436	0.00880707
ENSG00000114062	Q05086	EBI-954357	10	0.000529581	3.84286	0.0105696
ENSG00000114098	Q8IUR7	EBI-1049469	1	0	4.2102	0.00249133
ENSG00000114107	Q8NHQ1	EBI-739624	19	0.000641312	3.79413	0.00930683
ENSG00000114120	Q96CQ1	EBI-713234	1	0	4.34184	0.00143165
ENSG00000114127	Q8IZH2	EBI-372406	20	0.00173209	3.64107	0.021176
ENSG00000114209	Q9BUL8	EBI-740195	8	0.000862607	3.92628	0.0203582
ENSG00000114346	Q9H8V3	EBI-1054039	4	0.000158818	3.69643	0.0342898
ENSG00000114354	Q92734	EBI-357061	12	0.00106953	3.45064	0.0606415
ENSG00000114388	Q8WTW4	EBI-1043552	2	0	4.42309	0.00287788
ENSG00000114395	O14569	EBI-717654	1	0	4.37883	0.00120779
ENSG00000114416	P51114	EBI-713291	7	0.000158804	3.81301	0.00871803
ENSG00000114423	Q13191	EBI-744027	6	0.000137596	3.67232	0.0295027
ENSG00000114446	Q9NWB7	EBI-725672	2	3.57509e-06	5.29987	3.4988e-05
ENSG00000114450	Q9HAV0	EBI-358539	3	3.97238e-06	4.2324	0.0103292
ENSG00000114480	Q04446	EBI-726347	1	0	4.61939	0.00269171
ENSG00000114503	P52298	EBI-464729	3	1.40152e-05	3.79617	0.0315987
ENSG00000114520	O95219	EBI-724909	2	2.669e-05	4.26582	0.00403499
ENSG00000114670	Q8NG66	EBI-633195	2	0.000255135	5.63878	3.10025e-05
ENSG00000114841	Q9P2D7	EBI-975307	1	0	4.4926	0.00158045
ENSG00000114850	Q9UNL2	EBI-1043938	10	0.00026273	3.84911	0.0283684
ENSG00000114867	Q04637	EBI-73711	27	0.00152116	3.42704	0.12951
ENSG00000114933	Q53TQ3	EBI-769603	11	8.64863e-07	3.85191	0.023421
ENSG00000115008	P01583	EBI-1749782	2	0.000255135	6.40906	7.62659e-07
ENSG00000115073	P42025	EBI-367493	3	1.53006e-05	3.91952	0.0104318
ENSG00000115085	P43403	EBI-1211276	2	0	4.71097	0.00063338
ENSG00000115091	P61158	EBI-351428	5	8.1243e-05	3.56199	0.0653253
ENSG00000115211	Q9UI10	EBI-2340132	1	0	5.53112	5.39269e-05
ENSG00000115232	P13612	EBI-703044	2	0.000255135	6.14707	3.93686e-06
ENSG00000115234	Q15036	EBI-1752620	8	2.79539e-05	3.64974	0.0489269
ENSG00000115241	O15355	EBI-725702	3	3.419e-05	3.91135	0.0282461
ENSG00000115271	P28676	EBI-947242	2	0	4.11148	0.00235238
ENSG00000115274	Q9C086	EBI-715611	14	0.000299408	3.80497	0.025321
ENSG00000115275	Q13724	EBI-720141	2	4.29384e-05	4.02755	0.00980871
ENSG00000115310	Q9NQC3	EBI-715945	20	0.00267768	3.47449	0.064397
ENSG00000115317	O43464	EBI-517086	6	0.000186432	3.85995	0.00879749
ENSG00000115363	Q9H8M9	EBI-715362	3	4.03599e-06	4.11786	0.00309136
ENSG00000115364	P49406	EBI-1188518	1	0	5.60816	3.16969e-05
ENSG00000115380	Q12805	EBI-536772	6	0.000146765	3.90179	0.00639091
ENSG00000115392	Q9NW38	EBI-2339898	1	0	4.85255	0.000587702
ENSG00000115507	P32242	EBI-740446	4	1.0724e-05	4.20293	0.00203999
ENSG00000115524	O75533	EBI-876542	16	0.00108608	3.35153	0.0731066
ENSG00000115541	P61604	EBI-711483	25	0.00196751	3.27908	0.145067
ENSG00000115556	Q9BRC7	EBI-748799	2	2.51552e-06	4.36199	0.0025176
ENSG00000115616	Q9UBY0	EBI-1107978	1	0	4.2713	0.00400553
ENSG00000115685	Q15435	EBI-1024281	3	1.59769e-05	4.12207	0.00762869
ENSG00000115687	Q96RG2	EBI-1042651	4	1.37797e-05	4.07615	0.00805524
ENSG00000115760	Q9NR09	EBI-1765160	6	9.84792e-05	4.20089	0.00336652
ENSG00000115806	Q9H8Y8	EBI-739467	10	0.000226556	3.79745	0.0165052
ENSG00000115840	O75746	EBI-1047585	5	5.0344e-05	3.94286	0.0155962
ENSG00000115866	P14868	EBI-358730	6	8.01398e-05	3.64936	0.0404315
ENSG00000115942	Q13416	EBI-374957	14	6.88265e-05	3.83444	0.018477
ENSG00000115944	O14548	EBI-743578	1	0	4.49617	0.000542542
ENSG00000115946	Q9NRX1	EBI-712787	8	0.000365461	3.76416	0.0299478
ENSG00000115963	P61587	EBI-1111534	1	0	6.76531	2.85301e-07
ENSG00000115966	P15336	EBI-1170906	5	0.000172595	4.25332	0.00533885
ENSG00000116062	P52701	EBI-395529	7	0.000170773	3.64566	0.0380141
ENSG00000116120	Q9NSD9	EBI-353803	1	0	4.15408	0.00771886
ENSG00000116161	Q9HB71	EBI-1047302	18	0.000467726	3.4588	0.18351
ENSG00000116213	Q9P2S5	EBI-1054904	57	0.00432743	3.45319	0.0941747
ENSG00000116288	Q99497	EBI-1164361	9	0.000344028	3.80268	0.0161184
ENSG00000116455	Q9BQA1	EBI-1237307	8	0.000596125	3.74643	0.0429904
ENSG00000116459	P24539	EBI-1044810	5	0.000181698	3.62972	0.0726634
ENSG00000116574	Q7L0Q8	EBI-1638043	5	0.00026616	4.31237	0.00189147
ENSG00000116679	Q9Y6Y0	EBI-715774	4	3.74489e-05	3.8602	0.00946644
ENSG00000116701	P19878	EBI-489611	4	0.00051159	4.29235	0.0029294
ENSG00000116717	P24522	EBI-448167	5	8.63789e-05	4.40319	0.00166373
ENSG00000116747	P10155	EBI-1049168	2	9.3248e-06	4.20013	0.00343512
ENSG00000116750	Q9Y5K5	EBI-1051183	1	0	4.11952	0.0138402
ENSG00000116754	Q05519	EBI-1051785	4	0.000136845	3.80842	0.0114151
ENSG00000116774	Q9NRN5	EBI-714945	4	1.68497e-05	4.18992	0.00208421
ENSG00000116783	Q59H18	EBI-704142	7	0.000785157	4.46569	0.00292402
ENSG00000116791	Q08257	EBI-1044627	2	1.53132e-06	3.76977	0.0459055
ENSG00000116809	Q13105	EBI-372156	6	0.000480061	3.92985	0.0110164
ENSG00000116830	Q9UNY4	EBI-2322921	1	0	4.74515	0.000949623
ENSG00000116833	O00482	EBI-781320	1	0	5.2986	4.75299e-05
ENSG00000116863	Q9NX46	EBI-718580	2	5.00736e-07	4.95663	0.000587395
ENSG00000116957	Q15813	EBI-1050116	1	0	4.03699	0.0213236
ENSG00000116977	O00214	EBI-740058	1	0	4.49605	0.000941201
ENSG00000116983	Q9UM19	EBI-744820	2	7.10246e-06	4.68801	0.000274085
ENSG00000117091	P09326	EBI-714770	3	0.000258032	4.30255	0.00533753
ENSG00000117118	P21912	EBI-1056481	6	0.000777316	3.75	0.0463425
ENSG00000117153	Q53G59	EBI-740929	16	0.00168603	3.61722	0.0108058
ENSG00000117155	Q9Y2D8	EBI-2212028	1	0	7.25166	6.82077e-08
ENSG00000117305	P35914	EBI-721399	1	0	5.98622	4.47851e-06
ENSG00000117385	Q32P28	EBI-396328	1	0	4.4838	0.00160452
ENSG00000117394	P11166	EBI-717153	1	0	4.38763	0.00147856
ENSG00000117408	O94829	EBI-747310	3	0.000665818	4.06913	0.00945912
ENSG00000117461	Q92569	EBI-79893	7	0.000601442	4.52309	0.00168612
ENSG00000117525	P13726	EBI-1040727	1	0	5.02156	0.000377442
ENSG00000117528	P28288	EBI-80992	10	0.000675519	4.01288	0.0133953
ENSG00000117560	P48023	EBI-495538	6	0.000273301	4.22704	0.00341918
ENSG00000117569	Q9UKA9	EBI-954220	4	1.92844e-05	4.12526	0.0033184
ENSG00000117597	Q68CQ4	EBI-747711	1	0	4.49617	0.000542542
ENSG00000117632	P16949	EBI-445909	5	0.000261231	3.66071	0.0462426
ENSG00000117713	O14497	EBI-637887	6	0.00029655	3.9986	0.00617946
ENSG00000117748	P15927	EBI-621404	23	0.00177145	3.53278	0.0249447
ENSG00000117751	Q12972	EBI-716633	8	0.000125047	3.80753	0.0113202
ENSG00000117906	Q14257	EBI-356710	9	0.000212357	3.64069	0.0724236
ENSG00000118193	Q15058	EBI-1045252	2	2.67084e-06	4.31429	0.00673714
ENSG00000118246	Q9NYY8	EBI-1055752	5	0.000125229	3.74107	0.0411455
ENSG00000118271	P02766	EBI-711909	19	0.00312588	3.51097	0.0196932
ENSG00000118503	P21580	EBI-527670	2	1.26958e-05	3.91237	0.0285707
ENSG00000118518	Q9NTX7	EBI-722397	2	1.29395e-05	4.24452	0.00336644
ENSG00000118690	Q8NEN0	EBI-1222289	1	0	4.60153	0.000935664
ENSG00000118705	P04844	EBI-719731	14	0.000759481	3.45306	0.0660556
ENSG00000118785	P10451	EBI-723648	5	0.000334904	3.93878	0.00460813
ENSG00000118855	Q9H3U5	EBI-1051622	1	0	4.79681	0.00112387
ENSG00000118873	Q9H2M9	EBI-536107	3	5.49386e-06	3.98125	0.0169264
ENSG00000118965	Q9P2L0	EBI-766448	1	0	4.71786	0.000308952
ENSG00000118997	Q8WXX0	EBI-1046155	1	0	4.41224	0.00387571
ENSG00000119041	Q9Y5Q9	EBI-1054873	5	3.89945e-05	3.84043	0.0211959
ENSG00000119185	O14713-1	EBI-2127367	2	0.000675257	4.40115	0.00386142
ENSG00000119396	P61106	EBI-1056404	4	9.2399e-06	3.70574	0.0656856
ENSG00000119402	Q9UKT8	EBI-914727	1	0	4.74069	0.000551916
ENSG00000119408	Q9HC98	EBI-740364	44	0.00282566	3.44324	0.0702017
ENSG00000119487	Q9BPZ7	EBI-749938	11	0.000449136	3.62347	0.023641
ENSG00000119574	Q96K62	EBI-714373	1	0	4.43495	0.00127501
ENSG00000119638	Q8TD19	EBI-1044009	3	2.48627e-05	3.94107	0.0152493
ENSG00000119673	P49753	EBI-1052865	1	0	5.42921	2.67039e-05
ENSG00000119685	Q6EMB2	EBI-725572	1	0	4.48737	0.000853599
ENSG00000119688	O14678	EBI-714396	4	8.69998e-05	4.06952	0.00342835
ENSG00000119699	P10600	EBI-1033020	1	0	5.47117	1.7851e-05
ENSG00000119705	Q9GZT3	EBI-1050793	4	1.04248e-05	3.76071	0.0649983
ENSG00000119707	P49756	EBI-2211856	1	0	4.10051	0.00789134
ENSG00000119718	P49770	EBI-718773	1	0	4.4537	0.00246674
ENSG00000119720	Q9H7Z3	EBI-1042642	1	0	4.2102	0.00249133
ENSG00000119772	Q9Y6K1	EBI-923653	3	2.13495e-05	4.26594	0.00179828
ENSG00000119812	Q8NCA5	EBI-1210765	1	0	4.59133	0.000471125
ENSG00000119820	Q9BSR8	EBI-751253	1	0	5.43087	2.23214e-05
ENSG00000119878	Q9P021	EBI-946968	1	0	4.15931	0.001832
ENSG00000119919	Q8TAU0	EBI-1640929	1	0	4.99847	0.000214837
ENSG00000119929	Q9NTM9	EBI-714918	2	1.08534e-05	4.2236	0.00297233
ENSG00000119965	Q9H8K7	EBI-714785	3	1.7865e-05	4.0412	0.00819531
ENSG00000120053	P17174	EBI-727329	3	0.000257745	3.94885	0.0282023
ENSG00000120054	P15169	EBI-2116369	2	1.55937e-05	4.23495	0.00243295
ENSG00000120087	P09629	EBI-1248457	3	0	4.12028	0.00816255
ENSG00000120156	Q02763	EBI-2257090	7	1.66048e-06	4.60561	0.00192276
ENSG00000120159	Q9H8G2	EBI-714831	3	2.00261e-05	4.21161	0.00214106
ENSG00000120254	Q6UB35	EBI-1046835	10	0.000136187	3.76709	0.0301283
ENSG00000120265	P22061	EBI-353343	19	0.00260747	3.26212	0.188287
ENSG00000120265	P22061-1	EBI-353355	1	0	4.10051	0.00789134
ENSG00000120451	Q92543	EBI-728232	1	0	4.93508	0.000106687
ENSG00000120458	Q6P1R3	EBI-727194	1	0	4.63865	0.000864099
ENSG00000120533	Q9NPA8	EBI-719226	1	0	5.04745	0.000165015
ENSG00000120686	P61960	EBI-1045061	2	0	4.00918	0.0140764
ENSG00000120694	Q92598	EBI-356829	5	6.78514e-05	3.66071	0.0411716
ENSG00000120699	Q96B26	EBI-371922	16	0.00120366	4.09503	0.00352128
ENSG00000120705	P62495	EBI-1047744	4	0.000523643	3.65612	0.0566398
ENSG00000120709	Q9NYF3	EBI-1644252	1	0	4.23686	0.0030245
ENSG00000120729	Q9UBF9	EBI-296701	2	9.59605e-06	4.57564	0.00130085
ENSG00000120800	O75691	EBI-356062	2	0.000255135	4.17449	0.0124018
ENSG00000120802	P42166	EBI-395393	9	0.000370949	3.65625	0.0509393
ENSG00000120802	P42167	EBI-455283	5	0.000254661	3.59847	0.0449627
ENSG00000120805	P40616	EBI-1052746	10	0.000475058	3.61556	0.0464454
ENSG00000120885	P10909	EBI-1104674	6	0.000809642	3.61224	0.033605
ENSG00000120907	P35348	EBI-489756	3	8.3814e-06	4.53967	0.0014807
ENSG00000120915	P34913	EBI-724704	1	0	4.94834	0.000121797
ENSG00000121031	P78527	EBI-352053	23	0.00134643	3.37742	0.142807
ENSG00000121053	P11678	EBI-1761505	3	6.60086e-07	4.27538	0.00970781
ENSG00000121057	Q92667	EBI-2119593	1	0	4.48571	0.00126031
ENSG00000121057	Q92667-1	EBI-2120056	1	0	4.48571	0.00126031
ENSG00000121057	Q92667-2	EBI-2120060	2	0	4.48559	0.00129592
ENSG00000121058	P38432	EBI-945751	48	0.00554704	3.44911	0.0350659
ENSG00000121067	O43791	EBI-743549	11	0.000612153	4.03253	0.004205
ENSG00000121152	Q15003	EBI-1046410	1	0	4.24311	0.0047296
ENSG00000121236	Q9BYJ4	EBI-2130393	1	0	5.00969	0.000452957
ENSG00000121417	Q13398	EBI-1105352	1	0	4.73036	0.000186699
ENSG00000121486	Q7Z2T5	EBI-1237316	1	0	4.07168	0.00944437
ENSG00000121621	Q8NI77	EBI-355426	1	0	4.29783	0.00772375
ENSG00000121671	Q49AN0	EBI-2212355	1	0	5.59579	1.76711e-05
ENSG00000121766	Q9NP64	EBI-746345	1	0	5.18418	5.12067e-05
ENSG00000121774	Q07666	EBI-1364	18	0.00188226	3.57487	0.0464005
ENSG00000121858	P50591	EBI-495373	11	0.000473455	4.1949	0.00381793
ENSG00000121903	P17040	EBI-745838	1	0	5.27028	3.34104e-05
ENSG00000121904	Q7Z408	EBI-1957312	5	2.9303e-06	4.00064	0.0198548
ENSG00000121957	P81274	EBI-618655	2	0	4.80855	0.000544072
ENSG00000122034	Q92664	EBI-1752104	2	0	4.15765	0.00942884
ENSG00000122194	P00747	EBI-999394	3	5.16758e-05	4.42436	0.000777832
ENSG00000122203	Q96A73	EBI-725897	1	0	5.01492	0.000225107
ENSG00000122218	P53621	EBI-356273	4	2.92465e-05	4.08163	0.0138041
ENSG00000122223	Q9BZW8	EBI-1580565	1	0	5.3023	0.000146678
ENSG00000122257	Q7Z6E9	EBI-2117026	18	0.000893625	3.79107	0.0106738
ENSG00000122367	O75112	EBI-1222667	1	0	4.36684	0.00133204
ENSG00000122386	O95201	EBI-747343	5	0.000262357	3.725	0.014174
ENSG00000122481	Q9Y3V2	EBI-1549885	4	0.00017265	3.95293	0.00964264
ENSG00000122484	Q8IXW5	EBI-395878	2	0	4.21594	0.00565325
ENSG00000122679	O60896	EBI-720447	2	1.82811e-05	4.37232	0.00281528
ENSG00000122705	P09496	EBI-1171169	4	7.78216e-05	3.74592	0.0335598
ENSG00000122741	Q5QP82	EBI-723230	1	0	4.78444	0.000325393
ENSG00000122877	P11161	EBI-625282	3	3.05741e-05	4.30548	0.00182805
ENSG00000122958	O75436	EBI-1043891	2	2.7602e-06	4.30842	0.00340464
ENSG00000123064	Q8TDD1	EBI-1052503	1	0	4.38546	0.00403225
ENSG00000123080	P42773	EBI-711290	14	0.000423693	3.70727	0.0147097
ENSG00000123124	Q9H0M0	EBI-742157	6	4.81619e-05	3.88304	0.00634269
ENSG00000123136	O00148	EBI-348253	2	0	4.51709	0.00117329
ENSG00000123144	Q9BQ61	EBI-744881	1	0	4.85651	0.000381153
ENSG00000123411	Q9H2S9	EBI-1640423	2	3.07951e-06	4.22895	0.00637979
ENSG00000123415	Q53HV7	EBI-749970	2	0	4.39668	0.000907228
ENSG00000123444	Q9NVX7	EBI-725970	1	0	5.06199	0.000125339
ENSG00000123485	Q8NCD3	EBI-719429	5	6.96183e-05	4.05497	0.00430107
ENSG00000123609	Q13287	EBI-372942	21	0.00263708	3.60179	0.0274087
ENSG00000123636	Q9UIF8	EBI-741542	1	0	5.26301	4.14489e-05
ENSG00000123700	P63252	EBI-703457	2	0.000255135	4.36301	0.00438959
ENSG00000123737	Q06265	EBI-347966	3	6.32265e-05	3.99401	0.00457928
ENSG00000123836	O60825	EBI-764425	2	0	4.01913	0.00767448
ENSG00000123975	P33552	EBI-711840	3	3.89041e-05	3.89515	0.00564394
ENSG00000123983	O95573	EBI-1190822	1	0	4.23533	0.00456203
ENSG00000124120	Q9BTX7	EBI-1223468	1	0	4.36684	0.00133204
ENSG00000124155	Q969N2	EBI-726383	1	0	5.41441	4.09308e-05
ENSG00000124164	O95292	EBI-1188298	1	0	4.70587	0.000980381
ENSG00000124181	P19174	EBI-79387	67	0.00193385	3.71658	0.0752942
ENSG00000124207	P55060	EBI-286709	15	0.000816546	3.45166	0.0493072
ENSG00000124226	Q9Y508	EBI-723587	13	0.000205275	4.07003	0.0137369
ENSG00000124356	O95630	EBI-396676	15	0.00124476	3.83112	0.00944547
ENSG00000124571	Q9HAV4	EBI-517949	16	0.000733452	3.44133	0.0975194
ENSG00000124762	P38936	EBI-375077	32	0.00234227	3.48763	0.0310619
ENSG00000124767	Q04760	EBI-1055525	1	0	3.89656	0.0274806
ENSG00000124783	P43307	EBI-714168	9	0.000578295	3.45702	0.0769576
ENSG00000124789	P49790	EBI-286779	3	6.75268e-06	3.85204	0.0133367
ENSG00000125124	Q9BXC9	EBI-748297	13	0.000664095	3.73686	0.0106041
ENSG00000125347	P10914	EBI-1055781	2	0.000255135	4.81518	0.000286345
ENSG00000125414	Q9UKX2	EBI-1049626	1	0	4.82079	0.00059006
ENSG00000125445	Q9Y2R9	EBI-1054973	1	0	4.57538	0.000711997
ENSG00000125484	Q9UKN8	EBI-1237240	1	0	4.07168	0.00944437
ENSG00000125492	Q9BZE3	EBI-1044954	1	0	4.92028	0.000439139
ENSG00000125538	P01584	EBI-1026290	1	0	4.85013	0.001099
ENSG00000125630	Q9H9Y6	EBI-355441	9	0.000260431	3.53992	0.0583169
ENSG00000125633	Q567U6	EBI-1104769	1	0	4.77883	0.000450275
ENSG00000125691	P62829	EBI-353303	18	0.000599329	3.37015	0.136811
ENSG00000125775	Q9H190	EBI-742426	7	0.000284005	4.18444	0.00186338
ENSG00000125779	Q9BZ23	EBI-1058434	5	2.53703e-05	4.23074	0.00590014
ENSG00000125780	Q08188	EBI-1050019	1	0	4.49298	0.00146876
ENSG00000125818	Q92530	EBI-945916	10	8.31769e-05	4.13584	0.00253784
ENSG00000125826	Q9BYM8	EBI-2340624	8	0.000460308	4.26186	0.0077862
ENSG00000125870	P08579	EBI-1053651	9	0.000315058	3.50548	0.0805081
ENSG00000125912	Q969V3	EBI-1056979	3	4.71393e-06	3.93661	0.0139869
ENSG00000125952	P61244	EBI-878388	11	0.000501641	3.71263	0.0218741
ENSG00000125971	Q9NP97	EBI-372128	7	0.000417546	3.8148	0.0332164
ENSG00000125977	P20042	EBI-711977	13	0.000330576	3.6611	0.0155962
ENSG00000126001	Q9BV73	EBI-1053100	3	0.000172358	3.97423	0.00990927
ENSG00000126254	Q9BTD8	EBI-746862	4	4.05749e-05	3.78929	0.00955376
ENSG00000126337	O76013	EBI-1054946	5	3.87362e-05	4.12564	0.00888333
ENSG00000126467	Q9UJT2	EBI-852101	4	0.000513344	3.70791	0.0323488
ENSG00000126467	Q9UJT2-2	EBI-852113	1	0	5.70714	2.44477e-05
ENSG00000126561	P42229	EBI-749537	4	0.000270476	4.2912	0.00211172
ENSG00000126562	Q96J92	EBI-766352	1	0	4.71786	0.000308952
ENSG00000126581	Q14457	EBI-949378	2	1.03497e-05	4.38112	0.00094401
ENSG00000126583	P05129	EBI-949799	4	0.000546449	4.84247	0.000162692
ENSG00000126602	Q12931	EBI-1055869	1	0	4.03699	0.0213236
ENSG00000126778	Q15475	EBI-743675	2	1.50026e-05	4.13673	0.00242074
ENSG00000126858	Q8IXI2	EBI-1396430	2	1.54519e-05	4.89834	0.000221747
ENSG00000126883	P35658	EBI-1222270	2	1.0688e-05	4.44477	0.00140573
ENSG00000127328	Q96QF0	EBI-747844	2	0.000765208	5.25268	9.01832e-05
ENSG00000127328	Q96QF0-2	EBI-747865	1	0	7.25166	6.82077e-08
ENSG00000127329	P23467	EBI-1265766	22	0.000516044	3.8537	0.0112152
ENSG00000127412	Q9NQA5	EBI-1053443	1	0	4.79439	0.000542136
ENSG00000127445	Q13526	EBI-714158	30	0.00523143	3.29247	0.118164
ENSG00000127463	Q8N766	EBI-1044442	5	0.00017583	3.87985	0.0202772
ENSG00000127481	Q5T4S7	EBI-1995940	7	0.000137831	4.13622	0.00394675
ENSG00000127564	Q99640	EBI-495308	2	0	4.57321	0.000867789
ENSG00000127580	Q96S15	EBI-746424	1	0	5.29566	4.35838e-05
ENSG00000127743	Q9UHF5	EBI-719639	1	0	5.10179	9.55073e-05
ENSG00000127831	P09327	EBI-1047253	1	0	4.59222	0.00120476
ENSG00000127837	Q13685	EBI-727274	1	0	4.78929	0.00034787
ENSG00000127838	Q8N490	EBI-746368	1	0	4.49617	0.000542542
ENSG00000127870	Q9Y252	EBI-2341483	1	0	4.83903	0.000397767
ENSG00000127914	Q99996	EBI-1048311	8	0.000298274	3.86594	0.0170016
ENSG00000127955	P63096	EBI-618639	4	2.57431e-05	4.49477	0.00228765
ENSG00000127990	O43556	EBI-718097	1	0	4.38903	0.0011987
ENSG00000127993	Q5RL73	EBI-711530	40	0.00122371	3.58151	0.0289041
ENSG00000128050	P22234	EBI-712261	21	0.00141446	3.35523	0.130821
ENSG00000128272	P18848	EBI-492498	6	0.000166552	3.99145	0.00906444
ENSG00000128340	P15153	EBI-489652	1	0	5.29209	8.05017e-05
ENSG00000128512	Q8N1I0	EBI-1059186	1	0	4.43329	0.00176235
ENSG00000128513	Q9NUX5	EBI-752420	4	5.32513e-07	4.85523	0.000364097
ENSG00000128513	Q9NUX5-2	EBI-752435	2	0	5.00242	0.000127532
ENSG00000128534	O95777	EBI-347779	27	0.00282051	3.7736	0.0158325
ENSG00000128578	Q9ULQ0-2	EBI-1774291	1	0	4.33597	0.00205004
ENSG00000128585	Q9UL63	EBI-1048053	2	2.07603e-05	4.07117	0.00624699
ENSG00000128591	Q14315	EBI-489954	12	0.00103781	3.64184	0.0458977
ENSG00000128595	O43852	EBI-1171069	1	0	4.2713	0.00400553
ENSG00000128602	Q99835	EBI-766024	1	0	4.71786	0.000308952
ENSG00000128656	P15882	EBI-718947	2	4.24198e-06	4.10536	0.00800987
ENSG00000128683	Q99259	EBI-743184	5	0.00026063	3.69222	0.0370994
ENSG00000128699	Q9P0S3	EBI-1054848	1	0	4.67628	0.00110713
ENSG00000128708	O14929	EBI-2339359	2	2.91465e-05	4.48176	0.00113253
ENSG00000128739	P63162	EBI-712493	19	0.00134639	3.62934	0.0201621
ENSG00000128789	Q969U7	EBI-723276	1	0	4.98673	0.000162847
ENSG00000128886	Q9HB65	EBI-715224	2	6.48178e-06	4.47538	0.00110913
ENSG00000128944	Q9Y448	EBI-373334	1	0	4.52117	0.000591775
ENSG00000129028	Q9P2Z0	EBI-745404	2	6.82195e-06	4.39426	0.000909142
ENSG00000129083	P53618	EBI-359063	4	0.000289651	3.85013	0.014406
ENSG00000129103	Q8NBJ7	EBI-723091	1	0	4.8912	0.000546358
ENSG00000129255	O75352	EBI-1046501	6	0.0002441	4.01798	0.00955624
ENSG00000129347	Q8N9T8	EBI-724923	1	0	4.55599	0.00168185
ENSG00000129355	P55273	EBI-745859	3	2.04473e-05	4.19719	0.00295431
ENSG00000129465	Q9Y572	EBI-298250	85	0.00352556	3.31556	0.310682
ENSG00000129474	Q96IF1	EBI-949782	1	0	4.44923	0.000815513
ENSG00000129521	Q9H6Z9	EBI-1175354	3	9.2229e-07	4.71531	0.000756725
ENSG00000129559	Q15843	EBI-716247	17	0.000629521	3.59872	0.0745356
ENSG00000129646	Q9H0J4	EBI-1053637	10	0.000683361	3.97117	0.0110998
ENSG00000129691	Q9UBL3	EBI-540797	9	0.000321586	3.97168	0.00436618
ENSG00000129691	Q9UBL3-1	EBI-540811	6	0.000155388	4.68967	0.000569563
ENSG00000129691	Q9UBL3-2	EBI-540816	2	0	5.49949	4.19955e-05
ENSG00000129810	Q5FBB7	EBI-989069	4	7.12225e-06	4.45816	0.00232581
ENSG00000129810	Q5FBB7-6	EBI-989114	3	3.79014e-07	4.0949	0.0121061
ENSG00000130175	P14314	EBI-716953	7	0.000207985	3.64349	0.0619904
ENSG00000130254	Q14151	EBI-352869	7	0.000971105	3.70867	0.0240929
ENSG00000130338	Q9NRJ4	EBI-1753487	4	9.1923e-07	4.06888	0.0156054
ENSG00000130347	Q8WWV3	EBI-743502	2	4.98251e-06	4.61786	0.000415912
ENSG00000130475	O14526	EBI-719823	1	0	4.26901	0.00153766
ENSG00000130518	Q9H0B3	EBI-745878	4	0.000290096	3.88253	0.0119012
ENSG00000130561	P10523	EBI-1642180	2	0	3.9375	0.0242693
ENSG00000130713	Q13868	EBI-301735	5	0.000105816	4.25906	0.00177446
ENSG00000130810	Q9NQ55	EBI-1048540	2	3.4218e-06	4.27347	0.00521016
ENSG00000130811	O75821	EBI-366632	5	5.52158e-05	3.89464	0.0232718
ENSG00000130935	Q9H8H0	EBI-725885	2	2.63865e-05	4.23151	0.00435448
ENSG00000130939	O95155	EBI-1641720	3	2.12577e-05	4.1602	0.00691741
ENSG00000131069	Q9NR19	EBI-372879	1	0	4.7449	0.000399071
ENSG00000131203	P14902	EBI-722083	2	2.26881e-05	4.40179	0.00123013
ENSG00000131238	P50897	EBI-1237011	1	0	4.07168	0.00944437
ENSG00000131368	P82663	EBI-1046734	2	2.47567e-05	4.29235	0.00425947
ENSG00000131373	Q9UJ83	EBI-746580	1	0	5.87551	6.08758e-06
ENSG00000131375	Q9Y6W3	EBI-1765641	1	0	5.28635	0.000137966
ENSG00000131381	Q9H1K0	EBI-1105310	1	0	4.66518	0.000563403
ENSG00000131467	P61289	EBI-355546	28	0.00426695	3.26786	0.138672
ENSG00000131473	P53396	EBI-1042794	11	0.000141069	3.6162	0.0904341
ENSG00000131475	Q9BRG1	EBI-741945	3	3.90744e-06	4.4773	0.000847344
ENSG00000131711	P46821	EBI-764611	4	0.00016864	3.92041	0.0244186
ENSG00000131730	P17540	EBI-712973	3	8.00467e-06	4.18112	0.00320932
ENSG00000131771	Q9UD71	EBI-722119	2	6.37165e-06	4.44541	0.00159681
ENSG00000131791	O43741	EBI-1053424	2	0	4.06084	0.0141978
ENSG00000131808	P01225	EBI-1030645	2	1.03636e-06	5.03622	0.000113802
ENSG00000131844	Q9HCC0-1	EBI-2211442	1	0	4.10051	0.00789134
ENSG00000131871	Q9BQE4	EBI-398970	1	0	4.86046	0.000281827
ENSG00000131876	P09661	EBI-876439	11	0.000260899	3.56224	0.0845969
ENSG00000131979	P30793	EBI-958183	7	0.000973981	3.93992	0.0115327
ENSG00000131981	P17931	EBI-1170392	1	0	4.2713	0.00400553
ENSG00000132109	P19474	EBI-81290	7	0.000536374	3.84477	0.0153362
ENSG00000132153	Q7L2E3	EBI-1211456	2	4.26915e-06	4.4912	0.000872461
ENSG00000132274	Q8IYM9	EBI-954123	3	1.22143e-05	4.20957	0.00166593
ENSG00000132300	Q96EY7	EBI-721110	5	0.000234044	4.15026	0.001989
ENSG00000132478	Q9C0B0	EBI-949156	1	0	4.16008	0.00193993
ENSG00000132485	O95218	EBI-1051583	3	3.02768e-05	3.88482	0.0244759
ENSG00000132639	P60880	EBI-524785	5	0.000279231	4.43712	0.000636526
ENSG00000132661	Q9UKK6	EBI-301889	3	0.000518081	4.03724	0.0134088
ENSG00000132664	Q9H1D9	EBI-710067	6	8.64856e-05	3.93176	0.00679093
ENSG00000132698	P57735	EBI-1050500	4	0.000284809	4.62781	0.00113901
ENSG00000132716	Q5TAQ9	EBI-740686	2	3.2315e-05	4.4111	0.00079553
ENSG00000132773	Q96GM8	EBI-717460	12	0.000935002	3.78788	0.0135008
ENSG00000132792	Q8WYA6	EBI-748128	1	0	4.93852	0.000126634
ENSG00000132821	Q96N03	EBI-948213	1	0	4.16008	0.00193993
ENSG00000132824	Q13530	EBI-1045571	9	0.000291158	4.05	0.0124844
ENSG00000132872	Q9H2B2	EBI-751132	1	0	4.50906	0.0017636
ENSG00000132912	Q9UJW0	EBI-2134033	1	0	4.71301	0.000950302
ENSG00000132963	Q9Y244	EBI-696895	6	0.000176207	3.68699	0.0346561
ENSG00000132964	P49336	EBI-394377	10	4.10737e-05	4.15829	0.0144149
ENSG00000133020	P13535	EBI-1053673	3	6.94523e-06	4.03992	0.0111683
ENSG00000133119	P40938	EBI-1169853	4	1.7928e-05	4.04605	0.010134
ENSG00000133121	Q9Y3M8	EBI-465487	9	0.00125536	3.93597	0.0122263
ENSG00000133313	Q96KP4	EBI-1190734	1	0	4.23533	0.00456203
ENSG00000133318	O95197	EBI-740467	9	0.000309786	3.99681	0.00770791
ENSG00000133398	Q9BTT4	EBI-394354	66	0.00294496	3.39528	0.0752731
ENSG00000133704	O15397	EBI-358808	8	0.000369113	3.84579	0.0317423
ENSG00000133739	Q9C099	EBI-725598	3	0.000259487	4.57321	0.00116932
ENSG00000133740	Q15329	EBI-1389773	2	0	4.71314	0.000879857
ENSG00000133773	Q9P031	EBI-1047110	16	0.00136595	3.49617	0.0638229
ENSG00000133789	Q9UH65	EBI-310749	1	0	4.61199	0.00111138
ENSG00000133818	P62070	EBI-491037	6	3.78272e-05	4.02997	0.00636428
ENSG00000133858	O60293	EBI-746701	2	2.79241e-06	4.22691	0.00199887
ENSG00000133935	Q9UKR5	EBI-711490	52	0.00392969	3.37066	0.0599777
ENSG00000134001	P05198	EBI-1056162	7	0.000270061	3.72079	0.0494027
ENSG00000134057	P14635	EBI-495332	5	7.43112e-05	4.23865	0.00232346
ENSG00000134058	P50613	EBI-1245958	3	2.20235e-05	3.92819	0.0157538
ENSG00000134077	Q9BV44	EBI-373253	1	0	4.77334	0.000435085
ENSG00000134108	Q9NVJ2	EBI-718376	2	1.74559e-06	4.17462	0.00313103
ENSG00000134109	Q92611	EBI-1056336	1	0	5.27946	9.15008e-05
ENSG00000134184	P09488	EBI-350409	1	0	3.79388	0.0228955
ENSG00000134186	Q5VTL8	EBI-1045334	1	0	4.07462	0.00464999
ENSG00000134242	Q9Y2R2	EBI-1211241	13	0.000535546	4.06033	0.00622486
ENSG00000134243	Q99523	EBI-1057058	1	0	4.34911	0.00296274
ENSG00000134255	Q9Y6K0	EBI-1237183	1	0	4.07168	0.00944437
ENSG00000134262	Q9Y6B7	EBI-1047606	1	0	4.94056	0.000399574
ENSG00000134294	Q96QD8	EBI-723083	1	0	4.89452	0.000300383
ENSG00000134318	O75116	EBI-366288	5	6.61189e-05	3.75982	0.0372675
ENSG00000134323	P04198	EBI-878369	3	2.49644e-05	4.27066	0.00244094
ENSG00000134333	P00338	EBI-372327	4	5.05666e-05	3.87844	0.0153237
ENSG00000134333	P00338-1	EBI-681495	1	0	4.23533	0.00456203
ENSG00000134363	P19883	EBI-1571188	1	0	5.49439	1.77129e-05
ENSG00000134363	P19883-2	EBI-1571208	1	0	5.49439	1.77129e-05
ENSG00000134371	Q6P1J9	EBI-930143	13	0.000792144	4.06339	0.00395701
ENSG00000134376	P82279	EBI-1048648	4	0.000106366	4.02258	0.00814294
ENSG00000134453	Q96I25	EBI-740272	1	0	4.32092	0.00114768
ENSG00000134480	P51946	EBI-741406	6	5.05446e-05	3.85395	0.0115143
ENSG00000134516	Q92608	EBI-448771	2	1.55169e-06	4.59311	0.00120838
ENSG00000134569	O75096	EBI-310873	2	0.000255135	4.10918	0.00910031
ENSG00000134627	Q7Z3Z4	EBI-528601	2	0	4.79464	0.000642695
ENSG00000134684	P54577	EBI-1048893	8	6.47267e-05	3.57628	0.0977441
ENSG00000134690	Q53HL2	EBI-979174	6	0.000262965	5.13214	0.000152224
ENSG00000134697	Q13823	EBI-1043365	2	3.08916e-06	4.32334	0.0057927
ENSG00000134709	Q9UJC3	EBI-746704	3	1.11105e-05	4.25676	0.00161556
ENSG00000134744	Q5TAX3-1	EBI-1606425	1	0	4.82283	0.000345098
ENSG00000134748	Q8NAV1	EBI-715374	2	4.22451e-07	4.62334	0.000892355
ENSG00000134760	Q02413	EBI-1045757	6	0.000242001	3.72538	0.0243059
ENSG00000134779	Q68CL5	EBI-748091	1	0	4.19184	0.00247203
ENSG00000134874	Q86YF9	EBI-998108	1	0	5.65421	2.04909e-05
ENSG00000134900	P29144	EBI-1044672	2	1.42661e-06	3.82551	0.0397486
ENSG00000134910	P46977	EBI-719212	3	2.10668e-05	4.44184	0.00295544
ENSG00000134982	P25054	EBI-727707	12	0.000322643	3.80268	0.0180776
ENSG00000134996	Q92882	EBI-1051152	4	0.000772318	4.75765	0.000301355
ENSG00000135046	P04083	EBI-354007	4	4.31224e-05	4.0037	0.015066
ENSG00000135069	Q9Y617	EBI-709652	3	1.55392e-05	3.90357	0.0174999
ENSG00000135100	P20823	EBI-636034	10	0.000717302	3.92487	0.0237898
ENSG00000135334	Q53H80	EBI-742928	3	1.45635e-05	4.11441	0.00288304
ENSG00000135341	O43318	EBI-358684	15	0.000820687	3.59082	0.0604609
ENSG00000135341	O43318-1	EBI-358696	4	1.06927e-06	3.9514	0.0251481
ENSG00000135341	O43318-2	EBI-358700	34	0.00030131	3.5074	0.185034
ENSG00000135341	O43318-3	EBI-358704	2	0	3.85179	0.039147
ENSG00000135372	Q9H0A0	EBI-876527	3	2.21658e-05	4.19107	0.00737702
ENSG00000135373	Q9NZC4	EBI-1053347	1	0	4.58163	0.00160942
ENSG00000135404	P08962	EBI-762053	1	0	4.60663	0.000877027
ENSG00000135441	P78537	EBI-348630	7	0.000141719	4.11059	0.00257467
ENSG00000135446	P11802	EBI-295644	41	0.00409472	3.31301	0.0794549
ENSG00000135480	P08729	EBI-297833	4	0.000247225	3.72857	0.0264544
ENSG00000135482	Q96K80	EBI-742550	3	0	4.03189	0.0030315
ENSG00000135506	Q13438	EBI-1174342	3	2.44526e-05	4.76352	0.0006266
ENSG00000135506	Q13438-1	EBI-1174351	1	0	4.7639	0.00060154
ENSG00000135506	Q13438-2	EBI-1174355	1	0	4.7639	0.00060154
ENSG00000135535	Q04900	EBI-2115896	1	0	3.79388	0.0228955
ENSG00000135547	Q9UBP5	EBI-750630	1	0	4.43138	0.000811649
ENSG00000135624	Q99832	EBI-357046	16	0.000529365	3.55778	0.0532166
ENSG00000135655	Q9Y4E8	EBI-1043104	8	0.000327096	3.95727	0.00951172
ENSG00000135679	Q00987	EBI-389668	38	0.00322248	3.39452	0.0560619
ENSG00000135720	O43237	EBI-715294	2	1.46164e-06	4.97309	0.000284169
ENSG00000135723	Q9Y613	EBI-348433	8	0.00068611	3.71148	0.0253894
ENSG00000135766	Q9GZT9	EBI-1174818	2	9.2229e-07	5.2861	0.000155185
ENSG00000135821	P15104	EBI-746653	4	0.000111936	3.90357	0.022697
ENSG00000135829	Q08211	EBI-352022	23	0.00133961	3.30026	0.176147
ENSG00000135837	Q5VT06	EBI-947346	1	0	4.69286	0.000318679
ENSG00000135899	Q9HB58	EBI-721477	1	0	5.05191	0.000106707
ENSG00000135903	P23760	EBI-1167564	7	0.000222883	3.66786	0.0404749
ENSG00000135930	O60573	EBI-398610	8	0.00105875	3.61696	0.0327772
ENSG00000135968	Q8IWJ2-2	EBI-1645335	2	8.36081e-07	4.54286	0.00227507
ENSG00000135972	P82933	EBI-721385	4	0.000102007	4.40408	0.00244513
ENSG00000136003	Q9H1K1	EBI-1047335	2	2.98356e-05	4.20969	0.00353325
ENSG00000136044	Q8NEU8	EBI-741261	4	5.86155e-05	4.49719	0.00113636
ENSG00000136098	P51956	EBI-476041	2	0	4.73699	0.000834019
ENSG00000136108	Q8WWK9	EBI-1221087	1	0	4.73661	0.000352661
ENSG00000136110	O75829	EBI-1220187	1	0	4.67487	0.00049999
ENSG00000136111	O60343	EBI-522028	14	0.00195254	3.95561	0.00609144
ENSG00000136122	Q6PGQ7	EBI-719836	2	6.18613e-06	4.49477	0.000620905
ENSG00000136169	Q96T68	EBI-1222089	1	0	4.60153	0.000935664
ENSG00000136244	P05231	EBI-720533	4	0.000641358	4.20727	0.0019759
ENSG00000136250	P28039	EBI-1222067	1	0	4.60153	0.000935664
ENSG00000136261	Q9Y6E2	EBI-1051021	2	0	4.58495	0.00188469
ENSG00000136271	Q9NY93	EBI-372376	43	0.00358565	3.60587	0.0640618
ENSG00000136273	O60921	EBI-1056174	5	0.000296045	4.19515	0.0131334
ENSG00000136531	Q99250	EBI-724872	3	2.43902e-05	4.89324	0.000165119
ENSG00000136535	Q16650	EBI-1047158	3	0.000199015	3.86888	0.0281822
ENSG00000136536	Q9H992	EBI-949983	3	3.49058e-05	4.12423	0.00455033
ENSG00000136636	Q9Y597	EBI-373299	2	5.36604e-05	4.06212	0.00952853
ENSG00000136643	Q96S38	EBI-347731	1	0	4.78814	0.000199618
ENSG00000136689	P18510	EBI-1026330	1	0	4.85013	0.001099
ENSG00000136717	O00499	EBI-719094	7	0.000456816	3.71071	0.0265761
ENSG00000136731	Q9NYU2	EBI-1056389	10	0.00121648	3.70306	0.055892
ENSG00000136754	Q8IZP0	EBI-375446	6	0.000175992	4.09401	0.0107249
ENSG00000136783	Q9UFN0	EBI-716291	6	0.000381138	3.9486	0.00443211
ENSG00000136813	Q5VYK3	EBI-521451	3	4.80539e-05	4.03686	0.0165641
ENSG00000136824	O95347	EBI-355822	16	0.00138221	3.47844	0.0800245
ENSG00000136869	O00206	EBI-528701	3	0.000510204	5.77003	5.52266e-05
ENSG00000136875	O43172	EBI-718395	2	1.6377e-05	4.0139	0.00488304
ENSG00000136930	Q99436	EBI-603319	14	0.000379596	3.67092	0.0604701
ENSG00000136936	P23025	EBI-295222	7	0.000435635	4.30995	0.00183336
ENSG00000136937	Q09161	EBI-464743	14	0.000681299	3.73622	0.0203446
ENSG00000136986	Q9BUN8	EBI-398977	6	0.000515579	3.86071	0.0102555
ENSG00000136997	P01106	EBI-447544	233	0.0376107	3.07194	0.343674
ENSG00000137054	Q9GZS1	EBI-359458	22	0.000918943	3.57972	0.0396903
ENSG00000137055	Q9Y263	EBI-1994037	6	1.33765e-05	4.42997	0.00279226
ENSG00000137098	Q99932	EBI-954419	1	0	4.15931	0.001832
ENSG00000137100	O75935	EBI-347442	2	4.90868e-05	4.10434	0.00213955
ENSG00000137135	Q8N4T4	EBI-745468	2	0	4.27883	0.00116017
ENSG00000137203	P05549	EBI-347351	4	0.000235377	3.65421	0.0262326
ENSG00000137269	Q9BTT6	EBI-713489	2	1.55745e-06	4.1537	0.00288899
ENSG00000137393	Q7Z419	EBI-2129982	5	3.71235e-05	4.06773	0.0056466
ENSG00000137440	Q14512	EBI-953742	2	0.000502896	4.15357	0.00183547
ENSG00000137462	O60603	EBI-973722	1	0	5.12781	0.000332531
ENSG00000137504	Q9NS37	EBI-632965	2	0	4.70293	0.000387859
ENSG00000137693	P46937	EBI-1044059	1	0	4.07462	0.00464999
ENSG00000137699	Q14134	EBI-702370	13	0.000976857	3.75357	0.0104692
ENSG00000137709	Q9UKI9	EBI-765668	1	0	4.71786	0.000308952
ENSG00000137713	P30154	EBI-357094	31	0.00170524	3.49707	0.0639675
ENSG00000137764	Q13163	EBI-307294	5	0.000466517	3.64043	0.0380128
ENSG00000137767	Q9Y6N5	EBI-1170418	2	2.51207e-05	3.94311	0.0134499
ENSG00000137807	Q02241	EBI-306852	5	5.74738e-05	3.89298	0.0137519
ENSG00000137814	Q9NVX0	EBI-720080	1	0	4.81684	0.000226066
ENSG00000137815	Q92541	EBI-1055239	1	0	4.10944	0.00909344
ENSG00000137822	Q9UGJ1	EBI-1052544	10	0.000941943	4.03559	0.00922457
ENSG00000137831	Q9BZF9	EBI-350510	5	7.28257e-05	3.65574	0.0476371
ENSG00000137842	Q0P6H9	EBI-719020	7	0.000288681	3.87041	0.0161753
ENSG00000137880	P30047	EBI-958385	1	0	4.93967	0.000316924
ENSG00000137936	O75815	EBI-702336	42	0.000907326	3.46569	0.149677
ENSG00000137942	Q5T0N5	EBI-714058	3	5.75176e-05	4.40651	0.00265756
ENSG00000137947	Q00403	EBI-389564	3	9.80297e-06	4.21416	0.00341892
ENSG00000137955	P53611	EBI-536715	1	0	4.63839	0.00062729
ENSG00000137960	Q8TF65	EBI-712067	4	2.11224e-05	4.04018	0.00462118
ENSG00000137975	Q9UQC9	EBI-1222573	1	0	4.36684	0.00133204
ENSG00000138071	P61160	EBI-353580	10	0.000392172	3.47513	0.0987221
ENSG00000138075	Q9H222	EBI-1761423	2	2.1057e-07	4.30013	0.00763868
ENSG00000138078	Q4J6C6	EBI-949331	1	0	4.44885	0.000963631
ENSG00000138092	Q9BU64	EBI-745954	2	2.05802e-06	5.02895	0.000107029
ENSG00000138107	P61163	EBI-774234	1	0	4.03699	0.0213236
ENSG00000138134	Q96FJ0	EBI-745021	1	0	4.72449	0.00045623
ENSG00000138160	P52732	EBI-355697	1	0	3.89656	0.0274806
ENSG00000138180	Q53EZ4	EBI-747776	2	1.04168e-05	4.3236	0.00128384
ENSG00000138182	Q96Q89	EBI-1055300	2	1.17567e-05	3.9014	0.0114974
ENSG00000138190	Q8TAG9	EBI-1223394	1	0	4.36684	0.00133204
ENSG00000138279	P20073	EBI-2338704	1	0	4.54579	0.00108345
ENSG00000138297	O14925	EBI-1047996	3	5.20169e-06	4.12564	0.0106843
ENSG00000138311	Q70YC5	EBI-941182	3	3.18608e-05	4.23291	0.00227436
ENSG00000138363	P31939	EBI-1048599	15	0.000811471	3.53291	0.0829115
ENSG00000138376	Q99728	EBI-473181	24	0.000885531	3.48737	0.0252574
ENSG00000138378	Q14765	EBI-1186538	1	0	4.60153	0.000753206
ENSG00000138413	O75874	EBI-715695	1	0	4.44656	0.00108578
ENSG00000138433	Q86X95	EBI-627102	7	0.000394336	4.11467	0.00347125
ENSG00000138443	Q9NYB9	EBI-743598	10	0.00014261	4.17143	0.00226534
ENSG00000138449	Q9NP59	EBI-725153	1	0	4.89707	0.0001946
ENSG00000138495	Q14061	EBI-711311	10	0.00046542	3.65957	0.0137397
ENSG00000138587	Q8NEH6	EBI-743811	1	0	4.19184	0.00247203
ENSG00000138592	P40818	EBI-1050865	8	0.000506352	3.85089	0.0168166
ENSG00000138594	Q9NYL9	EBI-352614	6	0.00024928	3.54209	0.0645414
ENSG00000138629	Q96S82	EBI-348604	3	0.000140321	4.22423	0.00149265
ENSG00000138674	O94979	EBI-1767898	3	3.56625e-06	4.30548	0.00383096
ENSG00000138750	Q7Z3B4	EBI-741048	3	2.05338e-05	4.07079	0.00295695
ENSG00000138757	Q9UN86	EBI-1044298	4	0.000109081	3.66454	0.0357865
ENSG00000138768	O60763	EBI-356164	8	0.000230147	3.72806	0.0321216
ENSG00000138778	Q02224	EBI-1375040	4	2.35479e-05	4.57028	0.000726075
ENSG00000138795	Q9UJU2	EBI-926131	2	2.02018e-05	4.25153	0.00356051
ENSG00000138813	Q53FE4	EBI-715110	4	3.46826e-05	3.9162	0.00541448
ENSG00000139112	Q9H0R8	EBI-746969	3	7.55338e-05	4.34349	0.0015958
ENSG00000139146	Q9NP50	EBI-741906	1	0	5.18686	3.69933e-05
ENSG00000139193	P26842	EBI-520729	2	0.000103068	4.02105	0.00900602
ENSG00000139220	O75334	EBI-1105129	1	0	4.50893	0.000823889
ENSG00000139233	Q9BRT6	EBI-741396	2	0.000578144	4.3824	0.00403601
ENSG00000139318	Q16828	EBI-746870	3	7.19535e-05	4.32679	0.00114034
ENSG00000139329	P51884	EBI-725780	1	0	4.83788	0.000288475
ENSG00000139343	P62306	EBI-356900	12	0.000572186	3.78367	0.0232246
ENSG00000139372	Q13569	EBI-348333	1	0	4.51722	0.00114104
ENSG00000139410	Q96GA7	EBI-744440	2	8.55931e-06	4.56684	0.000562988
ENSG00000139618	P51587	EBI-79792	9	0.00107011	3.57857	0.0355529
ENSG00000139641	Q9BSJ8	EBI-355956	1	0	4.17474	0.0123925
ENSG00000139644	P55061	EBI-1045825	1	0	3.9324	0.0273458
ENSG00000139687	P06400	EBI-491274	16	0.00145539	3.86977	0.0114748
ENSG00000139726	O43583	EBI-716083	1	0	4.86008	0.001014
ENSG00000139842	Q13619	EBI-456106	11	0.00029341	3.79464	0.0179767
ENSG00000139880	Q86UP0	EBI-722026	1	0	5.02883	0.000103279
ENSG00000139921	Q9H3N1	EBI-1051115	1	0	3.97602	0.018425
ENSG00000139926	Q96NE9	EBI-741729	5	0.000156691	3.92487	0.00907205
ENSG00000140044	Q8WYK2	EBI-1248415	1	0	5.27526	4.88197e-05
ENSG00000140092	Q9UBX5	EBI-947897	2	8.33224e-06	4.20918	0.00164994
ENSG00000140105	P23381	EBI-721244	2	0.000255135	5.31811	0.000144848
ENSG00000140259	P55081	EBI-1048159	1	0	4.07462	0.00464999
ENSG00000140307	P52657	EBI-1045262	4	1.71262e-05	4.5801	0.000621374
ENSG00000140332	Q04726	EBI-1052057	2	6.32265e-06	4.58622	0.000567034
ENSG00000140332	Q04726-1	EBI-1052074	1	0	4.23533	0.00456203
ENSG00000140379	Q16548	EBI-1003550	4	2.14483e-05	4.66122	0.000292316
ENSG00000140382	Q9NP66	EBI-740641	6	9.85025e-05	4.39732	0.00115022
ENSG00000140391	O60637	EBI-750541	1	0	4.19184	0.00247203
ENSG00000140395	Q9GZS3	EBI-358545	3	3.50106e-05	4.22296	0.00908585
ENSG00000140396	Q15596	EBI-81236	2	2.51897e-06	4.42857	0.00162694
ENSG00000140400	Q9NTJ4	EBI-348635	1	0	4.31518	0.00143545
ENSG00000140416	P09493	EBI-351158	3	7.15007e-05	3.71212	0.0319277
ENSG00000140464	P29590	EBI-295890	9	0.000517333	3.7861	0.00968575
ENSG00000140464	P29590-5	EBI-304008	4	3.06414e-05	3.93776	0.00559198
ENSG00000140575	P46940	EBI-297509	13	0.000547313	3.42934	0.102317
ENSG00000140682	O43294	EBI-1051449	4	0.000118297	3.77921	0.0209457
ENSG00000140740	P22695	EBI-1051424	4	0.000361701	3.95702	0.0300656
ENSG00000140795	Q32MK0	EBI-1222801	1	0	4.36684	0.00133204
ENSG00000140807	Q969G9	EBI-1538217	4	0.000510237	4.11786	0.00750169
ENSG00000140829	Q92620	EBI-1043041	1	0	4.2102	0.00249133
ENSG00000140859	Q9BVG8	EBI-2125614	2	0	4.53648	0.00117388
ENSG00000140932	Q8TAZ6	EBI-2339374	1	0	5.40957	2.49468e-05
ENSG00000140950	Q6P9B6	EBI-746504	1	0	4.72449	0.00045623
ENSG00000141030	Q9UNS2	EBI-350590	7	0.000231979	3.67895	0.0421923
ENSG00000141052	Q8IZQ8	EBI-493384	2	0.000765208	3.96837	0.0151873
ENSG00000141198	O75674	EBI-712991	16	0.00153302	3.99847	0.00662932
ENSG00000141367	Q00610	EBI-354967	33	0.0014168	3.28661	0.253237
ENSG00000141385	Q9Y4W6	EBI-358755	2	7.3872e-06	4.25842	0.00780649
ENSG00000141447	Q9BXW6	EBI-765918	1	0	4.71786	0.000308952
ENSG00000141506	Q8WYR1	EBI-2114827	5	0.000771605	4.32959	0.00181882
ENSG00000141644	Q9UIS9	EBI-867196	7	6.19588e-05	4.19273	0.00352812
ENSG00000141738	Q14451	EBI-970191	2	0.000130602	4.37003	0.00173334
ENSG00000141837	O00555	EBI-766279	1	0	4.71786	0.000308952
ENSG00000142082	Q9NTG7	EBI-724621	22	0.00282686	3.74541	0.0345562
ENSG00000142192	P05067	EBI-77613	41	0.00598055	3.49286	0.0575114
ENSG00000142192	P05067-4	EBI-302641	5	2.40152e-05	4.53661	0.000951719
ENSG00000142192	P05067-8	EBI-302661	3	0.000263068	4.97066	0.000152928
ENSG00000142192	P05067-PRO	EBI-821758	1	0	5.49209	4.34644e-05
ENSG00000142207	O60287	EBI-1762349	1	0	4.3986	0.00474706
ENSG00000142552	Q96D15	EBI-746283	4	5.62854e-05	4.79337	0.000176043
ENSG00000142627	P29317	EBI-702104	1	0	4.13508	0.00528495
ENSG00000142864	Q8NC51	EBI-523558	3	4.12274e-05	3.84719	0.0217987
ENSG00000142864	Q8NC51-1	EBI-523570	1	0	4.10051	0.00789134
ENSG00000142910	Q9GZM7	EBI-715869	3	0.000155253	4.08087	0.00277553
ENSG00000142973	P13584	EBI-1052398	1	0	4.43814	0.00117276
ENSG00000143006	Q96MA1	EBI-954466	5	2.4688e-05	4.23342	0.00152016
ENSG00000143033	Q9Y483	EBI-725816	1	0	4.95957	0.000146576
ENSG00000143093	Q5VSL9	EBI-1773588	1	0	4.6148	0.00127668
ENSG00000143093	Q5VSL9-1	EBI-1773601	3	3.4243e-06	3.99094	0.0128795
ENSG00000143140	P36382	EBI-750433	1	0	5.19286	0.000225212
ENSG00000143156	Q9Y5B8	EBI-744782	5	8.63843e-05	4.2213	0.0020235
ENSG00000143158	O95563	EBI-719403	2	1.03792e-05	4.21186	0.00317473
ENSG00000143171	P48443	EBI-712405	5	0.000121816	4.24707	0.00196359
ENSG00000143179	Q9BZX2	EBI-1053938	2	3.9e-06	4.1523	0.00609528
ENSG00000143196	Q07507	EBI-719535	1	0	4.32972	0.000983364
ENSG00000143207	Q8NHY2	EBI-1176214	3	3.7393e-07	4.21046	0.0045645
ENSG00000143228	Q9BZD4	EBI-999865	5	4.47042e-05	4.42079	0.00139852
ENSG00000143256	Q9UHV9	EBI-359873	13	0.000238234	3.47997	0.135212
ENSG00000143363	Q86TP1	EBI-2127112	1	0	4.82653	0.000325964
ENSG00000143368	Q15427	EBI-348469	11	0.00117228	3.60778	0.0393101
ENSG00000143375	Q9P2M7	EBI-79537	5	7.21428e-05	3.8838	0.0127469
ENSG00000143379	Q15047	EBI-79691	79	0.00926656	3.30357	0.0504466
ENSG00000143387	P43235	EBI-715344	1	0	4.74707	0.000262109
ENSG00000143393	Q9UBF8	EBI-1053214	3	2.25009e-06	3.94031	0.0106349
ENSG00000143412	O76027	EBI-720960	2	1.98156e-05	4.72423	0.000263207
ENSG00000143466	Q14164	EBI-307369	339	0.0477026	2.89681	1
ENSG00000143476	Q9NZJ0	EBI-1176075	4	3.7393e-07	4.12781	0.00538733
ENSG00000143537	Q13444	EBI-77818	6	6.63412e-05	4.22781	0.00180704
ENSG00000143569	Q14157	EBI-347762	4	0.000201694	3.95995	0.00415937
ENSG00000143748	O15381	EBI-721638	1	0	4.43941	0.00124059
ENSG00000143756	Q9NVF7	EBI-740282	1	0	4.03036	0.0089801
ENSG00000143771	Q9P003	EBI-1044341	6	0.000108666	3.90344	0.0223828
ENSG00000143772	P27987	EBI-751388	1	0	4.2676	0.00381078
ENSG00000143776	Q5VT25	EBI-689171	4	0.000209246	3.99388	0.00783985
ENSG00000143801	P49810	EBI-2010251	1	0	4.4926	0.00158045
ENSG00000143815	Q14739	EBI-1055147	7	0.000320935	3.69235	0.0294272
ENSG00000143839	P00797	EBI-715794	1	0	5.51747	2.01809e-05
ENSG00000143851	P35236	EBI-2265723	1	0	5.41849	7.70334e-05
ENSG00000143889	Q8WVV9	EBI-535849	2	4.45598e-06	4.06097	0.00577229
ENSG00000143891	Q96C23	EBI-2339935	1	0	4.87334	0.000806939
ENSG00000144029	P82675	EBI-1054287	1	0	4.60561	0.00176045
ENSG00000144063	Q13021	EBI-750078	1	0	5.44643	2.18313e-05
ENSG00000144224	Q92575	EBI-723441	2	3.26673e-05	4.33329	0.00275016
ENSG00000144231	O15514	EBI-394737	6	2.79698e-05	4.13737	0.0134077
ENSG00000144381	P10809	EBI-352528	20	0.0022509	3.28087	0.103539
ENSG00000144566	P20339	EBI-399437	4	3.79182e-05	4.25612	0.00409429
ENSG00000144580	Q92600	EBI-357079	4	0.000195054	4.00536	0.0137439
ENSG00000144591	Q96IJ6	EBI-750953	1	0	5.26314	0.000114573
ENSG00000144596	Q9C0E4	EBI-949557	4	0.000265677	3.6352	0.0325788
ENSG00000144597	Q96JC9	EBI-769261	6	0.000765208	3.9014	0.0198215
ENSG00000144744	Q8TBC4	EBI-717567	6	4.49875e-05	4.00536	0.00973506
ENSG00000144747	P82094	EBI-949763	2	3.55945e-05	4.40906	0.000864829
ENSG00000144837	Q53H76	EBI-1642321	1	0	4.10944	0.00909344
ENSG00000144848	Q9NT62	EBI-988094	4	5.40054e-05	4.16811	0.00569985
ENSG00000144867	Q9Y5M8	EBI-355393	21	0.000909731	3.50268	0.0797277
ENSG00000144935	P48995	EBI-929665	1	0	6.76148	1.02801e-06
ENSG00000145088	Q96CJ1	EBI-1245604	1	0	5.90038	1.49915e-05
ENSG00000145147	O94813	EBI-1236865	1	0	4.07168	0.00944437
ENSG00000145192	P02765	EBI-1223374	5	0.000426834	3.59541	0.0318592
ENSG00000145216	Q6UN15	EBI-1021914	2	2.03614e-05	4.53827	0.00110391
ENSG00000145220	Q9NX58	EBI-713507	82	0.00741305	3.38571	0.146731
ENSG00000145241	Q03188	EBI-295799	2	1.84707e-05	4.33763	0.000931037
ENSG00000145287	Q9NZF1	EBI-2115535	1	0	4.6176	0.000729324
ENSG00000145321	P02774	EBI-715425	5	0.000596785	3.67691	0.0252196
ENSG00000145332	Q9P2G9	EBI-949008	3	4.56679e-05	3.96416	0.00403956
ENSG00000145349	Q13557	EBI-351018	4	0.000134328	3.58533	0.0507916
ENSG00000145358	Q96D03	EBI-742054	1	0	4.71314	0.00036402
ENSG00000145362	Q01484	EBI-941975	5	0.000395797	3.71327	0.0345809
ENSG00000145386	P20248	EBI-457097	9	0.000142081	3.89898	0.00845072
ENSG00000145592	P61927	EBI-2105843	1	0	4.60561	0.00176045
ENSG00000145604	Q13309	EBI-456291	8	7.65134e-05	3.84681	0.0147215
ENSG00000145692	Q93088	EBI-752355	3	1.78244e-07	4.59643	0.00130717
ENSG00000145715	P20936	EBI-1026476	2	9.02664e-06	4.53597	0.00111379
ENSG00000145723	Q9NXP7	EBI-740917	1	0	4.38635	0.00200538
ENSG00000145741	P20290	EBI-1054687	8	5.24395e-05	3.57895	0.117094
ENSG00000145741	P20290-2	EBI-1054703	1	0	4.89503	0.000234194
ENSG00000145781	Q9Y6G5	EBI-1550310	5	2.86196e-06	4.16543	0.021899
ENSG00000145782	O94817	EBI-746742	47	0.00364483	3.49324	0.0534472
ENSG00000145879	P58062	EBI-1182445	7	0.000861898	4.77538	0.000242872
ENSG00000145901	Q15025	EBI-357849	2	2.40175e-06	4.4838	0.0005152
ENSG00000145901	Q15025-1	EBI-357863	1	0	4.29758	0.00948788
ENSG00000145907	Q13283	EBI-1047359	6	0.000126935	3.55077	0.0745958
ENSG00000146063	Q8WV44	EBI-725997	6	0.000756532	4.03559	0.00370359
ENSG00000146072	O75509	EBI-2313231	1	0	4.4926	0.00158045
ENSG00000146143	P49643	EBI-850004	2	0	4.79311	0.00025297
ENSG00000146192	Q7Z6J4	EBI-1057190	1	0	4.2102	0.00249133
ENSG00000146282	Q5T160	EBI-1050546	2	1.57114e-05	4.35153	0.00344349
ENSG00000146376	Q8N392	EBI-372814	1	0	4.52117	0.000591775
ENSG00000146414	Q149N8	EBI-714105	3	7.38688e-06	4.59847	0.00115772
ENSG00000146469	P01282	EBI-751454	2	4.28772e-05	4.14898	0.00187953
ENSG00000146576	Q96N11	EBI-718667	1	0	5.33061	5.526e-05
ENSG00000146648	P00533	EBI-297353	101	0.0154656	3.13533	0.192316
ENSG00000146674	P17936	EBI-715709	2	4.22451e-07	4.62334	0.000892355
ENSG00000146731	P40227	EBI-356687	15	0.000392004	3.52551	0.07841
ENSG00000146776	Q9ULK2	EBI-310660	1	0	5.36786	2.29652e-05
ENSG00000147316	Q8NEM0	EBI-1565483	1	0	4.80612	0.000245115
ENSG00000147364	Q8TCJ0	EBI-1161114	2	0	4.43967	0.00231959
ENSG00000147443	O60496	EBI-1046024	10	0.000343074	3.9162	0.0099398
ENSG00000147457	Q8WUX9	EBI-749253	1	0	4.38393	0.00102537
ENSG00000147459	Q9H7D0	EBI-1773858	13	2.74077e-05	3.96046	0.0271596
ENSG00000147465	P49675	EBI-722932	1	0	4.67245	0.000358795
ENSG00000147507	P07948	EBI-79452	9	0.000497561	3.71518	0.0245555
ENSG00000147573	Q9BYV6	EBI-2341179	3	1.49869e-07	4.31645	0.007151
ENSG00000147601	P54274	EBI-710997	16	0.00121914	3.76173	0.0121737
ENSG00000147601	P54274-1	EBI-711014	3	7.25072e-06	4.56084	0.000977749
ENSG00000147601	P54274-2	EBI-711018	6	0.000402156	4.00204	0.00953474
ENSG00000147649	Q86UE4	EBI-1046588	6	0.00018803	3.88074	0.0229467
ENSG00000147684	Q9Y6M9	EBI-713654	9	0.00042138	3.78992	0.00646685
ENSG00000147854	Q96PU4	EBI-625304	2	2.47907e-05	4.26071	0.0034157
ENSG00000147889	P42771	EBI-375053	51	0.00400776	3.22883	0.233566
ENSG00000147889	Q8N726	EBI-625922	8	6.63212e-05	3.72959	0.0132243
ENSG00000148082	Q92529	EBI-79084	1	0	4.4926	0.00158045
ENSG00000148143	Q96JM2-2	EBI-1210371	1	0	4.71301	0.000401336
ENSG00000148175	P27105	EBI-1211440	6	0.000282894	3.91862	0.00741242
ENSG00000148248	O15260	EBI-1044848	8	7.66409e-05	4.07398	0.0140907
ENSG00000148308	Q9Y5Q8	EBI-1045409	1	0	4.4736	0.0016604
ENSG00000148356	Q6UWE0	EBI-720984	24	0.00264303	3.68469	0.0227621
ENSG00000148396	O15027	EBI-357515	2	6.49912e-07	3.98788	0.0225403
ENSG00000148444	Q9UBI1	EBI-714979	4	1.22688e-05	4.24962	0.0103843
ENSG00000148481	Q9H8M7	EBI-724928	1	0	4.81416	0.000641952
ENSG00000148541	Q8NE31	EBI-751248	1	0	4.27207	0.0016622
ENSG00000148604	P47804	EBI-745818	1	0	4.8412	0.000332693
ENSG00000148688	P78346	EBI-366553	2	0.000191579	4.06531	0.00946909
ENSG00000148690	Q70Z53	EBI-710176	10	0.00049645	4.11339	0.00697531
ENSG00000148773	P46013	EBI-876367	4	1.72326e-05	3.99758	0.0150845
ENSG00000148773	P46013-1	EBI-876379	1	0	4.10051	0.00789134
ENSG00000148798	Q16352	EBI-366258	2	3.58268e-06	4.07181	0.0114195
ENSG00000148834	P78417	EBI-712083	6	0.000125119	3.6102	0.0355078
ENSG00000148840	Q5VV67	EBI-1045850	1	0	4.52449	0.00233035
ENSG00000148843	Q14690	EBI-300028	4	6.62085e-05	4.09911	0.00855957
ENSG00000148925	Q9BSF8	EBI-720180	3	6.34961e-05	4.65459	0.000517595
ENSG00000148965	P35542	EBI-750242	2	0.000255135	4.60128	0.000936371
ENSG00000149313	Q9NRN7	EBI-740884	4	0.000355916	3.67028	0.0449024
ENSG00000149474	Q9H8E8	EBI-750907	1	0	4.74554	0.000331868
ENSG00000149485	O60427	EBI-1055473	3	7.98627e-06	4.36378	0.00255423
ENSG00000149503	Q9NQS7	EBI-307907	5	9.59162e-05	4.48559	0.00115796
ENSG00000149554	O14757	EBI-974488	7	0.00053038	3.94681	0.0101414
ENSG00000149557	Q99689	EBI-396435	29	0.00155816	3.6727	0.0130563
ENSG00000149591	Q01995	EBI-1054248	4	1.08974e-05	4.07985	0.00427648
ENSG00000149636	Q9H410	EBI-1001144	1	0	5.28635	6.64807e-05
ENSG00000149658	Q9BYJ9	EBI-1051237	1	0	4.24311	0.0047296
ENSG00000149781	Q86UX7	EBI-373158	2	0	4.53903	0.00118892
ENSG00000149806	P35544	EBI-1056647	3	4.86751e-06	4.01811	0.0246517
ENSG00000149806	P62861	EBI-358093	2	1.37393e-05	4.02423	0.0132798
ENSG00000149929	Q9BW71	EBI-723624	1	0	5.15536	6.95929e-05
ENSG00000149930	Q9UL54	EBI-352832	2	0.00010626	3.78559	0.0231275
ENSG00000149948	P52926	EBI-912511	2	0.000169471	4.31786	0.00278232
ENSG00000150347	Q14865	EBI-1210388	1	0	4.71301	0.000401336
ENSG00000150510	Q86V42	EBI-744506	3	2.24033e-05	4.39987	0.00124234
ENSG00000150527	O15320	EBI-1050253	3	0.000298083	3.67691	0.0339358
ENSG00000150593	Q53EL6	EBI-935824	6	1.86515e-05	3.92602	0.0114961
ENSG00000150753	P48643	EBI-355710	23	0.00169372	3.32436	0.112346
ENSG00000150961	O94855	EBI-748817	3	3.40067e-06	4.49974	0.0010917
ENSG00000151065	Q8IZD4	EBI-521595	8	0.000167318	3.99834	0.00969056
ENSG00000151116	Q8IX04	EBI-2339926	7	0.00055547	3.8736	0.029364
ENSG00000151239	Q12792	EBI-1056675	1	0	3.89656	0.0274806
ENSG00000151320	Q13023	EBI-1056102	9	0.000321399	3.61837	0.0484615
ENSG00000151332	Q9NS73	EBI-741953	19	0.00156785	3.74579	0.0120765
ENSG00000151461	Q9HAU5	EBI-372073	19	0.00117024	3.74566	0.0137151
ENSG00000151491	Q12929	EBI-375576	11	0.000909461	3.86786	0.00828653
ENSG00000151498	Q9UKU7	EBI-2339304	1	0	4.46084	0.000955669
ENSG00000151552	P09417	EBI-1220237	1	0	4.67487	0.00049999
ENSG00000151575	Q8N6V9	EBI-746341	1	0	5.26467	4.74402e-05
ENSG00000151576	Q9H974	EBI-1221028	3	1.44932e-06	4.24605	0.00262037
ENSG00000151655	P19823	EBI-718353	1	0	4.55944	0.000720913
ENSG00000151729	P12235	EBI-359074	2	1.22349e-05	3.72946	0.0311229
ENSG00000151779	A2RRP1	EBI-2267264	1	0	5.06901	0.000198778
ENSG00000151876	Q9UKT5	EBI-960409	4	1.29039e-05	4.3236	0.00444234
ENSG00000151876	Q9UKT5-1	EBI-960421	3	9.50018e-06	4.62768	0.000623429
ENSG00000152104	Q15678	EBI-1237156	2	3.40513e-05	3.8949	0.0124689
ENSG00000152214	Q99578	EBI-365914	4	0.000156944	3.74656	0.0236624
ENSG00000152253	Q9HBM1	EBI-999909	2	0	5.14503	5.38476e-05
ENSG00000152332	Q8TAS1	EBI-1753608	1	0	4.25485	0.00525797
ENSG00000152422	Q13426	EBI-717592	11	0.000635254	3.84452	0.00896594
ENSG00000152464	P78345	EBI-366493	8	0.000916502	3.65472	0.0440357
ENSG00000152492	Q8IVM0	EBI-723996	4	3.16809e-06	3.86199	0.0195141
ENSG00000152503	Q9NQ86	EBI-2341518	1	0	4.83903	0.000397767
ENSG00000152558	Q8N131	EBI-749248	1	0	4.49617	0.000542542
ENSG00000152582	Q9C093	EBI-1220460	2	0	4.56033	0.000852651
ENSG00000152795	O14979	EBI-299727	2	0	3.88253	0.0296242
ENSG00000152818	P46939	EBI-295856	5	0.00032205	4.11416	0.00467295
ENSG00000153066	Q6PKC3	EBI-749812	2	1.36299e-05	4.26199	0.00150501
ENSG00000153094	O43521	EBI-526406	9	0.000364065	3.96327	0.00567546
ENSG00000153094	O43521-1	EBI-526416	7	0.000142056	3.86709	0.0088572
ENSG00000153094	O43521-2	EBI-526420	2	1.24105e-05	4.33533	0.00479143
ENSG00000153094	O43521-3	EBI-2123748	1	0	4.44082	0.00455135
ENSG00000153094	O43521-5	EBI-2123756	1	0	4.44082	0.00455135
ENSG00000153094	O43521-6	EBI-2123760	1	0	4.44082	0.00455135
ENSG00000153147	O60264	EBI-352588	7	0.000799028	3.63176	0.0342306
ENSG00000153187	Q00839	EBI-351126	14	0.000139047	3.60753	0.111109
ENSG00000153187	Q00839-2	EBI-351143	2	3.85834e-05	3.68763	0.0307868
ENSG00000153207	Q8WYP5	EBI-396018	1	0	4.23533	0.00404873
ENSG00000153310	Q9NUQ9	EBI-1055930	1	0	3.89656	0.0274806
ENSG00000153317	Q9ULH1	EBI-346622	9	8.31351e-05	3.64247	0.049328
ENSG00000153774	Q9UEE9	EBI-747834	1	0	4.19184	0.00247203
ENSG00000153786	Q9NXF8	EBI-347505	1	0	4.78814	0.000199618
ENSG00000153820	Q2M3C7	EBI-1803914	1	0	5.27245	0.000126601
ENSG00000153914	Q8WXA9	EBI-1044237	1	0	4.2102	0.00249133
ENSG00000154124	Q96BN8	EBI-750730	1	0	4.42806	0.000709174
ENSG00000154134	Q96MS0	EBI-1220465	1	0	4.67487	0.00049999
ENSG00000154277	P09936	EBI-714860	16	0.00125196	3.34209	0.137023
ENSG00000154310	Q9UKE5	EBI-1051794	95	0.00779896	3.28367	0.249535
ENSG00000154370	Q96F44	EBI-851809	1	0	5.95612	7.59968e-06
ENSG00000154473	O43684	EBI-1050987	3	0.000212085	3.84694	0.034231
ENSG00000154518	P48201	EBI-347797	1	0	5.42245	3.42491e-05
ENSG00000154556	O94875	EBI-311323	2	4.59205e-05	4.29936	0.00285119
ENSG00000154582	Q15369	EBI-301231	18	0.00174916	3.52474	0.0848
ENSG00000154589	Q9Y6Y9	EBI-1539247	2	0	6.76964	1.56054e-06
ENSG00000154642	Q9NYK6	EBI-751689	2	0.00013458	3.69094	0.0245577
ENSG00000154727	Q06546	EBI-638925	1	0	4.7389	0.000366028
ENSG00000154764	O00755	EBI-727198	1	0	4.63865	0.000864099
ENSG00000154767	Q01831	EBI-372610	1	0	4.78508	0.000202747
ENSG00000154781	Q6PII3	EBI-747830	1	0	4.58138	0.000998035
ENSG00000154839	Q96BD8	EBI-741854	3	0.000304005	4.06365	0.00796868
ENSG00000155085	Q5TCS8	EBI-724012	1	0	5.24821	4.17261e-05
ENSG00000155090	Q13118	EBI-1389509	1	0	4.47283	0.00160146
ENSG00000155130	P29966	EBI-1047781	3	4.54005e-05	3.85663	0.0330695
ENSG00000155304	P48723	EBI-750892	2	0	4.15268	0.00196818
ENSG00000155329	Q8TBK6	EBI-597063	9	0.000826764	3.52054	0.0189818
ENSG00000155363	Q9HCE1	EBI-1055820	2	3.45796e-06	4.17742	0.00324349
ENSG00000155366	P08134	EBI-747589	9	0.000607431	3.58406	0.102431
ENSG00000155393	Q7Z4Q2	EBI-1051903	4	5.43477e-05	3.74477	0.0399033
ENSG00000155506	Q6PKG0	EBI-1052114	6	9.00763e-05	3.70115	0.0305876
ENSG00000155561	Q92621	EBI-1045046	6	9.10619e-05	3.91773	0.0151686
ENSG00000155749	Q96Q35	EBI-1755548	2	2.98595e-07	4.29566	0.00617659
ENSG00000155754	Q53TS8	EBI-739879	5	0.000117913	3.80242	0.0106436
ENSG00000155792	Q8TB45	EBI-2359040	4	1.08503e-08	4.56454	0.00146737
ENSG00000155849	Q92556	EBI-346417	4	2.18277e-05	4.33329	0.00248802
ENSG00000155897	P40145	EBI-1171415	1	0	4.2713	0.00400553
ENSG00000156127	Q16520	EBI-749503	3	8.02385e-06	5.32092	4.16827e-05
ENSG00000156136	P27707	EBI-715861	3	4.84789e-05	4.1463	0.00461762
ENSG00000156253	P57060	EBI-724442	2	5.54816e-06	4.42079	0.000837686
ENSG00000156299	Q13009	EBI-1050007	6	0.00094296	3.76569	0.0135182
ENSG00000156467	P14927	EBI-743128	3	1.45082e-05	5.23163	0.000110648
ENSG00000156475	Q00005	EBI-1052159	171	0.0259523	3.10077	0.28716
ENSG00000156675	Q6WKZ4	EBI-1043591	2	1.48709e-05	4.08508	0.00541465
ENSG00000156711	O15264	EBI-2116951	84	0.00656976	3.33342	0.183541
ENSG00000156858	Q9BWN1	EBI-748167	1	0	4.99987	0.000233252
ENSG00000156876	Q6UVJ0	EBI-1570153	2	1.86838e-06	4.77921	0.000363564
ENSG00000156928	Q96EH3	EBI-2339737	1	0	4.54809	0.00151642
ENSG00000156970	O60566	EBI-1001438	6	0.000128658	4.3551	0.00191039
ENSG00000156976	Q14240	EBI-73473	44	0.00453858	3.5477	0.0581956
ENSG00000157191	Q9NVZ3	EBI-742525	4	9.11198e-05	3.79605	0.0117774
ENSG00000157456	O95067	EBI-375024	4	2.14363e-05	4.04974	0.0063623
ENSG00000157510	Q8TED9	EBI-1053644	2	5.5002e-05	4.48176	0.000789322
ENSG00000157554	P11308	EBI-79704	1	0	4.30332	0.0013863
ENSG00000157680	O75912	EBI-1765520	2	5.83122e-05	4.05344	0.0150672
ENSG00000157851	Q9BPU6	EBI-724653	1	0	4.10357	0.00842917
ENSG00000157881	Q9NVE7	EBI-726248	1	0	5.24821	4.17261e-05
ENSG00000157927	Q96JH8	EBI-744267	14	0.000765295	3.69477	0.0141324
ENSG00000157954	Q9Y4P8	EBI-719396	2	9.26145e-06	4.30102	0.00234266
ENSG00000158008	Q92935	EBI-1760167	1	0	3.79388	0.0228955
ENSG00000158402	P30307	EBI-974439	4	0.000265763	4.49018	0.0013645
ENSG00000158417	O60841	EBI-928530	2	1.37623e-05	4.2801	0.00510097
ENSG00000158467	Q96HN2	EBI-1056923	1	0	3.9324	0.0273458
ENSG00000158560	O14576	EBI-366267	2	9.66158e-06	4.39043	0.00284941
ENSG00000158710	P37802	EBI-1056740	15	0.000307145	3.45434	0.168575
ENSG00000158793	Q86X76	EBI-716301	1	0	4.23393	0.00259358
ENSG00000158796	O75618	EBI-1043164	3	9.48812e-06	4.28176	0.00233734
ENSG00000158864	O75306	EBI-1224806	5	3.59959e-05	3.98814	0.0107956
ENSG00000158874	P02652	EBI-1171525	2	6.76984e-05	4.09286	0.00533757
ENSG00000158941	Q8N163	EBI-355410	29	0.00168529	3.34069	0.159779
ENSG00000158941	Q8N163-1	EBI-1021318	1	0	4.10051	0.00789134
ENSG00000159131	P22102	EBI-356297	2	3.83901e-06	3.96633	0.0205171
ENSG00000159173	P19237	EBI-746692	1	0	4.27207	0.0016622
ENSG00000159189	P02747	EBI-1220222	1	0	4.67487	0.00049999
ENSG00000159200	P53805-2	EBI-1541912	2	1.25707e-06	4.35676	0.00234753
ENSG00000159210	Q96H20	EBI-747719	3	1.3705e-05	4.23061	0.00165271
ENSG00000159214	Q8N4L8	EBI-1104933	1	0	4.28304	0.00206385
ENSG00000159216	Q01196	EBI-925904	4	0.000522395	4.80816	0.00016383
ENSG00000159216	Q01196-1	EBI-925940	1	0	4.50561	0.00106849
ENSG00000159216	Q01196-2	EBI-925944	1	0	4.50561	0.00106849
ENSG00000159217	Q9NZI8	EBI-1053892	16	0.000924822	3.38329	0.10277
ENSG00000159228	P16152	EBI-351348	17	0.000801025	3.33763	0.195803
ENSG00000159231	O75828	EBI-714504	3	2.27634e-05	4.13686	0.00496912
ENSG00000159322	Q9BRR6	EBI-723761	3	5.70431e-05	4.02615	0.0028837
ENSG00000159339	Q9UM07	EBI-1042511	1	0	4.88941	0.000164864
ENSG00000159399	P52789	EBI-741469	2	0	4.15268	0.00196818
ENSG00000159433	Q9P2P6	EBI-718809	3	1.39189e-05	4.44043	0.000840926
ENSG00000159588	Q96LX7	EBI-719840	1	0	4.74707	0.000262109
ENSG00000159720	P61421	EBI-954063	1	0	4.16008	0.00193993
ENSG00000159763	P12273	EBI-1049746	2	7.71399e-06	4.51722	0.0033626
ENSG00000160014	P62158	EBI-397435	53	0.00632829	3.15038	0.375224
ENSG00000160058	Q9NW68	EBI-721848	1	0	4.78776	0.00026667
ENSG00000160094	Q5T0B9	EBI-1210594	1	0	4.71301	0.000401336
ENSG00000160183	P57727	EBI-712560	2	1.40466e-05	4.03571	0.00371004
ENSG00000160200	P35520	EBI-740135	4	4.5546e-05	4.24566	0.00219568
ENSG00000160201	Q01081	EBI-632461	2	5.93359e-06	4.5449	0.000739302
ENSG00000160208	Q14684	EBI-372051	6	0.000407343	4.00102	0.0158698
ENSG00000160209	O00764	EBI-1053189	2	1.70204e-06	3.81161	0.0406464
ENSG00000160293	P52735	EBI-297549	3	0.000266111	3.78967	0.0231171
ENSG00000160294	O60318	EBI-308480	6	0.00058044	4.0477	0.00600478
ENSG00000160307	P04271	EBI-458391	3	1.36701e-05	4.39311	0.00277982
ENSG00000160445	Q7Z7L7	EBI-1811449	3	7.28241e-07	4.33992	0.00483384
ENSG00000160563	Q6P2C8	EBI-394603	7	0	4.16811	0.0142681
ENSG00000160602	Q86SG6	EBI-1752987	4	5.49576e-06	3.69247	0.0370714
ENSG00000160633	Q15424	EBI-348298	3	0.000252718	4.16084	0.00227537
ENSG00000160678	P23297	EBI-743686	4	6.39244e-05	4.36798	0.00120607
ENSG00000160679	Q9Y3Y2	EBI-347794	2	1.03114e-05	4.25561	0.0026098
ENSG00000160695	Q9H270	EBI-373380	6	0.000194866	4.09375	0.00302994
ENSG00000160712	P08887	EBI-299383	2	1.36233e-06	5.0736	0.000261695
ENSG00000160752	P14324	EBI-948245	3	4.57027e-05	3.99592	0.00339334
ENSG00000160917	O95639	EBI-725860	2	1.39042e-05	4.62628	0.00062916
ENSG00000161011	Q13501	EBI-307104	11	0.000556889	3.63865	0.0235362
ENSG00000161203	Q96CW1	EBI-297683	14	0.00129015	3.52653	0.0324694
ENSG00000161204	Q9NUQ8	EBI-717672	11	0.000527253	4.15561	0.00253244
ENSG00000161405	Q9UKT9	EBI-747204	1	0	4.19018	0.00269255
ENSG00000161526	Q9UHR5	EBI-751683	6	9.30169e-05	4.04273	0.00329357
ENSG00000161647	Q13368	EBI-716157	18	0.00205153	4.06224	0.00456101
ENSG00000161664	Q96NS5	EBI-1751918	5	7.77345e-06	3.67921	0.0403563
ENSG00000161800	Q9H0H5	EBI-717233	7	0.000749387	3.60804	0.0326992
ENSG00000161850	Q9NSB4	EBI-1045341	8	0.000210255	3.82538	0.0128404
ENSG00000161973	Q96M95	EBI-747041	1	0	4.50804	0.000794854
ENSG00000162231	Q9UBU9	EBI-398874	6	0.000217771	3.85408	0.00847205
ENSG00000162236	Q13190	EBI-714206	8	0.000256852	3.73635	0.0100006
ENSG00000162290	Q9NPI6	EBI-374238	12	0.000196141	4.03814	0.00387906
ENSG00000162298	Q86TM6	EBI-947849	3	3.86437e-05	4.14962	0.00204934
ENSG00000162302	O75676	EBI-73933	2	1.69399e-05	4.61709	0.000547001
ENSG00000162385	P61326	EBI-299134	14	0.000800364	3.54834	0.0405667
ENSG00000162517	Q9UBV8	EBI-724639	6	7.26588e-05	3.92959	0.00472069
ENSG00000162613	Q96AE4	EBI-711404	6	0.000167284	3.86288	0.00900596
ENSG00000162650	Q5T6C5	EBI-949168	4	5.14897e-05	4.34758	0.00111178
ENSG00000162695	Q8NEW0	EBI-1043569	1	0	4.56237	0.00160565
ENSG00000162714	Q96IT1	EBI-743906	2	1.63184e-05	4.6861	0.000748133
ENSG00000162736	Q92542	EBI-998440	4	5.37236e-06	4.60344	0.00187028
ENSG00000162851	Q9H5Q4	EBI-1043912	1	0	4.42156	0.0029621
ENSG00000162896	P01833	EBI-1052371	1	0	4.52985	0.00326311
ENSG00000162909	P17655	EBI-1028956	1	0	4.81084	0.000391941
ENSG00000162928	Q92968	EBI-594849	2	0.000168839	3.78916	0.0230743
ENSG00000162931	Q9Y577	EBI-743894	7	1.07813e-05	4.06952	0.0112373
ENSG00000163012	Q8NEG5	EBI-751040	1	0	4.49617	0.000542542
ENSG00000163026	Q9H6R7	EBI-346906	5	0.000108826	3.83176	0.0185712
ENSG00000163060	Q8WW24	EBI-750487	2	5.05436e-05	4.5213	0.000735112
ENSG00000163110	Q96HC4	EBI-751267	3	0.000106789	4.09809	0.00417233
ENSG00000163113	Q6GQQ9	EBI-527784	7	0.00016661	3.62143	0.0412555
ENSG00000163125	Q5VT52	EBI-372367	1	0	4.7449	0.000399071
ENSG00000163235	P01135	EBI-1034374	2	0.000255135	4.13482	0.00528895
ENSG00000163344	Q15126	EBI-1055562	9	0.000546743	4.07921	0.00702835
ENSG00000163347	O95832	EBI-723889	1	0	4.66901	0.000959254
ENSG00000163399	P05023	EBI-358778	7	0.000176817	3.70638	0.0407646
ENSG00000163430	Q12841	EBI-2349801	1	0	5.29566	4.35838e-05
ENSG00000163463	Q8N6L1	EBI-1053775	3	2.64297e-05	3.91633	0.0207986
ENSG00000163466	O15144	EBI-352356	6	0.000306	3.54375	0.0731499
ENSG00000163481	Q96BH1	EBI-2129220	7	5.98063e-06	4.13138	0.0112462
ENSG00000163482	Q9NRP7	EBI-863797	7	0.00141544	4.37666	0.00110804
ENSG00000163507	Q8TCG1	EBI-1379376	2	1.56126e-05	3.84439	0.0156581
ENSG00000163507	Q8TCG1-1	EBI-1379389	1	0	4.17372	0.00621368
ENSG00000163512	Q9H6S1	EBI-359973	1	0	4.42117	0.0051087
ENSG00000163513	P37173	EBI-296151	2	0.000255135	4.47143	0.000649586
ENSG00000163516	Q9H8Y5	EBI-724848	4	6.34926e-05	5.00957	0.000110494
ENSG00000163517	Q96DB2	EBI-301713	4	5.16762e-05	4.16161	0.00236892
ENSG00000163527	Q8TCJ2	EBI-2256290	1	0	4.38801	0.00255915
ENSG00000163539	O75122	EBI-913524	2	9.97802e-06	4.07513	0.00655148
ENSG00000163554	P02549	EBI-375617	3	9.49163e-06	4.34605	0.00341646
ENSG00000163605	Q9NY27	EBI-1048740	1	0	4.45204	0.00208283
ENSG00000163618	Q9ULU8	EBI-724083	3	0.000276109	4.20408	0.00158067
ENSG00000163629	Q12923	EBI-355227	3	2.51854e-05	4.16824	0.00739861
ENSG00000163629	Q12923-4	EBI-355268	2	0	4.77934	0.000706376
ENSG00000163631	P02768	EBI-714423	136	0.0243532	3.36709	0.0484721
ENSG00000163631	P02768-1	EBI-1220667	1	0	4.10051	0.00789134
ENSG00000163655	P49915	EBI-1050289	4	1.42562e-05	3.73941	0.0654543
ENSG00000163681	Q14BN4	EBI-1043216	1	0	4.4963	0.00151246
ENSG00000163681	Q14BN4-1	EBI-1517328	3	3.4243e-06	3.99094	0.0128795
ENSG00000163681	Q14BN4-4	EBI-1517338	1	0	4.6148	0.00127668
ENSG00000163697	Q92870	EBI-79277	2	6.58308e-06	4.47819	0.00160691
ENSG00000163714	O15042	EBI-310697	5	0.000178162	3.90842	0.0190531
ENSG00000163728	Q96N46	EBI-749585	1	0	4.27207	0.0016622
ENSG00000163781	Q92547	EBI-308302	3	3.14232e-05	4.5227	0.000735812
ENSG00000163788	Q9NRH2	EBI-1053132	1	0	4.6977	0.00126757
ENSG00000163798	Q9BWU0	EBI-1999704	1	0	4.39273	0.00214996
ENSG00000163808	Q9NS87	EBI-712159	4	0.000256267	3.90995	0.00786363
ENSG00000163810	P49221	EBI-1221159	2	1.44932e-06	4.51161	0.00128833
ENSG00000163812	Q9NYG2	EBI-740248	2	0.000111141	3.91824	0.00430403
ENSG00000163814	Q9H5V8	EBI-1019736	2	5.324e-05	3.99439	0.00661699
ENSG00000163815	P05452	EBI-1047626	5	0.00071854	4.07105	0.00434552
ENSG00000163828	P13385	EBI-717375	5	0.000230858	3.99554	0.00500096
ENSG00000163840	Q8TDB6	EBI-2340392	12	9.58779e-05	3.92628	0.015449
ENSG00000163874	Q5D1E8	EBI-747793	2	1.15947e-05	4.55689	0.00280892
ENSG00000163875	Q9HAF1	EBI-399266	7	0.000105848	3.99949	0.00660395
ENSG00000163877	Q8TAD8	EBI-749336	6	0.00010895	3.84987	0.0121306
ENSG00000163879	O14645	EBI-395638	4	6.8095e-05	4.12194	0.00725578
ENSG00000163882	P52434	EBI-359505	10	0.000327273	3.57092	0.092485
ENSG00000163904	Q9HC62	EBI-714881	2	4.30758e-05	4.44847	0.000731406
ENSG00000163909	Q9NQ87	EBI-751092	1	0	4.53431	0.000450998
ENSG00000163918	P35249	EBI-476655	5	9.81815e-06	4.17908	0.00529942
ENSG00000163939	Q86U86	EBI-637807	6	4.3899e-06	3.95421	0.00755435
ENSG00000163959	Q86UW1	EBI-945738	1	0	4.16008	0.00193993
ENSG00000164045	P30304	EBI-747671	3	6.00421e-06	4.45026	0.00232351
ENSG00000164050	O43157	EBI-1111488	2	0.000255135	5.76556	1.03819e-05
ENSG00000164053	Q8WXE1	EBI-747353	3	5.09294e-05	4.45982	0.000752725
ENSG00000164068	Q5XPI4	EBI-1057418	2	5.90308e-06	4.55497	0.00117776
ENSG00000164070	O95757	EBI-358652	13	0.000750212	3.57487	0.104126
ENSG00000164091	Q6UXN9	EBI-1176082	1	0	4.86811	0.000323545
ENSG00000164105	O75446	EBI-632609	1	0	5.11441	9.53919e-05
ENSG00000164109	Q13257	EBI-78203	12	0.00127001	3.61735	0.0534363
ENSG00000164134	Q9BXJ9	EBI-1042540	4	1.27918e-05	3.67372	0.0740865
ENSG00000164162	Q9UM13	EBI-1266437	1	0	4.17372	0.00621368
ENSG00000164164	Q01804	EBI-1054396	9	0.000266901	3.90281	0.0116612
ENSG00000164167	P62312	EBI-373310	8	0.000181229	4.02054	0.00395427
ENSG00000164190	Q6KC79	EBI-722767	2	1.54833e-06	4.40548	0.00249755
ENSG00000164220	O00254	EBI-1751853	7	2.26826e-05	3.65497	0.0460353
ENSG00000164221	Q8NEF3	EBI-745040	3	0.00026561	4.26492	0.00172632
ENSG00000164252	Q8N302	EBI-747899	2	9.18185e-06	4.24324	0.00173353
ENSG00000164307	Q9NZ08	EBI-299412	2	0.000132813	4.3398	0.00754701
ENSG00000164309	Q8N3K9	EBI-2323272	4	5.90433e-05	4.18482	0.00568765
ENSG00000164327	Q6R327	EBI-1387196	15	0.000543418	3.71811	0.0199946
ENSG00000164332	Q8WVY7	EBI-750011	2	2.32287e-06	4.1074	0.00505917
ENSG00000164466	Q9H9B4	EBI-355861	8	0.000149948	3.53482	0.09555
ENSG00000164587	P62263	EBI-352783	25	0.00221422	3.20497	0.215261
ENSG00000164609	O95391	EBI-750559	2	0.000255135	4.27181	0.00166346
ENSG00000164627	Q6ZMV9	EBI-751100	1	0	5.29566	4.35838e-05
ENSG00000164754	O60216	EBI-80739	9	8.07801e-05	4.04974	0.00758065
ENSG00000164885	Q00535	EBI-1041567	6	0.00039693	4.25115	0.00232378
ENSG00000164896	Q14296	EBI-1754067	1	0	4.3199	0.00360982
ENSG00000164904	P49419	EBI-726842	1	0	4.91148	0.000231684
ENSG00000164919	P09669	EBI-715040	2	1.05672e-05	4.18508	0.00350265
ENSG00000164949	P55040	EBI-744104	12	0.000722915	4.08048	0.00477497
ENSG00000164970	Q8IW50	EBI-718694	3	1.39183e-05	4.525	0.000649853
ENSG00000165029	O95477	EBI-784112	11	0.0011652	4.3301	0.00263749
ENSG00000165113	Q5VSY0	EBI-743722	4	3.93785e-05	3.9977	0.00349626
ENSG00000165178	P14598	EBI-395044	3	1.40373e-05	4.78648	0.000397064
ENSG00000165238	Q9Y3S1	EBI-948521	3	3.27197e-05	3.91403	0.0113688
ENSG00000165264	O95139	EBI-1053340	2	3.78197e-06	4.54745	0.00141193
ENSG00000165417	P52655	EBI-389518	3	1.46408e-05	4.58023	0.000607048
ENSG00000165417	P52655-1	EBI-1019093	2	0	4.6611	0.000535634
ENSG00000165516	Q9Y2U9	EBI-715326	4	5.26798e-05	4.26862	0.00261635
ENSG00000165588	P32243	EBI-954480	1	0	4.16008	0.00193993
ENSG00000165629	P36542	EBI-711768	21	0.00206047	3.55969	0.0262335
ENSG00000165659	Q9UI36	EBI-347111	6	0.000103035	3.97385	0.00430905
ENSG00000165672	P30048	EBI-748336	3	0.000409925	3.9727	0.00852526
ENSG00000165689	Q96C92	EBI-717093	3	1.52926e-06	3.97628	0.00665259
ENSG00000165698	Q96E40	EBI-722584	2	2.79777e-06	4.32615	0.00178526
ENSG00000165792	Q9H7H0	EBI-749353	2	0.000206474	4.01518	0.00269847
ENSG00000165801	Q8TER5	EBI-715355	3	1.38461e-05	4.31454	0.00192514
ENSG00000165863	Q8WW14	EBI-743587	1	0	4.89872	0.000166968
ENSG00000165886	Q9HAC8	EBI-745871	2	0	4.2898	0.00310082
ENSG00000165891	Q96AV8	EBI-1386765	1	0	4.06276	0.00821577
ENSG00000165912	Q9UKS6	EBI-77926	13	0.000246375	3.90944	0.0188727
ENSG00000166037	Q86XR8	EBI-308614	1	0	4.90446	0.000231994
ENSG00000166128	Q92930	EBI-1760095	1	0	3.79388	0.0228955
ENSG00000166133	Q8IZ73	EBI-1965305	1	0	3.79388	0.0228955
ENSG00000166164	Q9NPI1	EBI-711221	14	0.000179227	3.72717	0.0131627
ENSG00000166197	Q14978	EBI-396155	6	0.000203735	3.65574	0.038555
ENSG00000166200	P61201	EBI-1050386	2	8.28335e-06	3.86237	0.0300686
ENSG00000166266	Q93034	EBI-1057139	6	0.000101565	3.83253	0.0211337
ENSG00000166323	Q8NCR3	EBI-744790	1	0	4.71301	0.000401336
ENSG00000166333	Q13418	EBI-747644	61	0.00437598	3.39298	0.0782355
ENSG00000166337	Q12962	EBI-708376	13	0.000340197	4.03992	0.00368133
ENSG00000166347	P00167	EBI-1047284	1	0	3.9324	0.0273458
ENSG00000166387	Q8ND30	EBI-744056	3	6.85949e-05	4.08469	0.00487627
ENSG00000166426	P29762	EBI-725950	1	0	5.06199	0.000125339
ENSG00000166441	P46776	EBI-350581	3	1.67974e-05	3.6963	0.0393545
ENSG00000166598	P14625	EBI-359129	4	4.19323e-05	4.07742	0.0144719
ENSG00000166710	P61769	EBI-714718	10	0.00141719	3.64949	0.0283236
ENSG00000166716	Q92610	EBI-1210420	1	0	4.71301	0.000401336
ENSG00000166833	Q8IVL1	EBI-741200	2	9.13148e-07	4.45561	0.000729617
ENSG00000166845	Q8IYD9	EBI-749878	1	0	4.49617	0.000542542
ENSG00000166848	Q9NYB0	EBI-750109	10	0.000674794	3.97309	0.00778384
ENSG00000166866	Q9UBC5	EBI-353290	4	0.000117343	3.61901	0.0408391
ENSG00000166888	P42226	EBI-1186478	1	0	4.60153	0.000753206
ENSG00000166913	P31946	EBI-359815	96	0.0087126	3.24503	0.119415
ENSG00000166922	P05408	EBI-722635	2	9.12786e-05	4.08202	0.00362518
ENSG00000166946	O95273	EBI-748961	5	0.000405856	4.55625	0.000808531
ENSG00000166949	P84022	EBI-347161	14	0.0018904	3.61633	0.0326371
ENSG00000166974	Q15555	EBI-739717	4	0.00010099	4.16378	0.00396593
ENSG00000167085	P35232	EBI-354213	7	9.49509e-05	3.82398	0.023564
ENSG00000167173	Q6ZRI6	EBI-724520	1	0	4.36441	0.00147148
ENSG00000167208	Q7Z614	EBI-744896	3	0.000516388	4.3398	0.000840126
ENSG00000167210	Q8IVV2	EBI-1044376	1	0	5.58495	4.678e-05
ENSG00000167258	Q9NYV4	EBI-1055431	4	4.74748e-05	4.60663	0.00147737
ENSG00000167325	P23921	EBI-717006	9	0.000168267	3.53827	0.109496
ENSG00000167378	Q8WZA9	EBI-1055331	1	0	4.41224	0.00387571
ENSG00000167524	Q96LW2	EBI-1054572	1	0	4.60281	0.00179318
ENSG00000167535	P54284	EBI-1184651	1	0	5.85153	5.85758e-06
ENSG00000167588	P21695	EBI-713346	1	0	4.34184	0.00143165
ENSG00000167674	Q7Z4V5	EBI-1049136	2	0	3.9375	0.0242693
ENSG00000167861	Q8IV36	EBI-743438	4	2.02484e-05	4.70855	0.000406977
ENSG00000167968	Q92874	EBI-1751995	2	0	4.15765	0.00942884
ENSG00000167978	Q9UQ35	EBI-1050142	7	0.000140666	3.66314	0.0377125
ENSG00000167994	Q8TBN0	EBI-743796	4	0.00102903	4.2537	0.00327922
ENSG00000167996	P02794	EBI-713259	8	0.000340662	3.87449	0.00491552
ENSG00000168005	Q9BUA3	EBI-1773488	1	0	3.96913	0.0151758
ENSG00000168040	Q13158	EBI-494804	18	0.00128034	3.75689	0.028256
ENSG00000168066	Q15637	EBI-744603	7	0.000162043	4.05485	0.00311475
ENSG00000168078	Q96KB5	EBI-536853	7	0.000208186	3.82015	0.00720213
ENSG00000168092	P68402	EBI-713724	19	0.00174413	3.48202	0.0912862
ENSG00000168096	Q6ZW76	EBI-949601	1	0	4.44923	0.000815513
ENSG00000168259	Q99615	EBI-357552	3	2.2351e-05	3.86939	0.0202125
ENSG00000168268	Q9H857	EBI-359244	4	0.000121613	3.89579	0.0147028
ENSG00000168374	P18085	EBI-1237085	2	9.09327e-06	3.98304	0.0141022
ENSG00000168385	Q15019	EBI-741220	13	0.00260783	3.55013	0.10253
ENSG00000168395	Q8WYH8	EBI-488533	9	0.000286337	3.7523	0.0108274
ENSG00000168404	Q8NB16	EBI-1055040	1	0	5.50906	3.5818e-05
ENSG00000168411	Q6PCD5	EBI-2129159	8	9.64542e-06	4.09783	0.0142757
ENSG00000168439	P31948	EBI-1054052	6	8.0528e-05	3.63418	0.0743337
ENSG00000168490	Q92561	EBI-716478	21	0.00242025	3.59783	0.0195614
ENSG00000168496	P39748	EBI-707816	5	7.87183e-05	3.89515	0.00814275
ENSG00000168522	P49354	EBI-602336	4	7.58006e-05	4.33852	0.00435258
ENSG00000168538	Q7Z392	EBI-1222608	1	0	4.36684	0.00133204
ENSG00000168610	P40763	EBI-518675	11	0.000572866	3.75599	0.0129044
ENSG00000168615	Q13443	EBI-77903	3	4.41553e-06	4.5324	0.00105065
ENSG00000168685	P16871	EBI-80490	1	0	5.7889	1.73696e-05
ENSG00000168763	Q8NE01	EBI-741032	6	0.00057023	3.83023	0.00837241
ENSG00000168807	Q13425	EBI-80411	4	4.14044e-05	4.52577	0.000796309
ENSG00000168807	Q13425-1	EBI-289693	1	0	5.32985	7.24798e-05
ENSG00000168807	Q13425-2	EBI-289697	1	0	4.93508	0.000106687
ENSG00000168818	Q9P2W9	EBI-725334	2	0.000166209	4.27781	0.0020699
ENSG00000168827	Q96RP9	EBI-2255048	1	0	4.33316	0.00504381
ENSG00000168938	P45877	EBI-953909	1	0	4.15931	0.001832
ENSG00000168955	Q53R12	EBI-1805798	1	0	4.65038	0.000513608
ENSG00000169019	Q9NX08	EBI-725694	5	3.23042e-05	4.17168	0.0118355
ENSG00000169032	Q02750	EBI-492564	13	0.000607862	3.53673	0.0473312
ENSG00000169045	P31943	EBI-351590	16	0.00159356	3.29413	0.143829
ENSG00000169087	Q96EW2	EBI-720457	1	0	4.34184	0.00143165
ENSG00000169194	P35225	EBI-1647828	1	0	5.71084	1.43186e-05
ENSG00000169242	P20827	EBI-715194	4	4.62677e-05	3.97309	0.00492301
ENSG00000169282	Q14722	EBI-1642508	1	0	3.96913	0.0151758
ENSG00000169375	Q96ST3	EBI-347218	15	0.00130623	3.73125	0.0142941
ENSG00000169567	P49773	EBI-1054330	2	2.88535e-06	3.87474	0.0362528
ENSG00000169592	Q8NBZ0	EBI-769401	11	8.64863e-07	3.85191	0.023421
ENSG00000169660	Q8WVB3	EBI-714312	9	0.000586789	4.01735	0.0143996
ENSG00000169764	Q16851	EBI-743729	4	0.000117957	3.57615	0.0305001
ENSG00000169908	P30408	EBI-714256	4	3.33155e-05	3.9088	0.0174058
ENSG00000169951	Q96H86	EBI-745775	5	0.000600077	4.03724	0.0039865
ENSG00000169957	Q9H5H4	EBI-1210580	1	0	4.71301	0.000401336
ENSG00000169967	Q9Y2U5	EBI-357393	3	0	3.84834	0.0193585
ENSG00000170017	Q13740	EBI-1188108	1	0	4.13508	0.00528495
ENSG00000170037	Q8N137	EBI-947360	1	0	4.69286	0.000318679
ENSG00000170248	Q8WUM4	EBI-310624	17	0.00202471	3.53712	0.0933157
ENSG00000170264	Q3B820	EBI-719941	1	0	5.34987	0.000127655
ENSG00000170312	P06493	EBI-444308	22	0.00329081	3.60727	0.0292548
ENSG00000170348	P49755	EBI-998422	9	0.000951396	3.675	0.0597095
ENSG00000170365	Q15797	EBI-1567153	1	0	4.55663	0.00108662
ENSG00000170396	Q7Z570	EBI-948232	1	0	4.16008	0.00193993
ENSG00000170471	Q86X10	EBI-1755842	1	0	4.51084	0.00328497
ENSG00000170482	Q9UHI7	EBI-1759386	4	9.69355e-06	3.74209	0.0326033
ENSG00000170581	P52630	EBI-1546963	4	1.83476e-05	4.49324	0.00113687
ENSG00000170632	Q8N2F6	EBI-1390675	1	0	4.38865	0.00249901
ENSG00000170689	P17482	EBI-745290	4	0.000114573	4.01084	0.0031042
ENSG00000170759	P33176	EBI-355878	16	0.00106431	3.37181	0.11445
ENSG00000170820	P23945	EBI-848239	2	0.000145197	4.20612	0.00270642
ENSG00000170860	P62310	EBI-348239	15	0.00114197	3.78533	0.00737783
ENSG00000170873	O43312	EBI-473954	2	6.11629e-06	4.4537	0.000805913
ENSG00000170876	Q9BTV4	EBI-721293	2	2.85404e-05	4.23559	0.00455023
ENSG00000171094	Q9UM73	EBI-357361	5	0.000107705	3.89031	0.0156341
ENSG00000171241	Q8NEM2	EBI-744700	2	0.000255135	4.07436	0.0046535
ENSG00000171262	Q52LJ0	EBI-1043130	3	7.94821e-05	4.01913	0.0165415
ENSG00000171314	P18669	EBI-717905	6	0.000157061	3.87079	0.010939
ENSG00000171346	P19012	EBI-739566	50	0.00365396	3.54133	0.0250905
ENSG00000171403	P35527	EBI-356382	11	0.000673805	3.76696	0.0175489
ENSG00000171431	P35900	EBI-742094	14	0.000847629	3.78291	0.00980329
ENSG00000171444	P23508	EBI-307531	235	0.0259221	2.97628	0.670472
ENSG00000171456	Q8IXJ9	EBI-1646500	3	4.50172e-05	3.75638	0.0280533
ENSG00000171497	Q08752	EBI-716596	3	8.26898e-05	4.13457	0.00270426
ENSG00000171557	P02679	EBI-1034422	1	0	4.90625	0.000172028
ENSG00000171566	O43660	EBI-1051504	4	9.28639e-06	4.25906	0.00291105
ENSG00000171603	O94985	EBI-522075	6	0.000356694	4.16429	0.00247305
ENSG00000171606	Q96GC6	EBI-1965735	1	0	3.79388	0.0228955
ENSG00000171681	Q6VMQ6	EBI-928732	2	4.63282e-05	4.07577	0.00366531
ENSG00000171720	O15379	EBI-607682	11	0.000274851	4.07003	0.00423338
ENSG00000171722	Q5T0L3	EBI-750105	1	0	4.27207	0.0016622
ENSG00000171729	Q9NW97	EBI-726044	1	0	4.7199	0.00126028
ENSG00000171806	O95568	EBI-721895	1	0	4.59758	0.000537559
ENSG00000171843	P42568	EBI-716132	4	1.84826e-05	3.84821	0.00781151
ENSG00000171862	P60484	EBI-696162	9	0.000855297	3.72959	0.0128671
ENSG00000171877	Q7Z6J6	EBI-727282	1	0	4.78929	0.00034787
ENSG00000171914	Q9Y4G6	EBI-1220811	1	0	4.36684	0.00133204
ENSG00000171960	O43447	EBI-1055615	1	0	4.28342	0.00685737
ENSG00000171988	Q15652	EBI-1224969	1	0	4.67398	0.000500119
ENSG00000171989	Q9BYZ2	EBI-1108377	1	0	4.71046	0.000703684
ENSG00000172009	P52888	EBI-372399	2	1.88e-05	3.84388	0.0280724
ENSG00000172053	P47897	EBI-347462	6	0.000559083	3.7037	0.0437454
ENSG00000172073	Q96LM6	EBI-743976	3	4.07106e-05	4.2236	0.00144977
ENSG00000172156	P51671	EBI-727357	1	0	5.1477	6.91674e-05
ENSG00000172172	Q9BYD1	EBI-1054936	1	0	3.9324	0.0273458
ENSG00000172175	Q9UDY8	EBI-1047372	2	0.000157436	4.05523	0.014956
ENSG00000172273	Q9BQA5	EBI-749065	1	0	4.03036	0.0089801
ENSG00000172361	Q96M91	EBI-742422	2	1.27495e-05	4.24847	0.00182917
ENSG00000172380	Q9UBI6	EBI-358636	2	6.05248e-06	4.22347	0.010137
ENSG00000172466	P17028	EBI-707773	21	0.00215373	3.41607	0.0330397
ENSG00000172594	Q92484	EBI-1220096	1	0	4.67487	0.00049999
ENSG00000172845	Q02447	EBI-348158	3	6.80655e-06	4.83546	0.000411509
ENSG00000172867	P35908	EBI-1247312	2	7.41946e-06	4.02768	0.00943195
ENSG00000172890	Q6IA69	EBI-748610	3	1.61351e-05	4.57334	0.000554491
ENSG00000172936	Q99836	EBI-447677	11	0.000516028	4.12806	0.0121006
ENSG00000172939	O95747	EBI-620853	1	0	4.24974	0.00831091
ENSG00000173171	Q13505	EBI-1052588	1	0	4.67628	0.00110713
ENSG00000173208	Q9UBJ2	EBI-80944	1	0	5.05344	0.000178873
ENSG00000173230	Q14789	EBI-709973	9	0.000851368	3.91505	0.00863182
ENSG00000173239	Q5VYY2	EBI-1058725	1	0	5.00638	0.000679885
ENSG00000173267	O76070	EBI-1053810	12	0.000471231	3.77972	0.0172352
ENSG00000173327	Q16584	EBI-49961	2	2.61617e-06	4.70332	0.000759622
ENSG00000173372	P02745	EBI-1220209	1	0	4.67487	0.00049999
ENSG00000173566	Q6ZVK8	EBI-740486	33	0.00252878	3.58304	0.0264921
ENSG00000173575	O14647	EBI-1210503	1	0	4.71301	0.000401336
ENSG00000173581	Q9BWC9	EBI-711501	11	0.000155664	3.63916	0.0162413
ENSG00000173692	Q99460	EBI-357874	17	0.000304501	3.47691	0.147061
ENSG00000173702	Q9H3R2	EBI-1171289	1	0	4.2713	0.00400553
ENSG00000173726	Q15388	EBI-711636	9	0.000573689	3.88316	0.00592433
ENSG00000173786	P09543	EBI-1188262	1	0	4.70587	0.000980381
ENSG00000173821	Q63HN8	EBI-1059339	1	0	4.42232	0.0011645
ENSG00000173889	Q8NDX5	EBI-1223801	1	0	4.36684	0.00133204
ENSG00000173898	O15020	EBI-308449	1	0	4.61199	0.00111138
ENSG00000173915	Q96IX5	EBI-954033	3	0.000138355	3.93648	0.00770135
ENSG00000173926	Q86UD3	EBI-2341065	7	6.45046e-06	4.22564	0.00948011
ENSG00000173991	O15273	EBI-954089	2	2.36309e-05	4.01888	0.00286459
ENSG00000174175	P16109	EBI-1030170	1	0	6.33903	6.34928e-07
ENSG00000174371	Q9UQ84	EBI-944667	1	0	4.2713	0.00400553
ENSG00000174371	Q9UQ84-1	EBI-944694	1	0	4.56339	0.0015859
ENSG00000174371	Q9UQ84-4	EBI-944699	1	0	4.56339	0.0015859
ENSG00000174374	Q96I51	EBI-2117080	1	0	4.79082	0.000293323
ENSG00000174446	O75971	EBI-749483	4	0.000252943	4.53074	0.00084868
ENSG00000174483	Q8NFJ9	EBI-1805484	17	0.00102059	3.65064	0.0186899
ENSG00000174483	Q9NY33	EBI-718333	2	5.59634e-06	4.0037	0.0103699
ENSG00000174640	Q92959	EBI-1760532	1	0	3.79388	0.0228955
ENSG00000174718	Q9HCM1	EBI-308368	3	0.000102221	4.24158	0.00180353
ENSG00000174744	Q9HCU9	EBI-714781	19	0.00153259	3.55038	0.0290483
ENSG00000174791	Q13671	EBI-366017	7	0.000153689	3.92679	0.0125395
ENSG00000174791	Q13671-1	EBI-366030	1	0	5.05191	0.000236759
ENSG00000174791	Q13671-2	EBI-366034	1	0	5.05191	0.000236759
ENSG00000174799	Q66GS9	EBI-1046993	1	0	4.45293	0.00258798
ENSG00000174891	Q96IZ7	EBI-712189	6	0.000402966	3.70561	0.0101264
ENSG00000174953	Q9H2U1	EBI-1047643	11	0.000231754	3.75	0.0270528
ENSG00000174989	Q8N3Y1	EBI-914770	2	0	4.0361	0.00999629
ENSG00000174996	Q9H0B6	EBI-726994	5	0.000109908	3.7713	0.0127777
ENSG00000175073	Q96JH7	EBI-1995920	5	5.82188e-06	4.51977	0.00164654
ENSG00000175084	P17661	EBI-1055572	1	0	4.48635	0.00153532
ENSG00000175104	Q9Y4K3	EBI-359276	348	0.0492247	2.93265	0.995095
ENSG00000175110	P82650	EBI-1050752	2	2.69511e-05	4.05166	0.00962322
ENSG00000175175	Q8WY54	EBI-1105142	1	0	4.28304	0.00206385
ENSG00000175213	Q9H9D4	EBI-347633	26	0.00239335	3.64605	0.0143839
ENSG00000175216	Q14008	EBI-310585	12	0.000554577	3.64286	0.0467602
ENSG00000175220	Q07960	EBI-602762	4	6.24253e-05	4.14349	0.0056825
ENSG00000175264	O43916	EBI-748017	1	0	4.7412	0.00044408
ENSG00000175294	Q8NEC5	EBI-744545	8	0.00016172	4.07564	0.00313241
ENSG00000175344	P36544	EBI-79333	2	0.000255135	4.49235	0.00158164
ENSG00000175416	P09497	EBI-726598	2	1.69096e-05	3.95064	0.0154346
ENSG00000175445	P06858	EBI-715909	7	0.000211292	3.74196	0.0103319
ENSG00000175455	Q49A88	EBI-751035	3	0.00018654	4.00013	0.00269649
ENSG00000175575	Q9BRP4	EBI-1056358	19	0.000619729	3.86008	0.0478792
ENSG00000175606	Q9BUB7	EBI-726363	1	0	4.78776	0.00026667
ENSG00000175899	P01023	EBI-640741	5	0.000386336	3.70472	0.0268777
ENSG00000176029	Q9NQ32	EBI-746113	1	0	4.19184	0.00247203
ENSG00000176049	Q96AA8	EBI-752007	1	0	4.75332	0.000287699
ENSG00000176095	Q92551	EBI-751911	1	0	5.39554	4.9997e-05
ENSG00000176165	P55316	EBI-715416	2	1.35044e-06	4.13571	0.00316424
ENSG00000176194	O60543	EBI-718966	1	0	4.26901	0.00153766
ENSG00000176248	Q9UJX6	EBI-396211	5	8.85404e-05	3.96199	0.0137429
ENSG00000176406	Q9UQ26	EBI-1756749	3	5.49576e-06	3.73788	0.0318134
ENSG00000176476	Q96ES7	EBI-743117	3	8.86313e-05	4.35982	0.00116837
ENSG00000176903	Q8ND90	EBI-302345	10	0.00108579	3.96237	0.00435099
ENSG00000176986	P53992	EBI-81134	2	2.66307e-07	4.64668	0.00155128
ENSG00000177000	P42898	EBI-372435	1	0	4.77334	0.000435085
ENSG00000177030	O75398	EBI-718185	2	0.000255135	4.55395	0.000565321
ENSG00000177380	O75145	EBI-1763225	1	0	4.50676	0.00289162
ENSG00000177414	Q5VVX9	EBI-2130181	16	0.000731367	3.99056	0.00590173
ENSG00000177425	Q96IZ0	EBI-595869	5	0.000141525	3.71212	0.0269507
ENSG00000177426	Q15583	EBI-714215	7	0.000510887	3.8273	0.00821857
ENSG00000177674	Q6RW13	EBI-741181	2	0.000255135	5.74515	9.32853e-06
ENSG00000178053	P58340	EBI-721328	2	2.43145e-05	4.45969	0.000570355
ENSG00000178252	Q9NNW5	EBI-1568315	1	0	5.08418	0.000141735
[truncated: 220 more rows]

## Sheet: Table S4c
Ensembl Code	Uniprot Code	IntAct Code	Degree	Betweenness	ASPL	EVC
ENSG00000005810	O75592	EBI-1043774	3	1.20478e-05	3.99605	0.00820966
ENSG00000012048	P38398	EBI-349905	39	0.00404144	3.53878	0.0256917
ENSG00000012048	P38398-5	EBI-2015072	1	0	5.53801	1.94166e-05
ENSG00000015479	P43243	EBI-352602	13	0.00150179	3.33878	0.0869283
ENSG00000020256	Q9NPA5	EBI-711679	4	7.58648e-06	3.99694	0.00531081
ENSG00000020256	Q9NTW7	EBI-745730	2	1.03251e-06	4.72028	0.000392106
ENSG00000034693	P56589	EBI-594885	3	0.000511237	5.03367	0.000179341
ENSG00000041880	Q9Y6F1	EBI-1045281	4	2.37754e-05	4.46798	0.0031904
ENSG00000049323	Q14766	EBI-947693	1	0	4.36862	0.000834427
ENSG00000051128	Q9NSC5	EBI-748420	5	0.000245403	4.46824	0.000596665
ENSG00000055044	Q9Y2X3	EBI-395469	3	0	4.19898	0.0094413
ENSG00000057657	O75626	EBI-948789	1	0	4.16008	0.00193993
ENSG00000062725	Q92624	EBI-743771	22	0.00332287	4.29592	0.00158599
ENSG00000065882	Q86TI0	EBI-1644036	2	3.9694e-05	4.15714	0.00354403
ENSG00000077063	Q8WZ74	EBI-1774260	1	0	4.33597	0.00205004
ENSG00000077312	P09012	EBI-607085	6	0.00037386	3.85676	0.0138699
ENSG00000080298	P48380	EBI-742557	2	3.30763e-05	4.02551	0.00901257
ENSG00000088930	Q9H0D6	EBI-372110	15	0.00143502	3.74298	0.0181588
ENSG00000089685	O15392	EBI-518823	7	0.000271859	4.28265	0.00203894
ENSG00000089685	O15392-1	EBI-518838	4	4.88265e-08	5.27844	6.82788e-05
ENSG00000089685	O15392-2	EBI-518842	3	0	5.27857	6.66092e-05
ENSG00000091831	P03372	EBI-78473	20	0.0013745	3.89528	0.00852218
ENSG00000095397	Q9P202	EBI-310886	1	0	5.10893	0.000250082
ENSG00000095485	Q69YN2	EBI-719164	1	0	4.99821	0.000182178
ENSG00000095787	Q9BTA9	EBI-749118	1	0	4.54107	0.000689501
ENSG00000100053	P26998	EBI-1965681	1	0	3.79388	0.0228955
ENSG00000100227	Q9BY77	EBI-1776152	3	4.15016e-06	4.36059	0.00167981
ENSG00000100243	P00387	EBI-1046040	1	0	4.06964	0.0131658
ENSG00000100906	P25963	EBI-307386	51	0.00347696	3.3838	0.216415
ENSG00000101349	Q9P286	EBI-1051061	7	0.000117863	3.7412	0.0233902
ENSG00000101405	P01178	EBI-1762651	1	0	4.3986	0.00474706
ENSG00000101958	P23416	EBI-725038	3	0.0001319	4.3111	0.00102118
ENSG00000103429	Q9NZS9	EBI-2130199	7	7.80818e-06	4.19707	0.01262
ENSG00000106123	O15197	EBI-714076	2	0.00013559	4.22296	0.00145664
ENSG00000106799	P36897	EBI-1027557	2	9.30141e-07	4.40128	0.00424939
ENSG00000107651	Q9Y6Y8	EBI-1767971	1	0	4.54579	0.00108345
ENSG00000108292	P55198	EBI-740216	3	0.000184702	4.11161	0.00233263
ENSG00000108417	O76014	EBI-1045716	3	4.45867e-05	3.95332	0.00875142
ENSG00000108759	Q14532	EBI-1044146	3	7.56471e-05	4.08724	0.00807365
ENSG00000108771	Q96C10	EBI-744193	1	0	4.44885	0.00123246
ENSG00000109062	O14745	EBI-349787	5	0.00027418	4.00497	0.00935307
ENSG00000109065	Q9BTE0	EBI-711919	7	0.000336613	3.80574	0.00691033
ENSG00000109846	P02511	EBI-739060	2	2.19264e-05	4.45166	0.00164545
ENSG00000110066	Q4FZB7	EBI-1047962	2	1.03663e-06	3.96199	0.00735328
ENSG00000110801	O00233	EBI-750973	1	0	4.38648	0.00330682
ENSG00000111196	Q96A72	EBI-746778	3	9.18713e-06	4.5148	0.00107342
ENSG00000111237	Q9UBQ0	EBI-718596	2	4.54001e-06	4.60179	0.000692262
ENSG00000111912	Q8NI08	EBI-80799	2	0	5.46633	4.42222e-05
ENSG00000112576	P30281	EBI-375013	12	0.000349576	3.72921	0.00980497
ENSG00000113068	O60925	EBI-356919	16	0.00145557	3.45051	0.0546837
ENSG00000113119	Q96DC7	EBI-746174	1	0	4.8963	0.000136185
ENSG00000113194	Q96CS3	EBI-1055805	24	0.00071595	3.66875	0.0278745
ENSG00000114030	P52294	EBI-358383	4	3.0232e-05	4.07819	0.0116188
ENSG00000114127	Q8IZH2	EBI-372406	20	0.00173209	3.64107	0.021176
ENSG00000114767	O43818	EBI-2115327	1	0	4.95051	0.000131847
ENSG00000115677	Q00341	EBI-1049478	4	6.06764e-05	3.8648	0.0194498
ENSG00000115756	P37235	EBI-749311	3	3.85184e-05	4.12577	0.00212126
ENSG00000115840	O75746	EBI-1047585	5	5.0344e-05	3.94286	0.0155962
ENSG00000116141	Q9P0L2	EBI-968587	4	0.000121959	3.81173	0.0122959
ENSG00000119408	Q9HC98	EBI-740364	44	0.00282566	3.44324	0.0702017
ENSG00000119953	O75940	EBI-1052641	32	0.00224032	3.49043	0.0428633
ENSG00000120709	Q9NYF3	EBI-1644252	1	0	4.23686	0.0030245
ENSG00000123737	Q06265	EBI-347966	3	6.32265e-05	3.99401	0.00457928
ENSG00000124783	P43307	EBI-714168	9	0.000578295	3.45702	0.0769576
ENSG00000124789	P49790	EBI-286779	3	6.75268e-06	3.85204	0.0133367
ENSG00000125249	P10114	EBI-602366	10	0.00135377	3.95077	0.00479783
ENSG00000125775	Q9H190	EBI-742426	7	0.000284005	4.18444	0.00186338
ENSG00000125780	Q08188	EBI-1050019	1	0	4.49298	0.00146876
ENSG00000127022	P27824	EBI-355947	11	0.000696059	3.78023	0.0361157
ENSG00000128408	Q9H4K1	EBI-740128	23	0.00199143	3.49477	0.0254955
ENSG00000128918	O94788	EBI-2339839	1	0	4.54094	0.00146697
ENSG00000128965	Q9BUX1	EBI-751127	1	0	4.70179	0.000239389
ENSG00000130147	Q9P0V3	EBI-1049513	4	1.74083e-05	3.92577	0.0114006
ENSG00000130307	Q8N6Y0	EBI-739895	32	0.00207088	3.72832	0.0117563
ENSG00000134982	P25054	EBI-727707	12	0.000322643	3.80268	0.0180776
ENSG00000136352	P43699	EBI-1391923	7	0.000114552	3.61071	0.04572
ENSG00000136371	P49914	EBI-751720	1	0	4.50804	0.000794854
ENSG00000137709	Q9UKI9	EBI-765668	1	0	4.71786	0.000308952
ENSG00000138061	Q16678	EBI-1055133	1	0	4.58546	0.00170101
ENSG00000138085	Q6UW56	EBI-723802	1	0	5.41148	6.665e-05
ENSG00000138162	O95359	EBI-720382	2	3.46881e-06	4.19694	0.00853871
ENSG00000138795	Q9UJU2	EBI-926131	2	2.02018e-05	4.25153	0.00356051
ENSG00000139318	Q16828	EBI-746870	3	7.19535e-05	4.32679	0.00114034
ENSG00000140937	P55287	EBI-1754095	1	0	4.3199	0.00360982
ENSG00000140950	Q6P9B6	EBI-746504	1	0	4.72449	0.00045623
ENSG00000141013	O95995	EBI-1052570	1	0	4.4736	0.0016604
ENSG00000142046	P12694	EBI-1029053	2	0.000255135	5.35855	0.000112679
ENSG00000143569	Q14157	EBI-347762	4	0.000201694	3.95995	0.00415937
ENSG00000145901	Q15025	EBI-357849	2	2.40175e-06	4.4838	0.0005152
ENSG00000145901	Q15025-1	EBI-357863	1	0	4.29758	0.00948788
ENSG00000147364	Q8TCJ0	EBI-1161114	2	0	4.43967	0.00231959
ENSG00000147642	Q9NX95	EBI-1019860	2	1.4175e-05	4.3523	0.00245882
ENSG00000148200	Q15406	EBI-725082	1	0	5.36569	6.1716e-05
ENSG00000148297	Q15528	EBI-394687	10	9.88394e-05	4.13329	0.0152244
ENSG00000148484	Q15404	EBI-1057132	2	0	4.36964	0.00263704
ENSG00000149972	O94779	EBI-2028625	1	0	4.62564	0.000746382
ENSG00000150593	Q53EL6	EBI-935824	6	1.86515e-05	3.92602	0.0114961
ENSG00000150672	Q15700	EBI-80426	2	4.13458e-06	5.00383	0.000262346
ENSG00000151552	P09417	EBI-1220237	1	0	4.67487	0.00049999
ENSG00000153574	P49247	EBI-744831	6	6.97021e-05	4.09898	0.00427486
ENSG00000155090	Q13118	EBI-1389509	1	0	4.47283	0.00160146
ENSG00000155640	Q8N655	EBI-746045	2	2.02577e-05	4.06403	0.00338921
ENSG00000158301	Q96D09	EBI-473189	6	7.66314e-05	3.93737	0.00672792
ENSG00000159593	Q13564	EBI-718631	4	8.47353e-05	3.95013	0.00763959
ENSG00000160284	Q9H0A9	EBI-372911	1	0	5.52066	1.62746e-05
ENSG00000161204	Q9NUQ8	EBI-717672	11	0.000527253	4.15561	0.00253244
ENSG00000162543	Q96LJ8	EBI-1993941	3	0	4.43048	0.00287839
ENSG00000162650	Q5T6C5	EBI-949168	4	5.14897e-05	4.34758	0.00111178
ENSG00000163346	Q96AQ6	EBI-740845	8	0.00199981	3.49847	0.0280691
ENSG00000163681	Q14BN4	EBI-1043216	1	0	4.4963	0.00151246
ENSG00000163681	Q14BN4-1	EBI-1517328	3	3.4243e-06	3.99094	0.0128795
ENSG00000163681	Q14BN4-4	EBI-1517338	1	0	4.6148	0.00127668
ENSG00000164040	O15173	EBI-1050125	1	0	3.89656	0.0274806
ENSG00000164252	Q8N302	EBI-747899	2	9.18185e-06	4.24324	0.00173353
ENSG00000164309	Q8N3K9	EBI-2323272	4	5.90433e-05	4.18482	0.00568765
ENSG00000165140	P09467	EBI-712740	8	0.000243859	3.71327	0.0155738
ENSG00000165443	Q96FC7	EBI-748888	1	0	5.82143	7.39377e-06
ENSG00000166192	Q96LD8	EBI-1041210	1	0	4.59847	0.00204828
ENSG00000166411	P50213	EBI-355999	5	0.000276257	3.88699	0.022603
ENSG00000167208	Q7Z614	EBI-744896	3	0.000516388	4.3398	0.000840126
ENSG00000168883	Q53GS9	EBI-1044822	1	0	4.56518	0.000717204
ENSG00000168938	P45877	EBI-953909	1	0	4.15931	0.001832
ENSG00000169282	Q14722	EBI-1642508	1	0	3.96913	0.0151758
ENSG00000169439	P34741	EBI-1172957	2	0.000255135	5.18827	0.000244579
ENSG00000170581	P52630	EBI-1546963	4	1.83476e-05	4.49324	0.00113687
ENSG00000171262	Q52LJ0	EBI-1043130	3	7.94821e-05	4.01913	0.0165415
ENSG00000172867	P35908	EBI-1247312	2	7.41946e-06	4.02768	0.00943195
ENSG00000172939	O95747	EBI-620853	1	0	4.24974	0.00831091
ENSG00000173402	Q14118	EBI-1755945	6	0.000141797	3.69796	0.0380448
ENSG00000173540	Q9Y5P6	EBI-750945	2	0.000255135	4.26339	0.00416925
ENSG00000174306	Q9H4I2	EBI-948582	1	0	4.16008	0.00193993
ENSG00000174371	Q9UQ84	EBI-944667	1	0	4.2713	0.00400553
ENSG00000174371	Q9UQ84-1	EBI-944694	1	0	4.56339	0.0015859
ENSG00000174371	Q9UQ84-4	EBI-944699	1	0	4.56339	0.0015859
ENSG00000175573	Q9H3H3	EBI-721765	2	3.63295e-06	4.35013	0.00215345
ENSG00000175602	Q15834	EBI-739674	126	0.0182608	3.27232	0.0604864
ENSG00000178999	Q96GD4	EBI-624291	15	0.0013326	4.27921	0.00220336
ENSG00000179115	Q9Y285	EBI-725361	1	0	4.48189	0.00182607
ENSG00000180353	P14317	EBI-750369	3	4.73682e-05	4.19324	0.00436746
ENSG00000183155	P47224	EBI-713992	3	0.000255135	4.33852	0.0011261
ENSG00000183508	Q5VWP2	EBI-741787	4	5.98068e-05	4.08227	0.00266172
ENSG00000184220	Q9BQ75	EBI-395649	3	1.48624e-05	4.00077	0.0116881
ENSG00000184588	Q07343	EBI-1105102	3	0.000167357	4.0588	0.00389588
ENSG00000187475	P22492	EBI-1056618	1	0	4.55663	0.00108662
ENSG00000187736	Q9H9Q4	EBI-847807	2	0	4.84413	0.000266998
ENSG00000197415	Q14D04	EBI-1043669	3	1.53537e-05	3.86263	0.0227359
ENSG00000198185	Q9HCZ1	EBI-748965	1	0	5.55599	2.22189e-05
ENSG00000198231	Q86XP3	EBI-722353	1	0	4.91148	0.000231684
ENSG00000198910	P32004	EBI-720783	1	0	5.24821	4.17261e-05
ENSG00000204590	P36915	EBI-1640465	3	4.44878e-05	4.58457	0.00111847
ENSG00000206203	Q96PF2	EBI-852089	2	0.000255135	4.7074	0.000889634
ENSG00000221823	P63098	EBI-915984	1	0	4.7264	0.000775756

## Sheet: Table S4d
Ensembl Code	Uniprot Code	IntAct Code	Degree	Betweenness	ASPL	EVC
ENSG00000000419	O60762	EBI-719526	10	0.000359679	3.60804	0.0337985
ENSG00000000457	Q8IZE3	EBI-1380680	2	2.72e-07	4.49196	0.0049056
ENSG00000001167	P23511	EBI-389739	6	0.000690973	4.04349	0.00316774
ENSG00000001626	P13569	EBI-349854	120	0.0161741	3.27156	0.145758
ENSG00000001631	O00522	EBI-1573121	2	0	4.92589	0.000579304
ENSG00000002745	Q9UBV4	EBI-765952	1	0	4.71786	0.000308952
ENSG00000003147	Q05084	EBI-1046751	4	1.19164e-05	4.45344	0.00230396
ENSG00000003393	Q96Q42	EBI-1044902	1	0	4.24477	0.00328159
ENSG00000003402	O15519	EBI-514941	18	0.000330308	3.65599	0.0368193
ENSG00000003756	P52756	EBI-714003	1	0	4.35804	0.00194426
ENSG00000004455	P54819	EBI-1056291	9	4.78455e-05	3.57742	0.111382
ENSG00000004838	O75800	EBI-747061	1	0	4.50804	0.000794854
ENSG00000005059	Q9NWR8	EBI-719989	1	0	4.26901	0.00153766
ENSG00000005075	P52435	EBI-394753	5	0	4.17679	0.0131144
ENSG00000005175	Q9H6T3	EBI-356928	1	0	4.04069	0.0130524
ENSG00000005469	Q9UKG9	EBI-1222820	1	0	4.36684	0.00133204
ENSG00000005700	Q9P2D0	EBI-1052017	5	0.000110608	4.19681	0.00341096
ENSG00000005700	Q9P2D0-4	EBI-1521221	1	0	5.40969	3.98636e-05
ENSG00000006074	P55774	EBI-711240	6	3.84011e-05	3.70816	0.0112313
ENSG00000006125	P63010	EBI-432924	20	0.00278705	3.44911	0.0448483
ENSG00000006128	P20366	EBI-717291	2	1.51169e-05	4.32015	0.00103627
ENSG00000006194	O14978	EBI-744493	9	0.00054445	4.12564	0.0020349
ENSG00000006282	Q8TB22	EBI-372221	1	0	4.64082	0.000581929
ENSG00000006451	P11233	EBI-1036803	1	0	4.49681	0.00175786
ENSG00000006530	Q53H12	EBI-2269837	1	0	4.31977	0.00465785
ENSG00000006652	O00458	EBI-726897	1	0	4.58316	0.000798633
ENSG00000006740	Q17R89	EBI-720416	1	0	5.53852	7.24601e-05
ENSG00000006744	Q9BQ52	EBI-718223	5	0.000147585	4.11276	0.00294984
ENSG00000007168	P43034	EBI-720620	3	1.59828e-05	4.14821	0.00325676
ENSG00000007174	Q9NYC9	EBI-766388	1	0	4.71786	0.000308952
ENSG00000007541	Q9BRB3	EBI-2339260	1	0	4.46084	0.000955669
ENSG00000007968	Q14209	EBI-718476	1	0	4.62462	0.000771234
ENSG00000008294	O60271	EBI-1023301	2	1.25581e-05	4.40561	0.00370234
ENSG00000010256	P31930	EBI-1052596	8	0.000624281	3.82691	0.020615
ENSG00000011028	Q9UBG0	EBI-1104992	1	0	4.73036	0.000186699
ENSG00000011052	P15531	EBI-741141	12	0.000943412	3.82679	0.0118616
ENSG00000011052	P22392	EBI-713693	54	0.00297987	3.40293	0.140371
ENSG00000011143	Q9NXB0	EBI-719269	1	0	4.46645	0.00112685
ENSG00000011485	P53041	EBI-716663	4	0.000154676	4.07449	0.0036626
ENSG00000012504	Q96RI1	EBI-1250177	3	5.03082e-05	3.74605	0.0243386
ENSG00000013275	P43686	EBI-743997	25	0.00095561	3.35319	0.133639
ENSG00000013561	Q9UBS8	EBI-2130308	9	1.04309e-05	4.09196	0.0145781
ENSG00000013573	Q96FC9	EBI-713068	2	4.18183e-06	4.22296	0.0034317
ENSG00000014138	Q14181	EBI-712752	26	0.00182287	3.81161	0.00829938
ENSG00000014641	P40925	EBI-709625	2	7.3363e-05	4.05128	0.00930376
ENSG00000018189	Q7L099	EBI-722392	1	0	4.37883	0.00120779
ENSG00000019991	P14210	EBI-1039104	1	0	5.0773	0.000136672
ENSG00000020426	P51948	EBI-716139	8	0.000249412	3.78316	0.00951648
ENSG00000023287	Q8TDY2	EBI-1047793	8	0.000445224	3.89005	0.00980016
ENSG00000023516	Q9UKA4	EBI-1049491	1	0	4.61084	0.00125468
ENSG00000023892	Q9H4E7	EBI-745369	1	0	4.87921	0.000200377
ENSG00000023902	Q53GL0	EBI-949945	6	6.54495e-05	4.06862	0.00528485
ENSG00000025800	O60684	EBI-359923	6	0.000130181	3.98036	0.0156101
ENSG00000026036	O95407	EBI-524171	1	0	5.20153	0.000119087
ENSG00000026508	P16070	EBI-490245	6	8.50399e-05	3.80383	0.0332491
ENSG00000029725	Q15276	EBI-447043	9	0.000462466	3.88048	0.0111113
ENSG00000031823	Q9H6Z4	EBI-992681	6	0.000150834	4.18316	0.00264095
ENSG00000032219	P29374	EBI-1199878	1	0	4.55013	0.000798265
ENSG00000032742	Q13099	EBI-347427	2	5.00427e-06	4.17755	0.00261335
ENSG00000033800	O75925	EBI-629434	3	4.6485e-05	4.12819	0.00279254
ENSG00000033867	Q9Y6M7	EBI-1044546	1	0	4.24477	0.00328159
ENSG00000034152	P46734	EBI-602462	2	6.83964e-06	5.25128	6.48729e-05
ENSG00000034713	P60520	EBI-720116	56	0.00463974	3.4125	0.141034
ENSG00000035687	P30520	EBI-1042898	2	2.04674e-06	3.79821	0.0488042
ENSG00000036257	Q13618	EBI-456129	7	5.40054e-05	4.2361	0.00399406
ENSG00000037474	Q08J23	EBI-1642839	1	0	3.96913	0.0151758
ENSG00000037965	P31273	EBI-1752118	5	7.77345e-06	3.67921	0.0403563
ENSG00000038382	O75962	EBI-718519	4	0.000160855	4.12372	0.0053374
ENSG00000039600	O94993	EBI-742973	3	0.000287746	4.01862	0.00905495
ENSG00000040275	Q96EA4	EBI-715381	2	5.5715e-06	4.23061	0.0017465
ENSG00000040341	Q9NUL3	EBI-722938	1	0	4.26913	0.0016484
ENSG00000041357	P25789	EBI-359310	8	2.07246e-05	3.62679	0.0627908
ENSG00000041515	Q9Y6X6	EBI-310686	1	0	7.17105	1.13334e-07
ENSG00000042429	Q9NVC6	EBI-394562	8	4.1344e-06	4.16301	0.0144031
ENSG00000042753	P53680	EBI-297662	1	0	3.79388	0.0228955
ENSG00000043462	Q13094	EBI-346946	2	7.41771e-06	4.50753	0.000631077
ENSG00000044115	P35221	EBI-701918	3	2.43642e-05	3.80408	0.0215817
ENSG00000044524	P29320	EBI-1641575	1	0	4.22857	0.00641854
ENSG00000044574	P11021	EBI-354921	50	0.00609891	3.10383	0.306732
ENSG00000046889	Q70Z35-2	EBI-1790618	1	0	4.72398	0.000609948
ENSG00000046889	Q70Z35-3	EBI-1790622	1	0	4.72398	0.000609948
ENSG00000047056	Q9Y2I8	EBI-355115	1	0	4.56594	0.00462371
ENSG00000047188	Q9H6S0	EBI-1057466	1	0	4.38546	0.00403225
ENSG00000047315	P30876	EBI-394712	9	0.000558364	3.83265	0.0274617
ENSG00000047932	Q9HD26	EBI-349832	4	0.00056681	3.92207	0.00866104
ENSG00000048540	Q8TAP4	EBI-742259	17	0.00114851	3.73304	0.0148178
ENSG00000048649	Q96T23	EBI-926768	1	0	4.63151	0.000940677
ENSG00000048649	Q96T23-1	EBI-926793	1	0	4.63151	0.000940677
ENSG00000049245	Q15836	EBI-722343	3	0.000102486	4.26492	0.00345677
ENSG00000050165	Q9UBP4	EBI-954409	1	0	4.15931	0.001832
ENSG00000051180	Q06609	EBI-297202	14	0.0012904	3.68929	0.012441
ENSG00000053254	O00409	EBI-372721	1	0	5.09477	9.67667e-05
ENSG00000053371	O43488	EBI-748855	2	0.000255135	4.03673	0.0213397
ENSG00000053747	Q16787	EBI-725611	2	3.30163e-05	4.50574	0.00292661
ENSG00000054116	O43617	EBI-743566	2	0.000255135	5.11811	8.84158e-05
ENSG00000055130	Q13616	EBI-359390	25	0.0013979	3.5426	0.0643243
ENSG00000055130	Q13616-2	EBI-359405	3	9.2968e-07	4.17143	0.0196251
ENSG00000055917	Q8TB72	EBI-311190	2	4.22288e-05	5.03724	0.000421266
ENSG00000056586	Q9HBD1	EBI-2340719	2	2.3752e-06	4.09222	0.00565393
ENSG00000057663	Q9H1Y0	EBI-1047414	53	0.00144479	3.42921	0.173103
ENSG00000058056	Q92995	EBI-714351	7	0.000541587	4.65217	0.000689841
ENSG00000058262	P61619	EBI-358919	10	0.000438952	3.5648	0.0543344
ENSG00000058272	O14974	EBI-351726	7	0.000335143	3.53827	0.0656942
ENSG00000058673	O75152	EBI-748480	1	0	5.10561	7.06998e-05
ENSG00000058866	P49619	EBI-1222585	2	8.0665e-05	3.97041	0.0104255
ENSG00000059758	Q00537	EBI-624648	2	3.81674e-05	4.04911	0.00468277
ENSG00000060138	P16989	EBI-358193	2	0	3.87959	0.026977
ENSG00000060237	Q9H4A3	EBI-457907	1	0	5.38418	0.000135581
ENSG00000060339	Q8IX12	EBI-356265	2	5.03056e-06	4.04821	0.014461
ENSG00000061676	Q9Y2A7	EBI-389845	5	3.33229e-05	3.91161	0.0114838
ENSG00000061936	Q12872	EBI-1055938	1	0	4.2102	0.00249133
ENSG00000062485	O75390	EBI-487493	7	3.52187e-05	3.62436	0.0916999
ENSG00000062582	Q96EL2	EBI-1055789	1	0	4.60561	0.00176045
ENSG00000063241	Q96AB3	EBI-372799	2	1.29228e-05	4.73304	0.000451218
ENSG00000063761	Q86TW2	EBI-722256	1	0	4.71888	0.000496154
ENSG00000064012	Q14790	EBI-78060	27	0.00212208	3.43814	0.0623124
ENSG00000064012	Q14790-1	EBI-288309	2	0	4.75651	0.000798433
ENSG00000064012	Q14790-5	EBI-288326	2	0	4.75651	0.000798433
ENSG00000064012	Q14790-9	EBI-288343	2	1.27554e-06	4.54349	0.00252686
ENSG00000064393	Q9H2X6	EBI-348345	6	0.000453679	4.02423	0.00399879
ENSG00000064419	Q9Y5L0	EBI-1042571	7	0.000370333	4.06633	0.0163231
ENSG00000064490	O14593	EBI-1057665	11	0.000206539	3.89528	0.0166392
ENSG00000064601	P10619	EBI-989654	1	0	4.8074	0.000503216
ENSG00000064655	O00167	EBI-750211	1	0	4.53431	0.000450998
ENSG00000064995	Q15544	EBI-1027005	2	0.000255135	4.66658	0.00051895
ENSG00000064999	Q92625	EBI-1048612	1	0	4.07462	0.00464999
ENSG00000065135	P08754	EBI-357563	6	0.000292688	3.76314	0.0507657
ENSG00000065361	P21860	EBI-720706	8	0.000971286	3.86416	0.0128644
ENSG00000065413	Q8N8A2	EBI-1245329	3	7.35894e-05	5.11811	0.000209529
ENSG00000065485	Q14554	EBI-953879	3	0.000121685	4.02959	0.0048124
ENSG00000065534	Q15746	EBI-968482	4	2.9973e-05	3.71913	0.0322571
ENSG00000065559	P45985	EBI-447868	5	0.000232438	4.01722	0.0123855
ENSG00000065613	Q9H2G2	EBI-1022272	2	7.9312e-05	3.8852	0.0275485
ENSG00000065665	Q9H9S3	EBI-1172006	1	0	4.2713	0.00400553
ENSG00000066044	Q15717	EBI-374260	2	9.72387e-06	4.01518	0.0102621
ENSG00000066117	Q96GM5	EBI-358489	16	0.00145682	3.49005	0.0439917
ENSG00000066382	Q15777	EBI-2350461	1	0	4.72449	0.00045623
ENSG00000066557	Q9H9A6	EBI-1043135	1	0	4.03699	0.0213236
ENSG00000067082	Q99612	EBI-714994	6	0.000134865	4.17895	0.00302273
ENSG00000067191	Q02641	EBI-947514	1	0	4.36862	0.000834427
ENSG00000067208	O60447	EBI-852291	2	0	4.63559	0.000711653
ENSG00000067715	P21579	EBI-524909	5	0.000586402	4.85179	0.000213153
ENSG00000068831	Q7LDG7	EBI-722325	2	0.000255135	5.48291	3.4715e-05
ENSG00000068912	Q96DZ1	EBI-1023677	2	3.42636e-06	4.14872	0.0141139
ENSG00000069275	Q9H1E3	EBI-1390111	2	3.64909e-05	4.36441	0.00255427
ENSG00000069869	P46934	EBI-726944	2	3.32111e-06	3.95612	0.010627
ENSG00000069974	P51159	EBI-716881	8	6.20737e-05	3.65319	0.0132698
ENSG00000070087	P35080	EBI-473138	27	0.00421231	3.35829	0.108028
ENSG00000070159	P26045	EBI-1047946	5	7.67045e-05	3.92207	0.00971765
ENSG00000070193	O15520	EBI-1035684	1	0	6.54056	2.93756e-07
ENSG00000070761	Q9Y6A4	EBI-1046872	1	0	4.07462	0.00464999
ENSG00000070770	P19784	EBI-347451	2	0	4.1139	0.00340706
ENSG00000070831	P60953	EBI-81752	41	0.00535763	3.31122	0.071428
ENSG00000070831	P60953-2	EBI-287394	3	3.88392e-06	4.59477	0.000956947
ENSG00000071051	O43639	EBI-713635	15	0.000835088	3.6537	0.0124067
ENSG00000071243	Q9NXR8	EBI-769503	4	0	3.95485	0.0115907
ENSG00000071537	Q9UBV2	EBI-358766	1	0	4.34082	0.00753982
ENSG00000071794	Q14527	EBI-1045161	3	7.56744e-06	4.24311	0.00650498
ENSG00000071909	Q8WXR4	EBI-350672	1	0	3.79388	0.0228955
ENSG00000072201	Q8TBB1	EBI-739832	46	0.00433001	3.41327	0.0328541
ENSG00000072364	Q9UHB7	EBI-395282	3	0	4.19222	0.0077218
ENSG00000072682	O15460	EBI-348033	1	0	4.31518	0.00143545
ENSG00000072958	Q9BXS5	EBI-541426	10	0.00076425	3.74732	0.00934493
ENSG00000073150	Q96RD6	EBI-1759592	1	0	3.79388	0.0228955
ENSG00000073536	Q9NVX2	EBI-743801	1	0	4.19184	0.00247203
ENSG00000073584	Q969G3	EBI-455078	11	0.000274482	3.80791	0.0170178
ENSG00000073584	Q969G3-1	EBI-455091	2	0	4.38355	0.00225889
ENSG00000073584	Q969G3-2	EBI-455096	2	0	4.38355	0.00225889
ENSG00000073711	Q06190	EBI-949190	2	3.14131e-05	4.13278	0.00624424
ENSG00000073711	Q06190-1	EBI-949204	1	0	5.1176	0.000206151
ENSG00000073711	Q06190-2	EBI-949210	1	0	5.1176	0.000206151
ENSG00000074211	Q9Y2T4	EBI-1774058	12	1.81919e-05	3.91224	0.0296838
ENSG00000074410	O43570	EBI-717018	7	7.28411e-05	4.27156	0.00190506
ENSG00000074527	Q9HB63	EBI-743459	2	0	4.4111	0.000925259
ENSG00000074755	O43149	EBI-715672	3	2.17102e-05	4.29311	0.00212153
ENSG00000075292	Q14966	EBI-742207	11	0.000731223	3.69617	0.0107572
ENSG00000075391	Q9UJF2	EBI-359444	3	7.14538e-05	3.72309	0.0307987
ENSG00000075413	P27448	EBI-707595	20	0.00223491	3.65702	0.0217908
ENSG00000075643	Q96EN8	EBI-1220583	1	0	4.67487	0.00049999
ENSG00000075891	Q02962	EBI-1805765	4	1.65277e-06	4.59617	0.00138478
ENSG00000075914	Q15024	EBI-371841	9	0.000341435	4.39579	0.00181936
ENSG00000076003	Q14566	EBI-374900	19	0.0010261	3.49043	0.0980639
ENSG00000076108	Q9UIF9	EBI-934890	6	0.00010519	3.61059	0.0394067
ENSG00000076554	P55327	EBI-782581	6	0.00120942	3.88992	0.0276376
ENSG00000076685	P49902	EBI-742084	5	0.000118373	4.20638	0.00246331
ENSG00000077254	Q8TEY7	EBI-719283	2	2.04293e-05	4.3801	0.00225151
ENSG00000077348	Q9NQT4	EBI-371876	13	0.00124017	3.99388	0.00958143
ENSG00000077380	Q13409	EBI-742998	2	5.70309e-05	4.23253	0.00246945
ENSG00000077458	Q5HYJ3	EBI-751192	1	0	4.4699	0.000746976
ENSG00000077463	Q8N6T7	EBI-712415	6	0.0005975	3.95179	0.00758755
ENSG00000077514	Q15054	EBI-864956	3	0	4.10855	0.00670878
ENSG00000077522	P35609	EBI-77797	7	0.000364727	3.91122	0.0047902
ENSG00000077684	Q6IE81	EBI-954672	1	0	4.8426	0.000290459
ENSG00000077721	P49459	EBI-2339348	8	0.000390878	4.40982	0.000907799
ENSG00000078070	Q96RQ3	EBI-2211703	1	0	4.10051	0.00789134
ENSG00000078140	P61086	EBI-473850	9	0.000188287	3.62755	0.0713568
ENSG00000078699	O43439	EBI-748628	5	6.31539e-05	4.13852	0.00236865
ENSG00000078967	Q9Y2X8	EBI-745527	56	0.00285071	3.5412	0.0533822
ENSG00000079215	P43003	EBI-359038	1	0	4.26518	0.00822745
ENSG00000079246	P13010	EBI-357997	16	0.000645924	3.55	0.0598437
ENSG00000079257	Q9BS40	EBI-1044504	10	0.000604644	3.9699	0.0102088
ENSG00000079819	O43491	EBI-1052044	3	2.25009e-06	3.94031	0.0106349
ENSG00000080815	P49768	EBI-297277	9	0.000792628	4.07921	0.00496407
ENSG00000080839	P28749	EBI-971402	15	0.0019417	3.7037	0.0104918
ENSG00000080986	O14777	EBI-715849	15	0.000922322	4.14541	0.00184093
ENSG00000081051	P02771	EBI-722498	2	2.72615e-05	3.98571	0.0216851
ENSG00000081479	P98164	EBI-947916	2	6.2351e-05	4.02666	0.00609239
ENSG00000082512	O00463	EBI-523498	3	3.83073e-06	4.13763	0.00569838
ENSG00000083093	Q86YC2	EBI-1222653	1	0	4.36684	0.00133204
ENSG00000083520	Q9Y2L1	EBI-373539	5	7.28445e-05	4.16722	0.00577036
ENSG00000083845	P46782	EBI-350569	7	6.25745e-05	3.60536	0.0741324
ENSG00000084073	O75844	EBI-1056377	2	9.3652e-06	4.1088	0.0108099
ENSG00000084093	Q13127	EBI-926706	3	6.70744e-07	4.12003	0.0045981
ENSG00000084463	Q9Y2W2	EBI-714455	11	0.000809392	3.88852	0.00695187
ENSG00000084731	O14782	EBI-1104854	2	0	4.2088	0.00288774
ENSG00000084734	Q14397	EBI-709948	1	0	7.05918	2.00471e-07
ENSG00000085063	P13987	EBI-297972	3	5.0307e-05	3.68699	0.0321859
ENSG00000085276	Q03112	EBI-1384862	1	0	4.96901	0.000406512
ENSG00000085377	P48147	EBI-1049962	3	6.6779e-06	3.73163	0.0618352
ENSG00000085978	Q676U5	EBI-535909	2	1.19419e-05	4.06199	0.0138612
ENSG00000086189	Q9UNQ2	EBI-395738	3	1.74047e-05	3.94477	0.0139503
ENSG00000086200	Q9UI26	EBI-748752	8	0.000407747	3.73865	0.0321591
ENSG00000087157	Q32NB8	EBI-726359	2	2.85903e-06	4.59388	0.00080026
ENSG00000087191	P62195	EBI-357745	11	0.000568606	3.70676	0.0531336
ENSG00000087258	P09471	EBI-715087	1	0	4.72615	0.000845403
ENSG00000087302	Q9Y224	EBI-1104547	2	3.00881e-05	4.2639	0.0020953
ENSG00000087470	O00429	EBI-724571	3	6.15207e-05	4.43635	0.00148281
ENSG00000087495	Q96KR7	EBI-717068	1	0	4.96964	0.000280544
ENSG00000087495	Q96KR7-3	EBI-717088	1	0	4.20778	0.00258718
ENSG00000088179	P29074	EBI-710431	11	0.000578808	3.47806	0.0485091
ENSG00000088298	Q9BV94	EBI-716968	1	0	4.17959	0.00734558
ENSG00000088367	Q9H4G0	EBI-465536	1	0	4.93571	0.000335986
ENSG00000088451	O95455	EBI-1761487	2	2.1057e-07	4.30013	0.00763868
ENSG00000088808	Q96KQ4	EBI-1105153	3	1.90668e-05	4.14554	0.00813154
ENSG00000088833	Q9UNZ2	EBI-721577	9	0.000840733	3.93878	0.0121197
ENSG00000089041	Q99572	EBI-1753251	3	2.02784e-06	3.71684	0.0329005
ENSG00000089063	Q96A57	EBI-723971	4	0.000261789	4.37066	0.00179961
ENSG00000089234	Q7Z569	EBI-349900	5	0.000170839	4.03367	0.00468911
ENSG00000089248	P30040	EBI-946830	4	0.00025097	3.58661	0.0690611
ENSG00000089356	Q14802	EBI-719805	3	0.000259308	4.77207	0.000232828
ENSG00000089693	Q15773	EBI-1051875	8	9.87875e-05	3.90255	0.0123046
ENSG00000089775	P24278	EBI-739899	6	0.000138618	3.81798	0.0119334
ENSG00000090054	O15269	EBI-1044323	5	0.000102887	3.84745	0.0175575
ENSG00000090376	Q9Y616	EBI-447690	4	2.08538e-05	3.89413	0.029832
ENSG00000090520	Q9UBS4	EBI-713113	7	0.000533637	3.57194	0.0346151
ENSG00000090539	Q9H2X0	EBI-947551	4	0.000302581	3.64184	0.0337349
ENSG00000090612	P21506	EBI-1105324	2	3.06098e-05	4.1463	0.00501343
ENSG00000091317	Q9NX76	EBI-1054315	1	0	4.67628	0.00110713
ENSG00000091483	P07954	EBI-1050358	4	1.56519e-05	3.57462	0.0707729
ENSG00000091490	Q68CR1	EBI-723407	1	0	4.27538	0.00761674
ENSG00000091651	Q9Y5N6	EBI-374840	8	3.9394e-06	4.09732	0.0123456
ENSG00000092421	Q9H2E6	EBI-311295	4	2.44241e-05	4.58431	0.000592521
ENSG00000092847	Q9UL18	EBI-527363	2	3.08492e-06	4.71135	0.00107157
ENSG00000092969	P61812	EBI-779581	1	0	4.4926	0.00158045
ENSG00000093009	O75419	EBI-374969	10	0.00059844	3.78724	0.0182112
ENSG00000094796	Q15323	EBI-948001	17	0.00203356	3.60765	0.0250951
ENSG00000094804	Q99741	EBI-374862	12	6.56446e-05	3.73074	0.0237064
ENSG00000094916	P45973	EBI-78219	8	0.00044763	4.00013	0.00848789
ENSG00000094975	Q9UBS9	EBI-1056837	1	0	4.60281	0.00179318
ENSG00000095059	P49366	EBI-741925	6	0.000369231	3.9838	0.0106228
ENSG00000095627	Q9BXT4	EBI-1757688	2	2.35734e-07	4.33431	0.00624001
ENSG00000095739	Q13145	EBI-742991	1	0	5.01837	0.000248835
ENSG00000095951	P15822	EBI-722264	4	0.000146178	4.03648	0.00285014
ENSG00000096093	Q5JVL4	EBI-743105	1	0	4.89872	0.000166968
ENSG00000096746	P31942	EBI-711437	13	0.000751752	3.6176	0.0176767
ENSG00000096968	O60674	EBI-518647	8	0.00070609	3.70293	0.0355385
ENSG00000099246	Q9NP72	EBI-722247	4	9.34316e-05	4.11441	0.0082458
ENSG00000099331	Q13459	EBI-721429	3	0.000136514	3.90242	0.0115155
ENSG00000099381	O15047	EBI-540779	1	0	4.7389	0.000366028
ENSG00000099399	O15479	EBI-1057615	40	0.00157903	3.60064	0.0997886
ENSG00000099901	P43487	EBI-1032909	15	0.000329819	3.48686	0.162513
ENSG00000099940	O95721	EBI-490676	1	0	5.13061	6.28116e-05
ENSG00000099942	P46109	EBI-910	3	1.87359e-06	4.53967	0.00250628
ENSG00000100028	P62318	EBI-372789	5	3.37598e-05	4.32283	0.00224097
ENSG00000100029	O00541	EBI-1053271	2	0	3.9375	0.0242693
ENSG00000100030	P28482	EBI-959949	10	0.000662929	3.6264	0.048288
ENSG00000100034	P49593	EBI-719945	2	0.000255135	4.35013	0.0046453
ENSG00000100075	P53007	EBI-359163	6	9.64721e-05	3.69464	0.0468638
ENSG00000100084	P54198	EBI-372342	2	3.60029e-06	4.59209	0.000723848
ENSG00000100092	Q9Y3L3	EBI-346869	1	0	4.79209	0.000401095
ENSG00000100142	P61218	EBI-395180	5	0	4.17679	0.0131144
ENSG00000100151	Q9NRD5	EBI-79165	15	0.00233204	3.84796	0.00585753
ENSG00000100170	P13866	EBI-1772443	1	0	4.13508	0.00528495
ENSG00000100201	Q92841	EBI-746012	5	5.07953e-05	4.10969	0.0037452
ENSG00000100201	Q92841-1	EBI-746027	1	0	4.10051	0.00789134
ENSG00000100209	Q8IWL3	EBI-1805738	3	1.78244e-07	4.59643	0.00130717
ENSG00000100216	Q9NS69	EBI-1180569	2	0	5.0361	0.00060348
ENSG00000100246	O96015	EBI-742362	2	4.57636e-06	4.82602	0.000188789
ENSG00000100294	Q8IVS2	EBI-1210664	1	0	4.59133	0.000471125
ENSG00000100304	Q14166	EBI-923010	2	2.04674e-06	3.79821	0.0488042
ENSG00000100311	P01127	EBI-1554925	2	3.19775e-05	4.39592	0.0008863
ENSG00000100320	O43251	EBI-746056	9	9.36555e-05	3.88878	0.00532069
ENSG00000100324	Q15750	EBI-358643	29	0.000753858	3.34885	0.18545
ENSG00000100325	Q9H1I8	EBI-711197	31	0.00275913	3.55446	0.0205561
ENSG00000100335	Q9NQG6	EBI-740987	1	0	5.8912	1.41945e-05
ENSG00000100347	Q9Y512	EBI-748409	1	0	5.29133	4.75349e-05
ENSG00000100351	O75791	EBI-740418	10	0.00108827	3.73788	0.00836887
ENSG00000100353	O15371	EBI-353818	10	0.000369548	3.38648	0.119396
ENSG00000100379	Q8N5Z5	EBI-743960	9	0.000645019	3.99018	0.00899642
ENSG00000100393	Q09472	EBI-447295	17	0.00151085	3.60638	0.0219791
ENSG00000100395	Q969R5	EBI-739909	3	6.14564e-06	4.50944	0.000561097
ENSG00000100425	O95696	EBI-714754	2	0	3.93814	0.00627866
ENSG00000100429	Q969S8	EBI-301762	3	6.5914e-06	4.33992	0.00222984
ENSG00000100479	P56282	EBI-713847	7	0.000345788	3.76339	0.0085109
ENSG00000100503	Q8N4C6	EBI-1164022	2	1.02418e-05	4.50459	0.0011442
ENSG00000100505	Q9C026	EBI-720828	5	0.000112148	4.19656	0.00295459
ENSG00000100567	P25788	EBI-348380	28	0.00302871	3.3125	0.150109
ENSG00000100567	P25788-2	EBI-348394	1	0	4.37832	0.00489502
ENSG00000100568	Q9UEU0	EBI-723716	3	4.1593e-05	4.79158	0.000340165
ENSG00000100603	Q13573	EBI-632715	3	6.59193e-06	4.75867	0.000349635
ENSG00000100612	Q9Y394	EBI-1387800	1	0	4.1273	0.00722145
ENSG00000100614	P35813	EBI-989143	5	0.000169062	3.9236	0.0248641
ENSG00000100632	P84090	EBI-711389	21	0.0024487	3.29758	0.0991935
ENSG00000100650	Q13243	EBI-720503	4	3.92058e-05	4.54426	0.000720135
ENSG00000100714	P11586	EBI-709638	12	0.000363525	3.48329	0.113388
ENSG00000100744	Q9P0R6	EBI-1052580	2	0	4.43788	0.0023413
ENSG00000100749	Q99986	EBI-1769146	8	0.000246685	4.05332	0.00424697
ENSG00000100796	Q6IN85	EBI-1055598	1	0	4.45204	0.00208283
ENSG00000100796	Q6IN85-1	EBI-1522297	1	0	4.45204	0.00208283
ENSG00000100813	Q9UKV3	EBI-396258	8	0.000541484	3.73954	0.0147597
ENSG00000100814	Q9NPC3	EBI-745269	2	7.15956e-06	4.46645	0.00265964
ENSG00000100823	P27695	EBI-1048805	8	2.86127e-05	3.59043	0.103924
ENSG00000100911	Q9UL46	EBI-741630	3	7.16842e-05	3.79605	0.0317734
ENSG00000100934	Q15436	EBI-81088	9	0.00039018	3.81046	0.0288969
ENSG00000101040	Q9ULU4	EBI-765834	4	0.000251734	4.06888	0.00271365
ENSG00000101082	Q9H6Q3	EBI-1222854	1	0	4.36684	0.00133204
ENSG00000101084	Q9BUV8	EBI-1050079	49	0.0023107	3.60191	0.0619801
ENSG00000101126	Q9H2P0	EBI-1764854	1	0	4.71633	0.00206913
ENSG00000101132	Q9NQP4	EBI-357021	2	3.2903e-06	3.8736	0.0268926
ENSG00000101193	Q9NWU2	EBI-1051077	1	0	4.2102	0.00249133
ENSG00000101199	Q8N6T3	EBI-716933	1	0	4.6773	0.000500576
ENSG00000101220	Q9GZN8	EBI-740589	2	1.54246e-06	4.67436	0.000472513
ENSG00000101265	P50749	EBI-960081	1	0	5.21977	0.000101266
ENSG00000101294	Q8TCT9	EBI-347472	1	0	5.42245	3.42491e-05
ENSG00000101333	Q15147	EBI-998637	1	0	6.09477	5.22158e-06
ENSG00000101365	O43837	EBI-725377	6	0.000135249	3.76594	0.0171936
ENSG00000101365	O43837-2	EBI-725399	1	0	4.88673	0.000621143
ENSG00000101407	O43156	EBI-1055680	1	0	4.40523	0.00407223
ENSG00000101413	Q9NQG5	EBI-747925	1	0	4.73737	0.000309492
ENSG00000101442	Q9H9F9	EBI-769418	8	0	3.88176	0.0208226
ENSG00000101463	Q9H7V2	EBI-726331	1	0	4.45026	0.00150274
ENSG00000101473	O14734	EBI-1237371	1	0	4.07168	0.00944437
ENSG00000101474	Q9HDC9	EBI-723950	2	0.000255135	5.77755	1.17104e-05
ENSG00000101670	Q9Y5X9	EBI-372509	1	0	4.99362	0.000263303
ENSG00000101843	O75832	EBI-752185	21	0.000932659	3.77589	0.0484901
ENSG00000102007	Q04941	EBI-608347	4	0.000262375	3.71263	0.055618
ENSG00000102043	Q96EF0	EBI-750578	1	0	5.15383	7.73571e-05
ENSG00000102054	Q16576	EBI-352227	6	0.00044056	3.68686	0.0258321
ENSG00000102096	Q9P1W9	EBI-720425	6	0.000355539	3.91849	0.00410746
ENSG00000102178	P11441	EBI-356983	1	0	4.04069	0.0130524
ENSG00000102189	Q15075	EBI-298113	8	0.00109841	4.04783	0.00840053
ENSG00000102595	Q9NYU1	EBI-1054215	1	0	5.02041	0.000319823
ENSG00000102804	Q15714	EBI-712609	114	0.0131021	3.2639	0.151602
ENSG00000102878	Q9ULV5	EBI-766428	1	0	4.71786	0.000308952
ENSG00000102879	P31146	EBI-1046676	2	4.89247e-06	5.26594	4.7621e-05
ENSG00000102898	P61970	EBI-591778	5	0.00032167	3.73138	0.0324583
ENSG00000102900	Q8N1F7	EBI-1042703	17	0.000405992	3.56454	0.0592889
ENSG00000102978	P19387	EBI-394729	11	0.000301415	3.66696	0.0236463
ENSG00000102981	Q9NPB6	EBI-81876	13	0.000511897	3.7977	0.0126811
ENSG00000103021	Q9H0I3	EBI-715690	4	2.42539e-05	4.04821	0.0050212
ENSG00000103043	Q08AM6	EBI-2107455	1	0	4.54745	0.00159925
ENSG00000103056	Q9NY59	EBI-715400	10	0.000116188	3.76046	0.0115645
ENSG00000103160	Q3SXM5	EBI-1056703	1	0	5.50906	3.5818e-05
ENSG00000103266	Q9UNE7	EBI-357085	11	0.000555322	3.59426	0.0541701
ENSG00000103275	P63279	EBI-80168	80	0.0158249	3.19043	0.0979802
ENSG00000103343	Q15697	EBI-1210452	1	0	4.71301	0.000401336
ENSG00000103502	O14735	EBI-358858	3	3.59516e-06	4.08954	0.0204251
ENSG00000103507	O14874	EBI-1046765	6	0.000770044	4.35906	0.0040972
ENSG00000103653	P41240	EBI-1380630	10	0.000104026	4.37628	0.00257906
ENSG00000103769	P62491	EBI-745098	10	0.0013115	3.55089	0.0869759
ENSG00000103888	Q8WUJ3	EBI-310606	1	0	5.40102	7.80127e-05
ENSG00000103932	Q9BWH6	EBI-1048085	4	2.13859e-05	4.10306	0.00749905
ENSG00000103966	Q9H223	EBI-1050573	5	2.58024e-05	4.00944	0.0138378
ENSG00000103995	O94986	EBI-311012	1	0	4.52793	0.00129566
ENSG00000104064	Q06547	EBI-618165	8	0.000164493	4.15357	0.00204796
ENSG00000104064	Q06547-1	EBI-618183	1	0	4.7389	0.000366028
ENSG00000104064	Q06547-2	EBI-618189	1	0	4.7389	0.000366028
ENSG00000104267	P00918	EBI-724062	2	4.00328e-06	5.40332	3.77252e-05
ENSG00000104343	Q96B02	EBI-716589	44	0.0011161	3.85281	0.0213861
ENSG00000104375	Q13188	EBI-992580	3	1.52279e-05	5.10319	9.63831e-05
ENSG00000104388	P61019	EBI-752037	6	0.00038845	3.70829	0.0628905
ENSG00000104419	Q92597	EBI-716486	63	0.00702165	3.23559	0.166009
ENSG00000104435	Q93045	EBI-714194	3	0.000104647	3.97959	0.00395484
ENSG00000104613	Q9NVR2	EBI-536703	1	0	4.43367	0.0019158
ENSG00000104695	P62714	EBI-1044367	44	0.00217904	3.36645	0.167965
ENSG00000104738	P33991	EBI-374938	9	6.46442e-05	3.71824	0.0379806
ENSG00000104763	Q13510	EBI-714581	2	0	4.09031	0.0055524
ENSG00000104863	Q9HAP6	EBI-821335	1	0	5.32985	7.24798e-05
ENSG00000104886	Q9NW61	EBI-1057560	2	7.66956e-06	4.27997	0.00723483
ENSG00000104892	Q6P597	EBI-1643885	1	0	4.23686	0.0030245
ENSG00000104901	Q9UK85	EBI-1753048	3	5.43852e-07	4.05638	0.0130387
ENSG00000104946	Q9HA65	EBI-714625	13	0.00110186	3.87755	0.00962113
ENSG00000105088	O95897	EBI-721741	10	0.000455473	4.06926	0.00723339
ENSG00000105173	P24864	EBI-519526	7	0.000171649	3.87015	0.00923567
ENSG00000105185	O14737	EBI-712290	12	0.000683982	3.40816	0.111711
ENSG00000105221	P31751	EBI-296058	4	0.000107098	3.96735	0.00802952
ENSG00000105227	Q9BXM0	EBI-1753064	4	1.55569e-06	4.0102	0.0177857
ENSG00000105258	P36954	EBI-395202	4	0	4.17755	0.0106315
ENSG00000105355	O60664	EBI-725795	1	0	5.22628	7.14137e-05
ENSG00000105372	P39019	EBI-354451	11	0.000187174	3.46403	0.112492
ENSG00000105393	Q9NWV8	EBI-745725	1	0	5.44732	2.24793e-05
ENSG00000105402	P54920	EBI-749652	5	0.000570249	3.77423	0.029618
ENSG00000105404	Q9UI14	EBI-712367	19	0.00214785	3.74643	0.012334
ENSG00000105438	P24390	EBI-1043076	5	6.86926e-05	4.3014	0.00434573
ENSG00000105486	P18858	EBI-725440	2	0.000255135	4.27513	0.0076225
ENSG00000105568	P30153	EBI-302388	70	0.00962661	3.17398	0.226112
ENSG00000105576	O14787	EBI-431907	3	0.000270323	4.34554	0.00423058
ENSG00000105617	Q96BZ8	EBI-726510	1	0	4.96212	0.000119568
ENSG00000105649	P20336	EBI-1045943	1	0	4.83852	0.0014641
ENSG00000105676	Q6NXE6	EBI-1053802	10	0.000719778	3.84605	0.0240948
ENSG00000105679	O14556	EBI-1057431	1	0	5.35651	5.97892e-05
ENSG00000105723	P49840	EBI-1044067	3	7.69282e-05	3.98559	0.00638351
ENSG00000105810	Q00534	EBI-295663	10	0.000323854	3.70408	0.0184292
ENSG00000105851	P48736	EBI-1030384	1	0	5.05191	0.000236759
ENSG00000105887	P58546	EBI-1051736	10	0.000180762	3.5426	0.126908
ENSG00000105954	Q9HCQ7	EBI-1753111	3	3.27538e-07	4.09043	0.0141759
ENSG00000105974	Q03135	EBI-603614	15	0.00084799	3.78074	0.0129675
ENSG00000105991	P49639	EBI-740785	9	0.000253354	4.03304	0.00388727
ENSG00000106052	Q86VP1	EBI-529518	3	0.000157027	3.91186	0.0279462
ENSG00000106066	Q9H3G5	EBI-357542	2	1.70532e-05	4.02066	0.0135556
ENSG00000106070	Q13322	EBI-80275	3	0.000107106	3.78546	0.0237746
ENSG00000106211	P04792	EBI-352682	21	0.00359943	3.28355	0.0736809
ENSG00000106246	P56134	EBI-712794	21	0.00241292	3.41849	0.0870326
ENSG00000106266	Q9Y5X2	EBI-1752557	5	9.25336e-06	3.68661	0.039963
ENSG00000106355	Q9Y4Y9	EBI-373007	7	5.25061e-05	4.34413	0.00182235
ENSG00000106366	P05121	EBI-953978	3	0.000226655	4.15102	0.00185973
ENSG00000106400	O43257	EBI-347522	10	0.00010346	3.80459	0.0237333
ENSG00000106462	Q15910	EBI-530054	20	0.000936503	3.9361	0.00817193
ENSG00000106484	Q5EB52	EBI-1050204	2	2.07364e-06	4.92423	0.00045039
ENSG00000106511	P50222	EBI-748397	5	0.000276329	4.29158	0.00172976
ENSG00000106540	Q9NRH1	EBI-712905	4	0.000101115	3.90115	0.00792184
ENSG00000106571	P10071	EBI-308055	2	0	5.24388	3.75881e-05
ENSG00000106588	P25787	EBI-603262	33	0.00169765	3.37857	0.178127
ENSG00000106615	Q15382	EBI-1055287	1	0	4.11952	0.0138402
ENSG00000106628	P49005	EBI-372354	6	5.56271e-05	3.94286	0.00792408
ENSG00000106809	P20774	EBI-1753690	3	6.97822e-07	4.02832	0.0121528
ENSG00000107020	Q9HBL7	EBI-714824	2	8.41291e-06	4.01658	0.00374127
ENSG00000107242	O14986	EBI-1053734	2	1.12792e-05	4.36888	0.00128005
ENSG00000107371	Q9NQT5	EBI-371866	4	3.36788e-05	4.53814	0.00111383
ENSG00000107447	P04053	EBI-1220259	1	0	4.67487	0.00049999
ENSG00000107537	O14832	EBI-721853	7	0.000475937	4.05574	0.00498379
ENSG00000107643	P45983	EBI-286483	7	0.000213349	4.41862	0.00293753
ENSG00000107643	P45983-1	EBI-288687	4	5.75824e-05	4.77054	0.000713667
ENSG00000107669	O95260	EBI-1043378	1	0	4.05804	0.0149292
ENSG00000107738	Q9H7M9	EBI-744988	1	0	4.43138	0.000811649
ENSG00000107742	Q92563	EBI-311086	1	0	5.40969	5.88723e-05
ENSG00000107758	P16298	EBI-1759540	1	0	3.79388	0.0228955
ENSG00000107796	P62736	EBI-698810	3	9.52101e-06	4.28444	0.00193332
ENSG00000107862	Q92538	EBI-359050	5	0.00065016	3.8088	0.0202466
ENSG00000107882	Q9UMX1	EBI-740595	10	0.00120913	4.69528	0.000259766
ENSG00000107882	Q9UMX1-1	EBI-740615	1	0	6.37564	8.38036e-07
ENSG00000107882	Q9UMX1-2	EBI-740621	1	0	6.37564	8.38036e-07
ENSG00000107929	Q92615	EBI-1052558	1	0	4.39375	0.00375403
ENSG00000107949	Q9P287	EBI-711154	7	0.000355141	3.72985	0.0292645
ENSG00000107960	Q9H668	EBI-746930	1	0	4.73737	0.000309492
ENSG00000107984	O94907	EBI-742864	2	0.00015235	4.44515	0.000759845
ENSG00000108256	Q7Z417	EBI-1210753	2	5.44469e-05	4.05383	0.00836246
ENSG00000108264	O75478	EBI-1204772	2	4.29514e-06	4.91148	0.000227568
ENSG00000108375	Q68DV7	EBI-1647060	6	3.93729e-05	3.82449	0.0183692
ENSG00000108387	O43236	EBI-1047513	2	7.92329e-05	4.27526	0.00694108
ENSG00000108395	O94972	EBI-741602	24	0.00094767	3.7287	0.012411
ENSG00000108424	Q14974	EBI-286758	18	0.00161662	3.29209	0.104432
ENSG00000108443	P23443	EBI-1775921	3	5.19925e-07	4.4227	0.00225974
ENSG00000108469	O94762	EBI-395321	14	0.00113092	3.91173	0.00843083
ENSG00000108511	P17509	EBI-741308	3	3.61076e-05	4.04668	0.00264883
ENSG00000108523	Q9H6Y7	EBI-1055214	4	3.68535e-05	4.22538	0.00508537
ENSG00000108551	Q9Y272	EBI-740818	1	0	4.43138	0.000811649
ENSG00000108578	Q13867	EBI-718504	2	1.31793e-06	4.8602	0.000267675
ENSG00000108590	Q9Y3C7	EBI-394707	51	0.00338765	3.4352	0.0463966
ENSG00000108592	Q8IY81	EBI-744088	3	0.00028508	4.27704	0.00124535
ENSG00000108679	Q08380	EBI-354956	10	6.35569e-05	3.64158	0.0844174
ENSG00000108733	O00623	EBI-594836	2	4.73061e-06	5.00293	0.000210606
ENSG00000108774	P51148	EBI-1054923	10	0.000410831	3.4912	0.116937
ENSG00000108840	Q9UQL6	EBI-715576	6	0.000228304	3.99196	0.00613373
ENSG00000108848	O95232	EBI-395671	5	6.73652e-05	3.81059	0.0145183
ENSG00000108854	Q9HAU4	EBI-396727	5	3.1856e-05	3.93189	0.00923178
ENSG00000108861	P51452	EBI-1049755	2	1.42661e-06	3.82551	0.0397486
ENSG00000108984	P52564	EBI-448135	5	0.000182266	4.53087	0.000556775
ENSG00000109046	Q9Y6I7	EBI-1171494	2	2.4491e-05	4.24069	0.00411542
ENSG00000109133	P57088	EBI-1048629	15	0.000645025	3.52704	0.0748788
ENSG00000109220	Q9UKJ5	EBI-741528	9	0.00017947	4.04898	0.00303763
ENSG00000109272	P10720	EBI-1223944	1	0	4.36684	0.00133204
ENSG00000109339	P53779	EBI-713543	3	0.000262032	4.25676	0.00187349
ENSG00000109458	Q13480	EBI-517684	9	5.05281e-05	4.25204	0.00525958
ENSG00000109805	Q9BPX3	EBI-970214	3	9.49162e-05	3.94515	0.0139198
ENSG00000109920	Q8N3X1	EBI-310600	1	0	5.40102	7.80127e-05
ENSG00000110031	O60711	EBI-744222	6	0.000409462	4.49298	0.000689134
ENSG00000110107	Q9UMS4	EBI-395746	7	0.000489198	3.54247	0.0435435
ENSG00000110245	P02656	EBI-1220113	2	0	4.30217	0.00183203
ENSG00000110344	Q14139	EBI-1048119	1	0	4.40523	0.00407223
ENSG00000110367	P26196	EBI-351257	10	0.00136418	3.48865	0.0404275
ENSG00000110442	Q9P000	EBI-1550510	2	0	4.29745	0.00905633
ENSG00000110696	O00193	EBI-727094	4	3.71289e-05	3.70651	0.0679677
ENSG00000110841	Q86W92	EBI-1045582	3	2.25009e-06	3.94031	0.0106349
ENSG00000110880	Q9ULV4	EBI-351384	3	1.39891e-05	3.67615	0.0444856
ENSG00000110958	Q15185	EBI-1049387	10	0.000188974	3.53061	0.137081
ENSG00000111144	P09960	EBI-721089	7	0.000121936	3.67653	0.0785744
ENSG00000111145	P41970	EBI-1758534	3	5.46013e-06	3.7449	0.0305341
ENSG00000111206	Q08050	EBI-866480	6	1.62755e-07	5.17385	0.000125474
ENSG00000111206	Q08050-1	EBI-866499	1	0	6.06046	6.33339e-06
ENSG00000111231	Q9UHW5	EBI-395491	2	0	4.34681	0.00408735
ENSG00000111247	Q96B01-2	EBI-1178743	1	0	4.68903	0.000341886
ENSG00000111247	Q96B01-3	EBI-1178748	1	0	4.68903	0.000341886
ENSG00000111276	P46527	EBI-519280	33	0.00294395	3.41403	0.0501636
ENSG00000111300	Q14CX7	EBI-1048503	1	0	4.34911	0.00296274
ENSG00000111325	Q6N063	EBI-715366	2	1.16252e-06	4.04732	0.00433306
ENSG00000111361	Q14232	EBI-491065	11	0.000349395	3.68814	0.0282461
ENSG00000111445	P40937	EBI-712376	12	0.000611933	3.52168	0.026247
ENSG00000111481	P61923	EBI-1049939	2	8.7263e-07	4.01288	0.0218582
ENSG00000111581	P57740	EBI-295687	3	2.03161e-06	4.67832	0.000592965
ENSG00000111605	Q16630	EBI-358410	16	0.00195729	3.38661	0.0729746
ENSG00000111605	Q16630-1	EBI-1019636	1	0	4.38865	0.00249901
ENSG00000111665	Q99618	EBI-739534	2	0.000255135	4.0301	0.00898688
ENSG00000111670	Q3T906	EBI-1104907	1	0	4.28304	0.00206385
ENSG00000111707	Q9H7L9	EBI-540496	2	4.87953e-06	4.41314	0.00116429
ENSG00000111725	Q9Y478	EBI-719769	164	0.0141939	3.0699	0.479096
ENSG00000111731	Q86YS7	EBI-1051086	1	0	4.94056	0.000399574
ENSG00000111737	Q15286	EBI-722275	8	0.000563246	3.79337	0.0184604
ENSG00000111790	Q9NVK5	EBI-1104764	1	0	4.77883	0.000450275
ENSG00000111790	Q9NVK5-1	EBI-1524461	1	0	4.33597	0.00205004
ENSG00000111832	Q9H446	EBI-748952	3	0.000258277	4.39745	0.00206673
ENSG00000111843	Q9P0S9	EBI-2339195	1	0	5.04987	0.000128689
ENSG00000111961	O94885	EBI-1761310	1	0	4.3986	0.00474706
ENSG00000112079	Q15208	EBI-458376	4	9.71567e-06	3.85268	0.029238
ENSG00000112081	P84103	EBI-372557	6	0.000161126	3.6875	0.0222246
ENSG00000112130	O76064	EBI-373337	13	0.000712816	3.80638	0.00891957
ENSG00000112186	P40123	EBI-1051165	1	0	4.61709	0.000949939
ENSG00000112208	O95816	EBI-355275	22	0.000876699	3.37946	0.164461
ENSG00000112218	Q9BZJ6	EBI-1757612	1	0	4.38457	0.00417088
ENSG00000112237	P24863	EBI-395261	4	0	4.1852	0.00942315
ENSG00000112249	Q8N3C0	EBI-1210710	1	0	4.59133	0.000471125
ENSG00000112308	Q9GZU0	EBI-725676	1	0	4.73635	0.000260013
ENSG00000112335	O60493	EBI-727209	13	0.00149386	3.38571	0.1392
ENSG00000112365	O43167	EBI-744471	1	0	4.44694	0.000758536
ENSG00000112419	O75167	EBI-1754409	6	2.30857e-05	3.67602	0.0394981
ENSG00000112559	Q99750	EBI-724076	118	0.0157471	3.44719	0.0276026
ENSG00000112658	P11831	EBI-493034	3	0.000510204	4.9676	0.000418005
ENSG00000112664	O95989	EBI-713708	5	6.08188e-05	4.23214	0.00247508
ENSG00000112739	Q13523	EBI-395940	6	0.00065615	3.81798	0.0287773
ENSG00000112851	Q96RT1	EBI-993903	1	0	5.05344	0.000266244
ENSG00000112964	P10912	EBI-286316	19	0.00158455	3.60753	0.0452478
ENSG00000112972	Q01581	EBI-1055448	2	6.65311e-06	3.8773	0.0303964
ENSG00000112983	Q9H0E9	EBI-769266	9	4.17974e-05	3.86237	0.0212482
ENSG00000113013	P38646	EBI-354932	38	0.00197878	3.23202	0.293702
ENSG00000113108	O95704	EBI-286427	3	1.16956e-05	4.41888	0.00177463
ENSG00000113161	P04035	EBI-465513	1	0	4.93571	0.000335986
ENSG00000113312	Q99614	EBI-742074	1	0	5.60969	2.39583e-05
ENSG00000113368	P20700	EBI-968218	5	0.00014825	3.82602	0.0308565
ENSG00000113387	P53999	EBI-998260	3	0.000260054	4.18316	0.00726089
ENSG00000113448	Q08499	EBI-1642831	1	0	3.96913	0.0151758
ENSG00000113575	P67775	EBI-712311	41	0.00283103	3.61505	0.0464574
ENSG00000113595	P36406	EBI-740098	23	0.00198744	3.60306	0.023791
ENSG00000113643	P54136	EBI-355482	9	0.000229716	3.53214	0.102087
ENSG00000113645	Q8IX03	EBI-715828	5	0.000202063	3.89668	0.0119978
ENSG00000113739	O76061	EBI-713858	11	0.00075422	3.67474	0.0231565
ENSG00000113790	Q08426	EBI-2339219	1	0	4.46084	0.000955669
ENSG00000113916	P41182	EBI-765407	63	0.00997663	3.71811	0.0112426
ENSG00000114054	P05166	EBI-1371908	2	2.64289e-05	4.02436	0.00880707
ENSG00000114098	Q8IUR7	EBI-1049469	1	0	4.2102	0.00249133
ENSG00000114107	Q8NHQ1	EBI-739624	19	0.000641312	3.79413	0.00930683
ENSG00000114125	Q9UBF6	EBI-398632	7	0.000186015	4.25497	0.00595794
ENSG00000114126	Q14188	EBI-752268	5	0.000127551	4.6389	0.00162834
ENSG00000114316	Q13107	EBI-723290	1	0	4.52398	0.000504169
ENSG00000114316	Q13107-1	EBI-723305	1	0	4.84452	0.000421447
ENSG00000114353	P04899	EBI-353997	10	0.0011654	3.56531	0.0392588
ENSG00000114383	O75896	EBI-1052725	4	1.76705e-05	4.34541	0.00397308
ENSG00000114388	Q8WTW4	EBI-1043552	2	0	4.42309	0.00287788
ENSG00000114391	P83731	EBI-353146	17	0.00122627	3.30255	0.156392
ENSG00000114416	P51114	EBI-713291	7	0.000158804	3.81301	0.00871803
ENSG00000114446	Q9NWB7	EBI-725672	2	3.57509e-06	5.29987	3.4988e-05
ENSG00000114450	Q9HAV0	EBI-358539	3	3.97238e-06	4.2324	0.0103292
ENSG00000114503	P52298	EBI-464729	3	1.40152e-05	3.79617	0.0315987
ENSG00000114698	Q9NRQ2	EBI-769257	10	0.000424647	3.6736	0.023326
ENSG00000114737	Q9NSE2	EBI-617866	2	3.47177e-05	4.22258	0.00250742
ENSG00000114742	Q8TAF3	EBI-1045469	1	0	4.03699	0.0213236
ENSG00000114784	O60739	EBI-1043343	165	0.0118604	3.11977	0.503636
ENSG00000114850	Q9UNL2	EBI-1043938	10	0.00026273	3.84911	0.0283684
ENSG00000114867	Q04637	EBI-73711	27	0.00152116	3.42704	0.12951
ENSG00000114993	Q9BST9	EBI-446694	1	0	4.70561	0.000878469
ENSG00000115041	Q9Y2W7	EBI-751501	1	0	5.19133	6.79842e-05
ENSG00000115085	P43403	EBI-1211276	2	0	4.71097	0.00063338
ENSG00000115128	Q9Y3B4	EBI-1046261	10	0.000226862	3.54809	0.0974281
ENSG00000115129	Q53FA7	EBI-711646	4	1.94946e-05	4.01824	0.00419096
ENSG00000115216	Q9UHY1	EBI-749731	5	0.000332804	3.93954	0.00761159
ENSG00000115233	O00487	EBI-722193	10	0.000486711	3.59171	0.0969826
ENSG00000115268	P62841	EBI-372635	2	1.27719e-05	4.5301	0.000964602
ENSG00000115274	Q9C086	EBI-715611	14	0.000299408	3.80497	0.025321
ENSG00000115275	Q13724	EBI-720141	2	4.29384e-05	4.02755	0.00980871
ENSG00000115307	Q9Y679	EBI-1058701	8	0.000499939	4.02054	0.00819931
ENSG00000115318	P58215	EBI-723960	1	0	6.7773	3.21809e-07
ENSG00000115350	Q9NR33	EBI-867034	3	0	4.59605	0.000623737
ENSG00000115364	P49406	EBI-1188518	1	0	5.60816	3.16969e-05
ENSG00000115414	P02751	EBI-1220319	7	0.000703576	3.66327	0.0272508
ENSG00000115514	O14530	EBI-707554	8	4.56639e-05	3.80995	0.00917707
ENSG00000115524	O75533	EBI-876542	16	0.00108608	3.35153	0.0731066
ENSG00000115561	Q9Y3E7	EBI-2118119	1	0	4.83087	0.000259567
ENSG00000115685	Q15435	EBI-1024281	3	1.59769e-05	4.12207	0.00762869
ENSG00000115806	Q9H8Y8	EBI-739467	10	0.000226556	3.79745	0.0165052
ENSG00000115839	Q15042	EBI-1053078	3	2.40192e-06	4.13304	0.0104077
ENSG00000115875	Q16629	EBI-398885	2	2.2836e-06	4.60944	0.00052614
ENSG00000115935	O43516	EBI-346356	5	2.12224e-05	4.06798	0.0109536
ENSG00000115947	O43929	EBI-374889	9	1.36392e-05	3.90727	0.0182763
ENSG00000115963	P61587	EBI-1111534	1	0	6.76531	2.85301e-07
ENSG00000116128	O00512	EBI-533127	4	3.45254e-05	4.56276	0.000810602
ENSG00000116191	Q86X27	EBI-1050841	3	2.51548e-06	3.91952	0.0110196
ENSG00000116213	Q9P2S5	EBI-1054904	57	0.00432743	3.45319	0.0941747
ENSG00000116350	Q08170	EBI-722621	4	0.00013669	3.8861	0.00802058
ENSG00000116455	Q9BQA1	EBI-1237307	8	0.000596125	3.74643	0.0429904
ENSG00000116473	P62834	EBI-491414	5	0.000261495	3.99936	0.0091424
ENSG00000116584	Q92974	EBI-302405	4	0.000138434	3.7389	0.0238042
ENSG00000116670	Q9UI95	EBI-77889	8	0.000286665	4.06097	0.00372824
ENSG00000116698	Q92540	EBI-719830	1	0	4.74707	0.000262109
ENSG00000116717	P24522	EBI-448167	5	8.63789e-05	4.40319	0.00166373
ENSG00000116750	Q9Y5K5	EBI-1051183	1	0	4.11952	0.0138402
ENSG00000116754	Q05519	EBI-1051785	4	0.000136845	3.80842	0.0114151
ENSG00000116833	O00482	EBI-781320	1	0	5.2986	4.75299e-05
ENSG00000116903	Q8IYI6	EBI-742102	13	0.000437774	3.90969	0.0057706
ENSG00000116977	O00214	EBI-740058	1	0	4.49605	0.000941201
ENSG00000116983	Q9UM19	EBI-744820	2	7.10246e-06	4.68801	0.000274085
ENSG00000117020	Q9Y243	EBI-296115	1	0	4.35038	0.00553879
ENSG00000117153	Q53G59	EBI-740929	16	0.00168603	3.61722	0.0108058
ENSG00000117461	Q92569	EBI-79893	7	0.000601442	4.52309	0.00168612
ENSG00000117481	Q96CB9	EBI-744435	2	0	4.07551	0.00301457
ENSG00000117505	Q01658	EBI-750300	2	0	5.22895	6.09417e-05
ENSG00000117533	O75379	EBI-744953	1	0	5.67207	2.49964e-05
ENSG00000117560	P48023	EBI-495538	6	0.000273301	4.22704	0.00341918
ENSG00000117569	Q9UKA9	EBI-954220	4	1.92844e-05	4.12526	0.0033184
ENSG00000117632	P16949	EBI-445909	5	0.000261231	3.66071	0.0462426
ENSG00000117748	P15927	EBI-621404	23	0.00177145	3.53278	0.0249447
ENSG00000117751	Q12972	EBI-716633	8	0.000125047	3.80753	0.0113202
ENSG00000117877	O15446	EBI-359424	3	9.41952e-05	3.97436	0.0168676
ENSG00000118046	Q15831	EBI-306838	7	0.000537078	4.08444	0.00515765
ENSG00000118058	Q03164	EBI-591370	11	0.000607751	4.49987	0.000958625
ENSG00000118200	Q08AD1	EBI-1051869	1	0	4.07462	0.00464999
ENSG00000118260	P16220	EBI-711855	10	0.000831649	3.81939	0.00947183
ENSG00000118271	P02766	EBI-711909	19	0.00312588	3.51097	0.0196932
ENSG00000118418	Q15651	EBI-1758705	1	0	3.79388	0.0228955
ENSG00000118526	O43680	EBI-723267	1	0	4.62564	0.000746382
ENSG00000118640	Q9BV40	EBI-727028	2	2.29471e-06	4.14872	0.00351415
ENSG00000118785	P10451	EBI-723648	5	0.000334904	3.93878	0.00460813
ENSG00000118873	Q9H2M9	EBI-536107	3	5.49386e-06	3.98125	0.0169264
ENSG00000118946	O14917	EBI-947061	1	0	4.15931	0.001832
ENSG00000118997	Q8WXX0	EBI-1046155	1	0	4.41224	0.00387571
ENSG00000119041	Q9Y5Q9	EBI-1054873	5	3.89945e-05	3.84043	0.0211959
ENSG00000119048	P63146	EBI-712629	8	0.000502014	4.07691	0.00424448
ENSG00000119185	O14713-1	EBI-2127367	2	0.000675257	4.40115	0.00386142
ENSG00000119392	Q53GS7	EBI-1955541	1	0	4.37883	0.00295739
ENSG00000119396	P61106	EBI-1056404	4	9.2399e-06	3.70574	0.0656856
ENSG00000119401	Q13049	EBI-742790	7	0.000692464	3.82219	0.00978332
ENSG00000119414	O00743	EBI-359751	8	0.000201287	3.82487	0.0193709
ENSG00000119421	P51970	EBI-1237250	1	0	4.07168	0.00944437
ENSG00000119431	Q9BSH5	EBI-745201	1	0	4.72449	0.00045623
ENSG00000119487	Q9BPZ7	EBI-749938	11	0.000449136	3.62347	0.023641
ENSG00000119509	Q9Y283	EBI-751472	2	3.15291e-05	4.35459	0.00680353
ENSG00000119711	Q02252	EBI-2107242	1	0	4.73099	0.000481392
ENSG00000119718	P49770	EBI-718773	1	0	4.4537	0.00246674
ENSG00000119720	Q9H7Z3	EBI-1042642	1	0	4.2102	0.00249133
ENSG00000119725	Q86VK4	EBI-720304	1	0	4.90612	0.000199596
ENSG00000119812	Q8NCA5	EBI-1210765	1	0	4.59133	0.000471125
ENSG00000119865	Q96F85	EBI-958255	1	0	4.93967	0.000316924
ENSG00000119866	Q9H165	EBI-765567	1	0	4.71786	0.000308952
ENSG00000119878	Q9P021	EBI-946968	1	0	4.15931	0.001832
ENSG00000119965	Q9H8K7	EBI-714785	3	1.7865e-05	4.0412	0.00819531
ENSG00000120071	Q7Z3B3	EBI-740244	10	0.000400608	3.70867	0.0182734
ENSG00000120087	P09629	EBI-1248457	3	0	4.12028	0.00816255
ENSG00000120159	Q9H8G2	EBI-714831	3	2.00261e-05	4.21161	0.00214106
ENSG00000120162	Q86TA1	EBI-751703	2	2.85182e-06	4.84439	0.000342166
ENSG00000120451	Q92543	EBI-728232	1	0	4.93508	0.000106687
ENSG00000120458	Q6P1R3	EBI-727194	1	0	4.63865	0.000864099
ENSG00000120533	Q9NPA8	EBI-719226	1	0	5.04745	0.000165015
ENSG00000120656	Q16514	EBI-1034238	3	0	4.57079	0.000651603
ENSG00000120656	Q16514-1	EBI-1034253	2	4.54067e-06	4.60485	0.000724698
ENSG00000120656	Q16514-2	EBI-1034257	2	4.54067e-06	4.60485	0.000724698
ENSG00000120686	P61960	EBI-1045061	2	0	4.00918	0.0140764
ENSG00000120693	O15198	EBI-748763	1	0	4.81582	0.000212535
ENSG00000120699	Q96B26	EBI-371922	16	0.00120366	4.09503	0.00352128
ENSG00000120705	P62495	EBI-1047744	4	0.000523643	3.65612	0.0566398
ENSG00000120833	O14508	EBI-617737	1	0	5.43163	6.58468e-05
ENSG00000120868	O14727	EBI-446492	3	9.71028e-06	4.20625	0.00572517
ENSG00000120896	O60504	EBI-1222937	1	0	4.36684	0.00133204
ENSG00000120896	O60504-1	EBI-1222953	1	0	4.70842	0.000662087
ENSG00000120896	O60504-2	EBI-1222956	1	0	4.70842	0.000662087
ENSG00000120899	Q14289	EBI-298640	2	3.18753e-05	4.1273	0.00533693
ENSG00000120915	P34913	EBI-724704	1	0	4.94834	0.000121797
ENSG00000120992	O75608	EBI-1052185	2	2.88683e-06	3.76518	0.0424098
ENSG00000121022	Q92905	EBI-594661	18	0.00226392	3.61786	0.0265396
ENSG00000121067	O43791	EBI-743549	11	0.000612153	4.03253	0.004205
ENSG00000121152	Q15003	EBI-1046410	1	0	4.24311	0.0047296
ENSG00000121236	Q9BYJ4	EBI-2130393	1	0	5.00969	0.000452957
ENSG00000121380	Q9BZR8	EBI-1385773	1	0	5.69719	3.48599e-05
ENSG00000121579	Q9GZZ1	EBI-1052523	2	1.40847e-06	3.85714	0.041186
ENSG00000121621	Q8NI77	EBI-355426	1	0	4.29783	0.00772375
ENSG00000121671	Q49AN0	EBI-2212355	1	0	5.59579	1.76711e-05
ENSG00000121680	Q9Y5Y5	EBI-981985	1	0	6.03342	4.92839e-06
ENSG00000121879	P42336	EBI-2116585	11	0.000437472	3.92755	0.00905851
ENSG00000122194	P00747	EBI-999394	3	5.16758e-05	4.42436	0.000777832
ENSG00000122203	Q96A73	EBI-725897	1	0	5.01492	0.000225107
ENSG00000122257	Q7Z6E9	EBI-2117026	18	0.000893625	3.79107	0.0106738
ENSG00000122299	Q8IWR0	EBI-724271	1	0	5.07283	0.000265964
ENSG00000122481	Q9Y3V2	EBI-1549885	4	0.00017265	3.95293	0.00964264
ENSG00000122566	P22626	EBI-299649	7	0.000227206	3.59847	0.041074
ENSG00000122566	P22626-1	EBI-432518	1	0	4.10051	0.00789134
ENSG00000122692	Q2TAY7	EBI-298027	2	7.9321e-05	3.775	0.023219
ENSG00000122786	Q05682	EBI-1642116	1	0	4.10944	0.00909344
ENSG00000122873	Q9NZ45	EBI-1050885	1	0	4.06964	0.0131658
ENSG00000122952	O95229	EBI-1001132	10	0.000927869	4.28661	0.00241919
ENSG00000122958	O75436	EBI-1043891	2	2.7602e-06	4.30842	0.00340464
ENSG00000123064	Q8TDD1	EBI-1052503	1	0	4.38546	0.00403225
ENSG00000123080	P42773	EBI-711290	14	0.000423693	3.70727	0.0147097
ENSG00000123091	Q9Y3C5	EBI-396669	15	0.000283629	3.76747	0.0272651
ENSG00000123144	Q9BQ61	EBI-744881	1	0	4.85651	0.000381153
ENSG00000123329	Q9BRR9	EBI-750254	2	7.65198e-05	4.12181	0.00217397
ENSG00000123349	Q99471	EBI-1047551	5	6.13226e-05	3.59579	0.063044
ENSG00000123358	P22736	EBI-721550	8	0.00116563	4.09898	0.00225035
ENSG00000123444	Q9NVX7	EBI-725970	1	0	5.06199	0.000125339
ENSG00000123700	P63252	EBI-703457	2	0.000255135	4.36301	0.00438959
ENSG00000123836	O60825	EBI-764425	2	0	4.01913	0.00767448
ENSG00000123975	P33552	EBI-711840	3	3.89041e-05	3.89515	0.00564394
ENSG00000123992	Q9ULA0	EBI-748356	14	0.00114021	3.88967	0.0059993
ENSG00000124019	Q9H5Z6	EBI-741626	5	5.27497e-05	3.99885	0.00395223
ENSG00000124164	O95292	EBI-1188298	1	0	4.70587	0.000980381
ENSG00000124181	P19174	EBI-79387	67	0.00193385	3.71658	0.0752942
ENSG00000124207	P55060	EBI-286709	15	0.000816546	3.45166	0.0493072
ENSG00000124216	O95863	EBI-1045459	2	0.000255135	4.97066	0.00030526
ENSG00000124356	O95630	EBI-396676	15	0.00124476	3.83112	0.00944547
ENSG00000124562	P09234	EBI-766589	1	0	5.23316	9.2028e-05
ENSG00000124571	Q9HAV4	EBI-517949	16	0.000733452	3.44133	0.0975194
ENSG00000124575	P16402	EBI-1052479	1	0	4.38546	0.00403225
ENSG00000124588	P16083	EBI-358466	2	5.90983e-06	4.26633	0.00740682
ENSG00000124702	Q9BQ90	EBI-1055396	2	7.53698e-06	4.47513	0.00134859
ENSG00000124733	Q16626	EBI-744921	1	0	4.44885	0.00123246
ENSG00000124782	Q92766	EBI-1210379	1	0	4.71301	0.000401336
ENSG00000124787	O75818	EBI-366505	3	0.000255566	5.33648	5.92099e-05
ENSG00000124813	Q13950	EBI-976402	2	0.000255135	5.42704	1.9518e-05
ENSG00000125124	Q9BXC9	EBI-748297	13	0.000664095	3.73686	0.0106041
ENSG00000125148	P02795	EBI-996616	3	0.000277458	5.12449	0.000176351
ENSG00000125347	P10914	EBI-1055781	2	0.000255135	4.81518	0.000286345
ENSG00000125447	Q9NZ52	EBI-447404	3	1.79612e-05	3.9301	0.00825701
ENSG00000125630	Q9H9Y6	EBI-355441	9	0.000260431	3.53992	0.0583169
ENSG00000125633	Q567U6	EBI-1104769	1	0	4.77883	0.000450275
ENSG00000125651	P35269	EBI-457886	5	0.000516645	4.22372	0.0018936
ENSG00000125691	P62829	EBI-353303	18	0.000599329	3.37015	0.136811
ENSG00000125735	O43557	EBI-524131	3	0.000510237	4.20179	0.00433351
ENSG00000125746	O95834	EBI-1054588	1	0	4.44298	0.00192918
ENSG00000125810	Q9NPY3	EBI-1755002	1	0	4.3199	0.00360982
ENSG00000125826	Q9BYM8	EBI-2340624	8	0.000460308	4.26186	0.0077862
ENSG00000125835	P14678	EBI-372458	27	0.00168938	3.62054	0.0349316
ENSG00000125835	P14678-1	EBI-372471	2	5.19437e-06	4.48992	0.00125772
ENSG00000125835	P14678-2	EBI-372475	1	0	5.23316	9.2028e-05
ENSG00000125841	Q9GZP1	EBI-724857	2	2.45083e-05	4.87781	0.000197637
ENSG00000125848	Q9NZU0	EBI-1057092	1	0	4.23954	0.00457581
ENSG00000125863	Q9NPJ1	EBI-721319	1	0	4.34184	0.00143165
ENSG00000125868	P60981	EBI-745191	8	0.000134754	3.57245	0.0773115
ENSG00000125872	Q8WUT4	EBI-745046	1	0	4.44694	0.000758536
ENSG00000125970	Q9UKM9	EBI-714796	4	3.71555e-05	4.07079	0.00517074
ENSG00000125977	P20042	EBI-711977	13	0.000330576	3.6611	0.0155962
ENSG00000126067	P49721	EBI-359335	5	0	3.75587	0.0476222
ENSG00000126070	Q9H9G7	EBI-2267883	42	0.00171408	3.39439	0.124557
ENSG00000126337	O76013	EBI-1054946	5	3.87362e-05	4.12564	0.00888333
ENSG00000126467	Q9UJT2	EBI-852101	4	0.000513344	3.70791	0.0323488
ENSG00000126467	Q9UJT2-2	EBI-852113	1	0	5.70714	2.44477e-05
ENSG00000126583	P05129	EBI-949799	4	0.000546449	4.84247	0.000162692
ENSG00000126773	Q63HM2	EBI-1104540	3	9.05181e-06	4.18508	0.00281377
ENSG00000126778	Q15475	EBI-743675	2	1.50026e-05	4.13673	0.00242074
ENSG00000126787	Q15398	EBI-748280	2	2.49854e-06	3.99298	0.00932116
ENSG00000126945	P55795	EBI-352823	3	6.14815e-05	3.62513	0.0386863
ENSG00000126945	P83881	EBI-1054835	4	1.33184e-05	4.2213	0.0103281
ENSG00000126953	O60220	EBI-1049822	1	0	4.73992	0.00100933
ENSG00000126970	Q9NQZ6	EBI-747993	2	2.58382e-05	4.27742	0.00338615
ENSG00000127314	P61224	EBI-358143	3	6.27594e-06	3.80013	0.0341058
ENSG00000127412	Q9NQA5	EBI-1053443	1	0	4.79439	0.000542136
ENSG00000127463	Q8N766	EBI-1044442	5	0.00017583	3.87985	0.0202772
ENSG00000127481	Q5T4S7	EBI-1995940	7	0.000137831	4.13622	0.00394675
ENSG00000127526	Q96K37	EBI-720094	4	3.19079e-05	4.67219	0.000391927
ENSG00000127540	O14957	EBI-1224485	1	0	5.54847	5.0842e-05
ENSG00000127663	O94953	EBI-725902	1	0	4.39503	0.00206855
ENSG00000127688	Q9H2C0	EBI-764342	3	1.01094e-05	4.52398	0.00124314
ENSG00000127743	Q9UHF5	EBI-719639	1	0	5.10179	9.55073e-05
ENSG00000127824	P68366	EBI-351772	17	0.00222197	3.40102	0.0695881
ENSG00000127831	P09327	EBI-1047253	1	0	4.59222	0.00120476
ENSG00000127920	P61952	EBI-720198	2	7.2201e-06	4.38559	0.00115921
ENSG00000127922	P60896	EBI-79819	2	0.000255135	4.57806	0.000977752
ENSG00000128245	Q04917	EBI-306940	89	0.0118959	3.23712	0.11006
ENSG00000128272	P18848	EBI-492498	6	0.000166552	3.99145	0.00906444
ENSG00000128283	Q00587	EBI-744130	7	0.000248918	3.86862	0.00550064
ENSG00000128394	Q9HC16	EBI-717839	1	0	4.34184	0.00143165
ENSG00000128487	Q5M775	EBI-350473	1	0	3.79388	0.0228955
ENSG00000128513	Q9NUX5	EBI-752420	4	5.32513e-07	4.85523	0.000364097
ENSG00000128513	Q9NUX5-2	EBI-752435	2	0	5.00242	0.000127532
ENSG00000128534	O95777	EBI-347779	27	0.00282051	3.7736	0.0158325
ENSG00000128585	Q9UL63	EBI-1048053	2	2.07603e-05	4.07117	0.00624699
ENSG00000128595	O43852	EBI-1171069	1	0	4.2713	0.00400553
ENSG00000128596	Q96JN2	EBI-947045	7	0.000839418	3.71441	0.0088341
ENSG00000128602	Q99835	EBI-766024	1	0	4.71786	0.000308952
ENSG00000128683	Q99259	EBI-743184	5	0.00026063	3.69222	0.0370994
ENSG00000128699	Q9P0S3	EBI-1054848	1	0	4.67628	0.00110713
ENSG00000128739	P63162	EBI-712493	19	0.00134639	3.62934	0.0201621
ENSG00000128908	Q9ULG1	EBI-769345	8	0	3.88176	0.0208226
ENSG00000128951	P33316	EBI-353224	6	0.000320622	3.63597	0.0376075
ENSG00000129084	P25786	EBI-359352	48	0.00617382	3.1977	0.217586
ENSG00000129084	P25786-2	EBI-359368	1	0	4.37832	0.00489502
ENSG00000129255	O75352	EBI-1046501	6	0.0002441	4.01798	0.00955624
ENSG00000129351	Q12906	EBI-78756	5	9.49369e-05	3.5537	0.0464716
ENSG00000129351	Q12906-5	EBI-288405	1	0	4.23533	0.00456203
ENSG00000129562	P61803	EBI-1052916	3	4.67568e-06	3.75791	0.0568222
ENSG00000129810	Q5FBB7	EBI-989069	4	7.12225e-06	4.45816	0.00232581
ENSG00000129810	Q5FBB7-6	EBI-989114	3	3.79014e-07	4.0949	0.0121061
ENSG00000129993	O75081	EBI-1190217	2	1.33547e-05	4.36837	0.000843036
ENSG00000130165	P60002	EBI-714648	2	3.13503e-05	4.55051	0.000726711
ENSG00000130222	O95257	EBI-448202	21	0.00177427	3.59503	0.0168627
ENSG00000130427	P01588	EBI-1027362	2	6.37943e-06	4.85612	0.000338998
ENSG00000130489	O43819	EBI-357012	1	0	4.04069	0.0130524
ENSG00000130638	Q9UBB4	EBI-702390	14	0.000458677	3.64694	0.0374763
ENSG00000130684	Q9Y3M9	EBI-714987	3	5.61499e-05	4.12003	0.00266848
ENSG00000130762	Q5VV41	EBI-1057448	1	0	4.07462	0.00464999
ENSG00000130770	Q9UII2	EBI-718459	3	8.05655e-05	4.0088	0.00365996
ENSG00000130810	Q9NQ55	EBI-1048540	2	3.4218e-06	4.27347	0.00521016
ENSG00000130811	O75821	EBI-366632	5	5.52158e-05	3.89464	0.0232718
ENSG00000130939	O95155	EBI-1641720	3	2.12577e-05	4.1602	0.00691741
ENSG00000131018	Q8NF91	EBI-928867	1	0	4.28304	0.00206385
ENSG00000131043	Q9Y312	EBI-748721	3	0.000267109	4.19311	0.00819531
ENSG00000131069	Q9NR19	EBI-372879	1	0	4.7449	0.000399071
ENSG00000131100	P36543	EBI-348639	3	0.00027396	4.22793	0.00263143
ENSG00000131148	O43402	EBI-741841	2	2.14845e-05	4.23724	0.00439569
ENSG00000131238	P50897	EBI-1237011	1	0	4.07168	0.00944437
ENSG00000131323	Q13114	EBI-357631	8	0.000151401	3.84668	0.0316006
ENSG00000131375	Q9Y6W3	EBI-1765641	1	0	5.28635	0.000137966
ENSG00000131462	P23258	EBI-302589	3	7.51182e-05	3.93304	0.0121387
ENSG00000131467	P61289	EBI-355546	28	0.00426695	3.26786	0.138672
ENSG00000131475	Q9BRG1	EBI-741945	3	3.90744e-06	4.4773	0.000847344
ENSG00000131508	P62837	EBI-347677	63	0.00309779	3.4648	0.0623393
ENSG00000131653	Q6Q0C0	EBI-307556	7	0.000182881	3.88253	0.0215048
ENSG00000131711	P46821	EBI-764611	4	0.00016864	3.92041	0.0244186
ENSG00000131779	O96011	EBI-594824	1	0	5.05344	0.000178873
ENSG00000131791	O43741	EBI-1053424	2	0	4.06084	0.0141978
ENSG00000131844	Q9HCC0-1	EBI-2211442	1	0	4.10051	0.00789134
ENSG00000131876	P09661	EBI-876439	11	0.000260899	3.56224	0.0845969
ENSG00000131931	Q9NVV9	EBI-741515	14	0.000414116	3.88189	0.00551772
ENSG00000132016	Q0VDD7	EBI-741210	11	0.000471659	3.91747	0.00535163
ENSG00000132142	Q13085	EBI-717681	10	0.00153359	3.50191	0.0390983
ENSG00000132142	Q13085-1	EBI-1497329	1	0	4.10051	0.00789134
ENSG00000132275	O43159	EBI-2008793	2	2.77695e-06	4.6273	0.0010946
ENSG00000132376	Q9BT40	EBI-749162	6	7.5133e-05	3.8824	0.00776043
ENSG00000132437	P20711	EBI-1632155	1	0	4.67398	0.000500119
ENSG00000132466	O75179	EBI-355530	1	0	4.44375	0.00595415
ENSG00000132507	P63241	EBI-373150	1	0	4.74273	0.000499014
ENSG00000132589	Q14254	EBI-348613	4	8.38037e-05	4.0875	0.00693748
ENSG00000132639	P60880	EBI-524785	5	0.000279231	4.43712	0.000636526
ENSG00000132640	Q9Y2F9	EBI-311155	1	0	5.40969	5.88723e-05
ENSG00000132646	P12004	EBI-358311	23	0.00163146	3.3398	0.161699
ENSG00000132661	Q9UKK6	EBI-301889	3	0.000518081	4.03724	0.0134088
ENSG00000132669	Q8WYP3	EBI-1641640	1	0	4.22857	0.00641854
ENSG00000132680	Q7Z7F0	EBI-751942	1	0	4.62487	0.00064391
ENSG00000132694	O15085	EBI-311099	11	0.00190493	3.53559	0.0618276
ENSG00000132703	P02743	EBI-2115799	1	0	3.79388	0.0228955
ENSG00000132718	Q9BT88	EBI-751770	1	0	5.29566	4.35838e-05
ENSG00000132821	Q96N03	EBI-948213	1	0	4.16008	0.00193993
ENSG00000132906	P55211	EBI-516799	6	0.000102825	4.20179	0.00415218
ENSG00000132912	Q9UJW0	EBI-2134033	1	0	4.71301	0.000950302
ENSG00000132964	P49336	EBI-394377	10	4.10737e-05	4.15829	0.0144149
ENSG00000133020	P13535	EBI-1053673	3	6.94523e-06	4.03992	0.0111683
ENSG00000133069	O75069	EBI-726731	2	2.44437e-06	4.59834	0.000725696
ENSG00000133101	P78396	EBI-375065	42	0.00146331	3.39401	0.136606
ENSG00000133107	Q9UBN4	EBI-929504	1	0	6.76148	1.02801e-06
ENSG00000133135	Q8TEB7	EBI-2341619	2	4.54532e-06	4.17577	0.00276581
ENSG00000133627	Q9P1U1	EBI-1047175	21	0.00123625	3.7537	0.0300031
ENSG00000133704	O15397	EBI-358808	8	0.000369113	3.84579	0.0317423
ENSG00000133773	Q9P031	EBI-1047110	16	0.00136595	3.49617	0.0638229
ENSG00000133835	P51659	EBI-358398	3	2.12441e-05	4.05013	0.0126019
ENSG00000133935	Q9UKR5	EBI-711490	52	0.00392969	3.37066	0.0599777
ENSG00000133958	Q9P2D8	EBI-1221046	1	0	4.73661	0.000352661
ENSG00000133997	O75586	EBI-394624	9	3.97247e-05	4.15842	0.0141559
ENSG00000134001	P05198	EBI-1056162	7	0.000270061	3.72079	0.0494027
ENSG00000134014	Q9H9T3	EBI-355217	2	0	4.17054	0.00718584
ENSG00000134057	P14635	EBI-495332	5	7.43112e-05	4.23865	0.00232346
ENSG00000134152	Q9H079	EBI-715394	3	1.91914e-05	4.39554	0.00103365
ENSG00000134202	P21266	EBI-350350	9	0.000257217	3.55255	0.0755294
ENSG00000134215	Q9UKW4	EBI-297568	2	5.03082e-05	3.77844	0.0231297
ENSG00000134242	Q9Y2R2	EBI-1211241	13	0.000535546	4.06033	0.00622486
ENSG00000134248	O43504	EBI-713382	10	0.000338771	3.675	0.0139465
ENSG00000134256	Q93033	EBI-720491	4	8.30153e-05	4.00753	0.00502982
ENSG00000134259	P01138	EBI-1028250	1	0	5.2875	0.000131994
ENSG00000134262	Q9Y6B7	EBI-1047606	1	0	4.94056	0.000399574
ENSG00000134283	Q8NEY8	EBI-474076	2	5.20077e-06	4.03508	0.00479306
ENSG00000134287	P61204	EBI-641535	3	7.57415e-05	4.08546	0.00616157
ENSG00000134294	Q96QD8	EBI-723083	1	0	4.89452	0.000300383
ENSG00000134318	O75116	EBI-366288	5	6.61189e-05	3.75982	0.0372675
ENSG00000134352	P40189	EBI-1030834	2	0.000255135	5.20676	5.434e-05
ENSG00000134371	Q6P1J9	EBI-930143	13	0.000792144	4.06339	0.00395701
ENSG00000134376	P82279	EBI-1048648	4	0.000106366	4.02258	0.00814294
ENSG00000134453	Q96I25	EBI-740272	1	0	4.32092	0.00114768
ENSG00000134569	O75096	EBI-310873	2	0.000255135	4.10918	0.00910031
ENSG00000134644	Q14671	EBI-948453	1	0	4.16008	0.00193993
ENSG00000134686	Q8IXK0	EBI-713786	13	0.000887095	3.78801	0.00970393
ENSG00000134690	Q53HL2	EBI-979174	6	0.000262965	5.13214	0.000152224
ENSG00000134697	Q13823	EBI-1043365	2	3.08916e-06	4.32334	0.0057927
ENSG00000134698	Q9HCK5	EBI-2269696	74	0.00485368	3.32003	0.169496
ENSG00000134748	Q8NAV1	EBI-715374	2	4.22451e-07	4.62334	0.000892355
ENSG00000134779	Q68CL5	EBI-748091	1	0	4.19184	0.00247203
ENSG00000134910	P46977	EBI-719212	3	2.10668e-05	4.44184	0.00295544
ENSG00000134970	Q86XR7	EBI-525927	5	0.000871478	3.92997	0.028543
ENSG00000135052	Q8NBJ4	EBI-712073	25	0.00265258	3.89732	0.00708138
ENSG00000135148	O14545	EBI-1396921	1	0	3.9324	0.0273458
ENSG00000135222	P05814	EBI-1642112	2	0	3.9375	0.0242693
ENSG00000135249	Q6NUQ1	EBI-726876	5	0.000121938	3.98406	0.00454516
ENSG00000135299	Q9Y2G4	EBI-1054868	1	0	4.60166	0.00170325
ENSG00000135316	O60506	EBI-1024357	14	0.000529859	3.61365	0.0716805
ENSG00000135316	O60506-1	EBI-1024377	1	0	4.58559	0.000791245
ENSG00000135334	Q53H80	EBI-742928	3	1.45635e-05	4.11441	0.00288304
ENSG00000135336	Q9UBD5	EBI-374916	11	8.59568e-05	3.88151	0.0119991
ENSG00000135341	O43318	EBI-358684	15	0.000820687	3.59082	0.0604609
ENSG00000135341	O43318-1	EBI-358696	4	1.06927e-06	3.9514	0.0251481
ENSG00000135341	O43318-2	EBI-358700	34	0.00030131	3.5074	0.185034
ENSG00000135341	O43318-3	EBI-358704	2	0	3.85179	0.039147
ENSG00000135346	P01215	EBI-718913	2	0.000110909	4.34133	0.00143477
ENSG00000135362	Q6MZQ0	EBI-1567866	4	0	4.42934	0.00207882
ENSG00000135363	P25791	EBI-739696	5	9.75027e-05	4.12832	0.00237105
ENSG00000135372	Q9H0A0	EBI-876527	3	2.21658e-05	4.19107	0.00737702
ENSG00000135373	Q9NZC4	EBI-1053347	1	0	4.58163	0.00160942
ENSG00000135404	P08962	EBI-762053	1	0	4.60663	0.000877027
ENSG00000135443	P78386	EBI-1049371	10	0.000534067	3.73138	0.0204093
ENSG00000135482	Q96K80	EBI-742550	3	0	4.03189	0.0030315
ENSG00000135535	Q04900	EBI-2115896	1	0	3.79388	0.0228955
ENSG00000135597	Q96D71	EBI-1171195	1	0	4.2713	0.00400553
ENSG00000135604	O75558	EBI-714135	9	0.000599081	3.89477	0.0109307
ENSG00000135679	Q00987	EBI-389668	38	0.00322248	3.39452	0.0560619
ENSG00000135698	Q99547	EBI-373187	23	0.00183746	3.52143	0.0215343
ENSG00000135723	Q9Y613	EBI-348433	8	0.00068611	3.71148	0.0253894
ENSG00000135821	P15104	EBI-746653	4	0.000111936	3.90357	0.022697
ENSG00000135900	Q9H9J2	EBI-713619	6	0.00031503	3.62602	0.0249612
ENSG00000135903	P23760	EBI-1167564	7	0.000222883	3.66786	0.0404749
ENSG00000135905	Q96BY6	EBI-748520	1	0	5.13061	6.28116e-05
ENSG00000135930	O60573	EBI-398610	8	0.00105875	3.61696	0.0327772
ENSG00000135932	Q9Y376	EBI-306905	10	0.000383548	3.77985	0.021652
ENSG00000135999	Q52LR7	EBI-769498	4	0	3.95485	0.0115907
ENSG00000136003	Q9H1K1	EBI-1047335	2	2.98356e-05	4.20969	0.00353325
ENSG00000136021	Q6P3W7	EBI-1046810	3	0.000255135	3.93724	0.0242876
ENSG00000136068	O75369	EBI-352089	7	7.67472e-05	3.63367	0.0407446
ENSG00000136099	O95206	EBI-947069	1	0	4.15931	0.001832
ENSG00000136197	Q9BPX7	EBI-718586	5	6.33144e-05	4.21531	0.00297179
ENSG00000136238	P63000	EBI-413628	15	0.000754021	3.72334	0.03501
ENSG00000136240	P33947	EBI-1056498	1	0	5.04974	0.00034308
ENSG00000136244	P05231	EBI-720533	4	0.000641358	4.20727	0.0019759
ENSG00000136250	P28039	EBI-1222067	1	0	4.60153	0.000935664
ENSG00000136261	Q9Y6E2	EBI-1051021	2	0	4.58495	0.00188469
ENSG00000136518	O96019	EBI-355018	37	0.00147248	3.44911	0.0555049
ENSG00000136518	O96019-2	EBI-355036	2	2.03965e-07	4.30204	0.0115135
ENSG00000136527	P62995	EBI-725485	5	0.000275311	3.83814	0.0104974
ENSG00000136531	Q99250	EBI-724872	3	2.43902e-05	4.89324	0.000165119
ENSG00000136536	Q9H992	EBI-949983	3	3.49058e-05	4.12423	0.00455033
ENSG00000136560	Q92844	EBI-356349	24	0.000738915	3.57194	0.101194
ENSG00000136560	Q92844-1	EBI-356358	2	0	4.38048	0.00788958
ENSG00000136628	P07814	EBI-355315	16	0.000511198	3.52653	0.130823
ENSG00000136653	Q8WWW0	EBI-367390	5	0.0001793	4.42615	0.000798802
ENSG00000136653	Q8WWW0-2	EBI-960502	3	2.49105e-05	4.7889	0.000384923
ENSG00000136689	P18510	EBI-1026330	1	0	4.85013	0.001099
ENSG00000136695	Q9UBH0	EBI-465156	4	0.000117172	4.2074	0.0036692
ENSG00000136709	Q9C0J8	EBI-712637	13	0.00101204	3.50574	0.0191635
ENSG00000136731	Q9NYU2	EBI-1056389	10	0.00121648	3.70306	0.055892
ENSG00000136872	P05062	EBI-1045507	5	1.2369e-05	4.54668	0.00174569
ENSG00000136930	Q99436	EBI-603319	14	0.000379596	3.67092	0.0604701
ENSG00000136931	Q13285	EBI-874629	6	0.000363657	3.67526	0.0383624
ENSG00000136937	Q09161	EBI-464743	14	0.000681299	3.73622	0.0203446
ENSG00000137040	O60518	EBI-1055771	1	0	4.40268	0.00385748
ENSG00000137074	Q7Z2E3	EBI-847814	16	0.0014166	3.69311	0.0115965
ENSG00000137077	O00585	EBI-953695	1	0	4.15931	0.001832
ENSG00000137124	P30837	EBI-1237410	1	0	4.07168	0.00944437
ENSG00000137135	Q8N4T4	EBI-745468	2	0	4.27883	0.00116017
ENSG00000137185	O15535	EBI-751531	1	0	5.19936	3.65267e-05
ENSG00000137193	P11309	EBI-696621	3	9.93528e-06	4.58061	0.000555592
ENSG00000137193	P11309-PRO	EBI-783443	1	0	4.96722	0.000166383
ENSG00000137218	O43559	EBI-725515	1	0	4.67768	0.00100621
ENSG00000137265	Q15306	EBI-751345	1	0	4.03036	0.0089801
ENSG00000137269	Q9BTT6	EBI-713489	2	1.55745e-06	4.1537	0.00288899
ENSG00000137288	Q9BRT2	EBI-1054584	2	2.88683e-06	3.76518	0.0424098
ENSG00000137440	Q14512	EBI-953742	2	0.000502896	4.15357	0.00183547
ENSG00000137462	O60603	EBI-973722	1	0	5.12781	0.000332531
ENSG00000137497	Q14980	EBI-521611	6	0.000364483	3.83431	0.0175108
ENSG00000137500	Q9GZT6	EBI-713148	24	0.000397861	3.69962	0.0194533
ENSG00000137699	Q14134	EBI-702370	13	0.000976857	3.75357	0.0104692
ENSG00000137720	Q9H5F2	EBI-718615	1	0	4.30332	0.0013863
ENSG00000137726	Q9H0Q3	EBI-713304	12	0.000783234	3.81709	0.00822639
ENSG00000137807	Q02241	EBI-306852	5	5.74738e-05	3.89298	0.0137519
ENSG00000137815	Q92541	EBI-1055239	1	0	4.10944	0.00909344
ENSG00000137843	Q9NQU5	EBI-1053685	1	0	4.20663	0.00270329
ENSG00000137944	Q6YP21	EBI-720951	1	0	5.33827	3.09459e-05
ENSG00000137947	Q00403	EBI-389564	3	9.80297e-06	4.21416	0.00341892
ENSG00000137955	P53611	EBI-536715	1	0	4.63839	0.00062729
ENSG00000137962	Q52LW3	EBI-747415	2	4.50402e-05	4.29094	0.00151659
ENSG00000137975	Q9UQC9	EBI-1222573	1	0	4.36684	0.00133204
ENSG00000138032	O75688	EBI-1047039	13	0.000447102	3.59247	0.0438404
ENSG00000138081	Q86XK2	EBI-1047804	17	0.00036414	3.76492	0.0370349
ENSG00000138107	P61163	EBI-774234	1	0	4.03699	0.0213236
ENSG00000138180	Q53EZ4	EBI-747776	2	1.04168e-05	4.3236	0.00128384
ENSG00000138190	Q8TAG9	EBI-1223394	1	0	4.36684	0.00133204
ENSG00000138279	P20073	EBI-2338704	1	0	4.54579	0.00108345
ENSG00000138297	O14925	EBI-1047996	3	5.20169e-06	4.12564	0.0106843
ENSG00000138311	Q70YC5	EBI-941182	3	3.18608e-05	4.23291	0.00227436
ENSG00000138376	Q99728	EBI-473181	24	0.000885531	3.48737	0.0252574
ENSG00000138413	O75874	EBI-715695	1	0	4.44656	0.00108578
ENSG00000138587	Q8NEH6	EBI-743811	1	0	4.19184	0.00247203
ENSG00000138594	Q9NYL9	EBI-352614	6	0.00024928	3.54209	0.0645414
ENSG00000138623	O75326	EBI-1753538	4	5.49576e-06	3.69247	0.0370714
ENSG00000138639	Q8N264	EBI-988764	2	4.53662e-06	4.05778	0.00634916
ENSG00000138663	Q9BT78	EBI-742413	7	0.000485345	3.89107	0.0131867
ENSG00000138758	Q9NVA2	EBI-957999	3	6.09981e-05	3.84758	0.0302947
ENSG00000138772	P12429	EBI-712677	5	8.15043e-05	4.0398	0.00462491
ENSG00000138798	P01133	EBI-640857	1	0	4.13508	0.00528495
ENSG00000138814	Q08209	EBI-352922	4	0.000327011	3.72666	0.0282293
ENSG00000138835	P49796	EBI-2107809	1	0	4.10944	0.00909344
ENSG00000139146	Q9NP50	EBI-741906	1	0	5.18686	3.69933e-05
ENSG00000139174	Q96MT3	EBI-2348662	1	0	4.42806	0.000709174
ENSG00000139323	Q8TC44	EBI-1176274	1	0	4.86811	0.000323545
ENSG00000139329	P51884	EBI-725780	1	0	4.83788	0.000288475
ENSG00000139343	P62306	EBI-356900	12	0.000572186	3.78367	0.0232246
ENSG00000139372	Q13569	EBI-348333	1	0	4.51722	0.00114104
ENSG00000139517	Q8N448	EBI-2340947	3	2.17298e-05	4.12844	0.00302107
ENSG00000139641	Q9BSJ8	EBI-355956	1	0	4.17474	0.0123925
ENSG00000139644	P55061	EBI-1045825	1	0	3.9324	0.0273458
ENSG00000139687	P06400	EBI-491274	16	0.00145539	3.86977	0.0114748
ENSG00000139880	Q86UP0	EBI-722026	1	0	5.02883	0.000103279
ENSG00000139910	P51513	EBI-726123	2	2.29761e-06	3.96505	0.00670532
ENSG00000140006	Q96FK6	EBI-720262	3	1.06654e-05	4.47181	0.000923773
ENSG00000140009	Q92731	EBI-78505	2	2.76457e-06	4.69247	0.000348076
ENSG00000140262	Q99081	EBI-722877	2	5.68609e-06	4.65319	0.000654104
ENSG00000140263	Q00796	EBI-750068	2	1.49338e-06	4.1227	0.0134315
ENSG00000140264	P84101	EBI-720132	8	0.000453722	3.76543	0.00817857
ENSG00000140264	Q9NX55	EBI-1048743	1	0	4.11952	0.0138402
ENSG00000140299	Q12982	EBI-752094	3	4.26899e-05	4.62156	0.000367224
ENSG00000140319	P37108	EBI-353399	15	0.00100585	3.38776	0.148835
ENSG00000140367	Q8WVN8	EBI-2130157	6	5.50202e-05	4.27283	0.00348265
ENSG00000140374	P13804	EBI-1052886	10	0.000282042	3.48444	0.124178
ENSG00000140386	Q9BY12	EBI-308519	2	8.28827e-06	4.47742	0.00134337
ENSG00000140395	Q9GZS3	EBI-358545	3	3.50106e-05	4.22296	0.00908585
ENSG00000140575	P46940	EBI-297509	13	0.000547313	3.42934	0.102317
ENSG00000140612	P67812	EBI-1042500	5	2.20798e-05	3.67181	0.0749611
ENSG00000140740	P22695	EBI-1051424	4	0.000361701	3.95702	0.0300656
ENSG00000140743	Q01850	EBI-1181367	3	0.000258122	4.78571	0.000468868
ENSG00000140807	Q969G9	EBI-1538217	4	0.000510237	4.11786	0.00750169
ENSG00000140829	Q92620	EBI-1043041	1	0	4.2102	0.00249133
ENSG00000141026	Q9NWA0	EBI-394653	66	0.00238771	3.40293	0.0903484
ENSG00000141040	Q9HBT7	EBI-727460	1	0	4.87015	0.000444507
ENSG00000141101	Q9ULX3	EBI-373285	1	0	4.74541	0.0003769
ENSG00000141200	Q8N4N8	EBI-443523	1	0	4.57653	0.00232603
ENSG00000141232	P50616	EBI-723281	23	0.00202926	3.68189	0.0223779
ENSG00000141325	Q96GE4	EBI-372775	1	0	4.78508	0.000202747
ENSG00000141367	Q00610	EBI-354967	33	0.0014168	3.28661	0.253237
ENSG00000141385	Q9Y4W6	EBI-358755	2	7.3872e-06	4.25842	0.00780649
ENSG00000141401	O14732	EBI-725233	1	0	4.94464	0.000125343
ENSG00000141447	Q9BXW6	EBI-765918	1	0	4.71786	0.000308952
ENSG00000141504	Q96F10	EBI-748746	1	0	4.32092	0.00114768
ENSG00000141522	P52565	EBI-712693	18	0.00120629	3.62934	0.0232465
ENSG00000141646	Q13485	EBI-347263	10	0.00070301	3.81607	0.007734
ENSG00000141682	Q13794	EBI-707392	5	0.000140039	4.17168	0.00178268
ENSG00000141738	Q14451	EBI-970191	2	0.000130602	4.37003	0.00173334
ENSG00000142192	P05067	EBI-77613	41	0.00598055	3.49286	0.0575114
ENSG00000142192	P05067-4	EBI-302641	5	2.40152e-05	4.53661	0.000951719
ENSG00000142192	P05067-8	EBI-302661	3	0.000263068	4.97066	0.000152928
ENSG00000142192	P05067-PRO	EBI-821758	1	0	5.49209	4.34644e-05
ENSG00000142507	P28072	EBI-359288	8	0.000221477	3.59452	0.0898631
ENSG00000142515	P07288	EBI-1220791	2	0	4.27768	0.0022677
ENSG00000142528	Q8WTR7	EBI-751409	2	0.000255135	5.03508	0.000101854
ENSG00000142534	P62280	EBI-1047710	20	0.00135095	3.29018	0.184637
ENSG00000142599	Q9P2R6	EBI-948076	19	0.000865922	3.58482	0.015803
ENSG00000142686	Q8TAB5	EBI-747505	5	3.29489e-05	4.11365	0.00459779
ENSG00000142784	Q8N5D0	EBI-311222	1	0	5.11607	0.000400775
ENSG00000142864	Q8NC51	EBI-523558	3	4.12274e-05	3.84719	0.0217987
ENSG00000142864	Q8NC51-1	EBI-523570	1	0	4.10051	0.00789134
ENSG00000142871	O00622	EBI-1237454	1	0	4.07168	0.00944437
ENSG00000143006	Q96MA1	EBI-954466	5	2.4688e-05	4.23342	0.00152016
ENSG00000143140	P36382	EBI-750433	1	0	5.19286	0.000225212
ENSG00000143155	O75663	EBI-1054735	1	0	4.45204	0.00208283
ENSG00000143179	Q9BZX2	EBI-1053938	2	3.9e-06	4.1523	0.00609528
ENSG00000143183	Q9UM00	EBI-1051217	4	3.61633e-05	3.84694	0.02734
ENSG00000143198	O14880	EBI-724754	1	0	5.01263	0.000394222
ENSG00000143228	Q9BZD4	EBI-999865	5	4.47042e-05	4.42079	0.00139852
ENSG00000143256	Q9UHV9	EBI-359873	13	0.000238234	3.47997	0.135212
ENSG00000143314	Q96A35	EBI-1045743	1	0	4.4736	0.0016604
ENSG00000143344	Q9NZL6	EBI-365926	3	4.87658e-06	4.51148	0.00168565
ENSG00000143369	Q16610	EBI-947964	2	0	4.30064	0.0012687
ENSG00000143373	Q8N1G0	EBI-1210558	1	0	4.71301	0.000401336
ENSG00000143375	Q9P2M7	EBI-79537	5	7.21428e-05	3.8838	0.0127469
ENSG00000143387	P43235	EBI-715344	1	0	4.74707	0.000262109
ENSG00000143486	P41214	EBI-1055793	1	0	4.68903	0.000341886
ENSG00000143514	Q13625	EBI-77642	12	0.00143989	3.52423	0.0183464
ENSG00000143514	Q13625-2	EBI-287091	2	2.67568e-06	4.43329	0.00264189
ENSG00000143622	Q92963	EBI-365845	8	0.000690601	3.58342	0.0290617
ENSG00000143727	P24666	EBI-717701	10	0.000417441	3.60663	0.0828611
ENSG00000143753	O15121	EBI-1052713	13	0.000363817	3.73036	0.0204248
ENSG00000143771	Q9P003	EBI-1044341	6	0.000108666	3.90344	0.0223828
ENSG00000143772	P27987	EBI-751388	1	0	4.2676	0.00381078
ENSG00000143815	Q14739	EBI-1055147	7	0.000320935	3.69235	0.0294272
ENSG00000143851	P35236	EBI-2265723	1	0	5.41849	7.70334e-05
ENSG00000143870	Q15084	EBI-1043087	8	0.000133258	3.61352	0.0830119
ENSG00000143891	Q96C23	EBI-2339935	1	0	4.87334	0.000806939
ENSG00000143995	O00470	EBI-1210694	1	0	4.59133	0.000471125
ENSG00000144021	O76071	EBI-725145	53	0.00380517	3.47385	0.0604208
ENSG00000144048	O75319	EBI-719569	1	0	4.70344	0.00120215
ENSG00000144063	Q13021	EBI-750078	1	0	5.44643	2.18313e-05
ENSG00000144182	Q9Y234	EBI-727376	1	0	5.1477	6.91674e-05
ENSG00000144476	P25106	EBI-1965291	1	0	3.79388	0.0228955
ENSG00000144597	Q96JC9	EBI-769261	6	0.000765208	3.9014	0.0198215
ENSG00000144619	Q8IWV2	EBI-2028276	2	0	4.6162	0.000772536
ENSG00000144674	Q13439	EBI-1037845	5	0.000156262	3.89656	0.0197814
ENSG00000144724	P23470	EBI-2258115	22	0.00029955	4.02679	0.00486846
ENSG00000144810	P27658	EBI-747133	5	0.000109955	3.99439	0.00341075
ENSG00000144867	Q9Y5M8	EBI-355393	21	0.000909731	3.50268	0.0797277
ENSG00000144895	Q9BY44	EBI-1776615	1	0	4.89554	0.000338392
ENSG00000144895	Q9BY44-2	EBI-1776640	1	0	4.89554	0.000338392
ENSG00000145349	Q13557	EBI-351018	4	0.000134328	3.58533	0.0507916
ENSG00000145354	Q8N5K1	EBI-1045797	2	1.94444e-06	3.85791	0.0340547
ENSG00000145386	P20248	EBI-457097	9	0.000142081	3.89898	0.00845072
ENSG00000145391	Q8WTS6	EBI-1268586	3	3.07431e-05	4.02972	0.00363364
ENSG00000145715	P20936	EBI-1026476	2	9.02664e-06	4.53597	0.00111379
ENSG00000145794	Q96KG7	EBI-308597	24	0.00290628	3.90472	0.00844211
ENSG00000145912	Q9NX24	EBI-1050064	2	1.01844e-05	3.88342	0.031378
ENSG00000145916	Q96G75	EBI-745055	1	0	4.19184	0.00247203
ENSG00000145936	Q16558	EBI-751819	1	0	4.19184	0.00247203
ENSG00000146067	Q96PV7	EBI-741770	1	0	4.57054	0.000563728
ENSG00000146376	Q8N392	EBI-372814	1	0	4.52117	0.000591775
ENSG00000146476	Q9H993	EBI-1046033	5	1.83593e-05	3.73584	0.043476
ENSG00000146648	P00533	EBI-297353	101	0.0154656	3.13533	0.192316
ENSG00000146701	P40926	EBI-721232	3	0.000514244	4.31862	0.00526694
ENSG00000147378	Q969F0	EBI-743099	5	0.000280945	3.87207	0.0102855
ENSG00000147381	P43358	EBI-743122	5	0.000387994	4.53571	0.00165977
ENSG00000147536	Q9BRT9	EBI-747500	1	0	5.99298	4.47017e-06
ENSG00000147601	P54274	EBI-710997	16	0.00121914	3.76173	0.0121737
ENSG00000147601	P54274-1	EBI-711014	3	7.25072e-06	4.56084	0.000977749
ENSG00000147601	P54274-2	EBI-711018	6	0.000402156	4.00204	0.00953474
ENSG00000147649	Q86UE4	EBI-1046588	6	0.00018803	3.88074	0.0229467
ENSG00000147650	Q9Y561	EBI-296693	6	0.000123199	4.27003	0.00143933
ENSG00000147669	P53803	EBI-395357	1	0	4.39503	0.00206855
ENSG00000147789	P17097	EBI-717643	1	0	4.68125	0.000474643
ENSG00000147854	Q96PU4	EBI-625304	2	2.47907e-05	4.26071	0.0034157
ENSG00000148143	Q96JM2-2	EBI-1210371	1	0	4.71301	0.000401336
ENSG00000148180	P06396	EBI-351506	7	0.000849722	3.53202	0.0514981
ENSG00000148180	P06396-2	EBI-1018556	1	0	4.39426	0.00154061
ENSG00000148229	Q9NRF9	EBI-744901	5	7.16383e-05	4.55204	0.000666844
ENSG00000148335	Q9BV86	EBI-373016	2	3.0584e-05	3.88571	0.0276391
ENSG00000148356	Q6UWE0	EBI-720984	24	0.00264303	3.68469	0.0227621
ENSG00000148604	P47804	EBI-745818	1	0	4.8412	0.000332693
ENSG00000148688	P78346	EBI-366553	2	0.000191579	4.06531	0.00946909
ENSG00000148690	Q70Z53	EBI-710176	10	0.00049645	4.11339	0.00697531
ENSG00000148730	Q13542	EBI-935137	1	0	4.62717	0.00120024
ENSG00000148798	Q16352	EBI-366258	2	3.58268e-06	4.07181	0.0114195
ENSG00000148943	Q9NUP9	EBI-1171517	1	0	4.2713	0.00400553
ENSG00000148965	P35542	EBI-750242	2	0.000255135	4.60128	0.000936371
ENSG00000149311	Q13315	EBI-495465	14	0.00137593	3.60204	0.0254215
ENSG00000149313	Q9NRN7	EBI-740884	4	0.000355916	3.67028	0.0449024
ENSG00000149357	Q6IAA8	EBI-715385	4	5.7183e-05	3.91046	0.00674449
ENSG00000149532	Q8N684	EBI-746909	8	0.000324462	3.72003	0.00988287
ENSG00000149554	O14757	EBI-974488	7	0.00053038	3.94681	0.0101414
ENSG00000149591	Q01995	EBI-1054248	4	1.08974e-05	4.07985	0.00427648
ENSG00000149658	Q9BYJ9	EBI-1051237	1	0	4.24311	0.0047296
ENSG00000149923	P60510	EBI-1046072	36	0.00350935	3.4523	0.075793
ENSG00000149930	Q9UL54	EBI-352832	2	0.00010626	3.78559	0.0231275
ENSG00000150687	O95084	EBI-712503	24	0.00223095	3.77003	0.0183422
ENSG00000150753	P48643	EBI-355710	23	0.00169372	3.32436	0.112346
ENSG00000150787	Q03393	EBI-712344	3	2.19819e-05	4.0773	0.00614625
ENSG00000151065	Q8IZD4	EBI-521595	8	0.000167318	3.99834	0.00969056
ENSG00000151135	Q8WUH6	EBI-1042811	1	0	4.35523	0.00657408
ENSG00000151239	Q12792	EBI-1056675	1	0	3.89656	0.0274806
ENSG00000151247	P06730	EBI-73440	18	0.00129339	3.62742	0.043676
ENSG00000151276	Q96QZ7	EBI-924464	4	4.10862e-05	4.88788	0.000173259
ENSG00000151320	Q13023	EBI-1056102	9	0.000321399	3.61837	0.0484615
ENSG00000151461	Q9HAU5	EBI-372073	19	0.00117024	3.74566	0.0137151
ENSG00000151490	Q16827	EBI-723739	20	0.000580283	3.84337	0.0122725
ENSG00000151498	Q9UKU7	EBI-2339304	1	0	4.46084	0.000955669
ENSG00000151575	Q8N6V9	EBI-746341	1	0	5.26467	4.74402e-05
ENSG00000151835	Q9NZJ4	EBI-949847	5	0.000233014	3.98138	0.00416047
ENSG00000151849	Q9HC77	EBI-946194	3	2.24408e-05	4.1801	0.0017456
ENSG00000151929	O95817	EBI-747185	4	0.000142692	4.20089	0.00142803
ENSG00000151967	Q9P0W5	EBI-1397509	1	0	5.39413	5.55685e-05
ENSG00000151967	Q9P0W5-1	EBI-1397518	3	0.000255374	5.39362	9.04327e-05
ENSG00000152137	Q9UJY1	EBI-739074	7	0.000826088	4.1639	0.00236553
ENSG00000152213	Q969Q4	EBI-751892	1	0	4.72449	0.00045623
ENSG00000152291	O43493	EBI-1752146	7	2.44108e-05	3.66237	0.0456419
ENSG00000152413	Q86YM7	EBI-746815	3	0.000510237	4.89936	0.000140136
ENSG00000152464	P78345	EBI-366493	8	0.000916502	3.65472	0.0440357
ENSG00000152582	Q9C093	EBI-1220460	2	0	4.56033	0.000852651
ENSG00000152595	Q9NQ76	EBI-1753293	8	2.79539e-05	3.64974	0.0489269
ENSG00000152689	Q8IV61	EBI-1047876	1	0	4.20663	0.00270329
ENSG00000152778	Q13325	EBI-725916	1	0	5.1648	5.37189e-05
ENSG00000152804	Q03014	EBI-747421	2	9.37221e-07	4.32474	0.00116819
ENSG00000152952	O00469	EBI-1047459	1	0	4.0537	0.00817204
ENSG00000153044	Q9H3R5	EBI-1003700	3	1.88549e-05	4.6273	0.000800962
ENSG00000153066	Q6PKC3	EBI-749812	2	1.36299e-05	4.26199	0.00150501
ENSG00000153071	P98082	EBI-1171238	5	0.000227654	3.65944	0.0387105
ENSG00000153140	O15182	EBI-712959	5	0.000203265	4.16327	0.0033206
ENSG00000153233	Q15256	EBI-2265659	2	8.61389e-07	5.12679	0.000204797
ENSG00000153310	Q9NUQ9	EBI-1055930	1	0	3.89656	0.0274806
ENSG00000153391	Q6PI98	EBI-722540	1	0	4.32092	0.00114768
ENSG00000153774	Q9UEE9	EBI-747834	1	0	4.19184	0.00247203
ENSG00000153786	Q9NXF8	EBI-347505	1	0	4.78814	0.000199618
ENSG00000153820	Q2M3C7	EBI-1803914	1	0	5.27245	0.000126601
ENSG00000153879	P53567	EBI-740209	3	2.46303e-05	4.98048	0.000121082
ENSG00000153885	Q96SI1	EBI-715783	4	0.000290423	4.51773	0.000734371
ENSG00000154001	Q16537	EBI-968374	7	0.000156488	3.92959	0.0159999
ENSG00000154102	Q96GX8	EBI-745814	2	8.27612e-06	4.23265	0.00198355
ENSG00000154162	P55289	EBI-1222081	1	0	4.60153	0.000935664
ENSG00000154447	Q7Z6J0	EBI-311339	3	1.20476e-05	4.69809	0.000647741
ENSG00000154582	Q15369	EBI-301231	18	0.00174916	3.52474	0.0848
ENSG00000154589	Q9Y6Y9	EBI-1539247	2	0	6.76964	1.56054e-06
ENSG00000154845	Q8TF05	EBI-1056262	2	2.33398e-05	4.13801	0.00414669
ENSG00000154845	Q8TF05-2	EBI-1056280	1	0	4.45204	0.00208283
ENSG00000154928	P54762	EBI-80252	2	0	3.79107	0.0235488
ENSG00000155097	P21283	EBI-988663	1	0	4.23253	0.0081246
ENSG00000155130	P29966	EBI-1047781	3	4.54005e-05	3.85663	0.0330695
ENSG00000155304	P48723	EBI-750892	2	0	4.15268	0.00196818
ENSG00000155368	P07108	EBI-724316	1	0	6.77219	2.51983e-07
ENSG00000155380	P53985	EBI-1054708	6	0.000128345	3.76747	0.0358047
ENSG00000155506	Q6PKG0	EBI-1052114	6	9.00763e-05	3.70115	0.0305876
ENSG00000155508	Q9UFF9	EBI-742299	13	0.00118516	4.00663	0.0247406
ENSG00000155659	Q9Y279-1	EBI-903144	1	0	4.97309	0.000435032
ENSG00000155659	Q9Y279-2	EBI-903148	1	0	4.97309	0.000435032
ENSG00000155849	Q92556	EBI-346417	4	2.18277e-05	4.33329	0.00248802
ENSG00000155868	O43513	EBI-394632	10	0.000434656	3.92054	0.01598
ENSG00000156136	P27707	EBI-715861	3	4.84789e-05	4.1463	0.00461762
ENSG00000156234	O43927	EBI-719170	1	0	4.20778	0.00258718
ENSG00000156261	P50990	EBI-356507	14	0.000200316	3.58316	0.0725673
ENSG00000156298	P41732	EBI-1042779	2	1.50008e-05	4.65727	0.000316242
ENSG00000156299	Q13009	EBI-1050007	6	0.00094296	3.76569	0.0135182
ENSG00000156475	Q00005	EBI-1052159	171	0.0259523	3.10077	0.28716
ENSG00000156482	P62888	EBI-353116	9	0.000263455	3.47908	0.095779
ENSG00000156531	Q8IWS0	EBI-1055194	1	0	4.38546	0.00403225
ENSG00000156795	Q96HA8	EBI-741158	18	0.000944295	3.71582	0.0121107
ENSG00000156928	Q96EH3	EBI-2339737	1	0	4.54809	0.00151642
ENSG00000156976	Q14240	EBI-73473	44	0.00453858	3.5477	0.0581956
ENSG00000157077	O95405	EBI-296817	5	0.000313728	4.47105	0.00117541
ENSG00000157110	Q93062	EBI-740322	47	0.00427975	3.53457	0.0164115
ENSG00000157110	Q93062-3	EBI-740343	1	0	5.28635	0.000137966
ENSG00000157224	P56749	EBI-723005	1	0	4.63865	0.000864099
ENSG00000157227	P50281	EBI-992788	1	0	6.75663	2.27922e-07
ENSG00000157404	P10721	EBI-1379503	2	0.000255135	4.80638	0.000417044
ENSG00000157450	Q6ZNA4	EBI-2129175	14	0.000221636	3.84375	0.0215166
ENSG00000157510	Q8TED9	EBI-1053644	2	5.5002e-05	4.48176	0.000789322
ENSG00000157514	Q99576	EBI-750174	3	0.000136953	4.14911	0.00452569
ENSG00000157540	Q13627	EBI-1053596	2	7.30886e-07	4.01097	0.00793158
ENSG00000157540	Q13627-2	EBI-1053621	1	0	4.24477	0.00328159
ENSG00000157554	P11308	EBI-79704	1	0	4.30332	0.0013863
ENSG00000157680	O75912	EBI-1765520	2	5.83122e-05	4.05344	0.0150672
ENSG00000157782	Q9NZU7	EBI-907894	1	0	5.14962	0.000283576
ENSG00000157911	O60683	EBI-594789	2	8.2279e-05	4.15753	0.00287143
ENSG00000158092	P16333	EBI-389883	162	0.00703696	3.39885	0.172742
ENSG00000158169	Q00597	EBI-81625	1	0	5.32564	8.00285e-05
ENSG00000158246	Q96A09	EBI-752030	3	1.19027e-05	4.04503	0.00281989
ENSG00000158270	Q5KU26	EBI-1104680	1	0	4.86582	0.000304089
ENSG00000158402	P30307	EBI-974439	4	0.000265763	4.49018	0.0013645
ENSG00000158417	O60841	EBI-928530	2	1.37623e-05	4.2801	0.00510097
ENSG00000158710	P37802	EBI-1056740	15	0.000307145	3.45434	0.168575
ENSG00000158716	Q9BVJ7	EBI-724940	1	0	4.81416	0.000641952
ENSG00000158769	Q9Y624	EBI-742600	1	0	4.50906	0.0017636
ENSG00000158793	Q86X76	EBI-716301	1	0	4.23393	0.00259358
ENSG00000158864	O75306	EBI-1224806	5	3.59959e-05	3.98814	0.0107956
ENSG00000158869	P30273	EBI-515289	3	5.90823e-05	5.02908	0.000190794
ENSG00000159023	P11171	EBI-1050906	100	0.00654019	3.26046	0.291771
ENSG00000159110	P48551	EBI-958408	5	8.18311e-05	4.22985	0.00271424
ENSG00000159131	P22102	EBI-356297	2	3.83901e-06	3.96633	0.0205171
ENSG00000159189	P02747	EBI-1220222	1	0	4.67487	0.00049999
ENSG00000159200	P53805-2	EBI-1541912	2	1.25707e-06	4.35676	0.00234753
ENSG00000159251	P68032	EBI-352273	4	0.000498454	3.62972	0.038231
ENSG00000159374	Q8TC57	EBI-748182	1	0	5.44643	2.08608e-05
ENSG00000159377	P28070	EBI-603350	8	0.000100935	3.49809	0.103811
ENSG00000159388	P78543	EBI-1047576	2	0	5.10574	0.000132267
ENSG00000159399	P52789	EBI-741469	2	0	4.15268	0.00196818
ENSG00000159882	Q9UIE0	EBI-1105361	1	0	4.73036	0.000186699
ENSG00000160049	O00273	EBI-727171	18	0.00221264	3.43839	0.0426759
ENSG00000160124	Q4VC31	EBI-1051617	1	0	3.89656	0.0274806
ENSG00000160131	Q3ZAQ7	EBI-1055364	4	1.38713e-05	3.66352	0.0768992
ENSG00000160182	P04155	EBI-743871	2	0	4.15268	0.00196818
ENSG00000160201	Q01081	EBI-632461	2	5.93359e-06	4.5449	0.000739302
ENSG00000160209	O00764	EBI-1053189	2	1.70204e-06	3.81161	0.0406464
ENSG00000160213	P04080	EBI-1051966	6	0.000241867	3.72526	0.0556839
ENSG00000160294	O60318	EBI-308480	6	0.00058044	4.0477	0.00600478
ENSG00000160445	Q7Z7L7	EBI-1811449	3	7.28241e-07	4.33992	0.00483384
ENSG00000160678	P23297	EBI-743686	4	6.39244e-05	4.36798	0.00120607
ENSG00000160714	Q7Z7E8	EBI-1783287	3	1.97745e-05	4.50702	0.00170235
ENSG00000160783	Q6P1K2	EBI-713832	8	0.000274499	3.88533	0.00816105
ENSG00000160791	P51681	EBI-489374	4	4.84728e-05	4.2861	0.0049567
ENSG00000160967	P39880	EBI-719064	4	1.65898e-05	4.46224	0.00109543
ENSG00000160967	Q13948	EBI-1043463	1	0	4.48431	0.00307126
ENSG00000161202	Q92997	EBI-739789	19	0.00132685	3.90166	0.00505048
ENSG00000161203	Q96CW1	EBI-297683	14	0.00129015	3.52653	0.0324694
ENSG00000161513	P22570	EBI-1751533	2	0	4.27691	0.00306446
ENSG00000161542	Q14558	EBI-724449	12	0.000669375	3.66824	0.0445162
ENSG00000161642	Q96PM9	EBI-1539778	2	0	3.85102	0.0094209
ENSG00000161647	Q13368	EBI-716157	18	0.00205153	4.06224	0.00456101
ENSG00000161920	Q9P086	EBI-394704	7	0	4.16811	0.0142681
ENSG00000161973	Q96M95	EBI-747041	1	0	4.50804	0.000794854
ENSG00000162191	Q04323	EBI-1993649	24	0.000668609	3.74872	0.0150378
ENSG00000162231	Q9UBU9	EBI-398874	6	0.000217771	3.85408	0.00847205
ENSG00000162300	O95159	EBI-718439	1	0	4.41824	0.0023917
ENSG00000162373	Q7L4P6	EBI-724373	6	0.000139582	4.02819	0.00307903
ENSG00000162374	P26378	EBI-749753	1	0	4.19184	0.00247203
ENSG00000162385	P61326	EBI-299134	14	0.000800364	3.54834	0.0405667
ENSG00000162434	P23458	EBI-1383438	1	0	4.31977	0.00465785
ENSG00000162493	Q86YL7	EBI-723160	1	0	4.99821	0.000182178
ENSG00000162613	Q96AE4	EBI-711404	6	0.000167284	3.86288	0.00900596
ENSG00000162695	Q8NEW0	EBI-1043569	1	0	4.56237	0.00160565
ENSG00000162702	Q9Y2X9	EBI-396200	2	1.0041e-05	3.94528	0.0134931
ENSG00000162714	Q96IT1	EBI-743906	2	1.63184e-05	4.6861	0.000748133
ENSG00000162836	Q9NPH0	EBI-717738	3	0.000117236	4.35089	0.002318
ENSG00000162889	P49137	EBI-993299	6	0.000247108	4.09809	0.0123472
ENSG00000162923	Q9H7D7	EBI-1046864	8	0.000289767	3.64949	0.0244591
ENSG00000162961	Q9C005	EBI-744973	4	0.000297559	4.01378	0.00939082
ENSG00000163017	P63267	EBI-297795	2	1.5797e-05	3.63622	0.0380713
ENSG00000163156	Q9BWG6	EBI-748391	2	3.82202e-06	4.10128	0.00435705
ENSG00000163159	Q15906	EBI-399189	23	0.00116475	3.55293	0.0343993
ENSG00000163214	Q6P158	EBI-1051531	2	3.08916e-06	4.32334	0.0057927
ENSG00000163348	Q9BRQ0	EBI-932471	2	0	5.06301	0.000131017
ENSG00000163399	P05023	EBI-358778	7	0.000176817	3.70638	0.0407646
ENSG00000163430	Q12841	EBI-2349801	1	0	5.29566	4.35838e-05
ENSG00000163466	O15144	EBI-352356	6	0.000306	3.54375	0.0731499
ENSG00000163510	Q9HCG8	EBI-373289	2	7.47225e-05	4.20689	0.00337836
ENSG00000163512	Q9H6S1	EBI-359973	1	0	4.42117	0.0051087
ENSG00000163531	O94856	EBI-1751948	5	1.42796e-05	3.66964	0.0406812
ENSG00000163577	Q9GZV4	EBI-748028	1	0	4.98355	0.000291921
ENSG00000163659	Q7Z3E1	EBI-373532	1	0	4.74273	0.000499014
ENSG00000163684	O95059	EBI-366542	6	0.000496138	4.54847	0.000899257
ENSG00000163728	Q96N46	EBI-749585	1	0	4.27207	0.0016622
ENSG00000163754	P46976	EBI-740533	3	0.000514126	4.58788	0.000727833
ENSG00000163781	Q92547	EBI-308302	3	3.14232e-05	4.5227	0.000735812
ENSG00000163788	Q9NRH2	EBI-1053132	1	0	4.6977	0.00126757
ENSG00000163808	Q9NS87	EBI-712159	4	0.000256267	3.90995	0.00786363
ENSG00000163812	Q9NYG2	EBI-740248	2	0.000111141	3.91824	0.00430403
ENSG00000163815	P05452	EBI-1047626	5	0.00071854	4.07105	0.00434552
ENSG00000163875	Q9HAF1	EBI-399266	7	0.000105848	3.99949	0.00660395
ENSG00000163877	Q8TAD8	EBI-749336	6	0.00010895	3.84987	0.0121306
ENSG00000163902	P04843	EBI-355963	15	0.00199664	3.38827	0.0931256
ENSG00000163909	Q9NQ87	EBI-751092	1	0	4.53431	0.000450998
ENSG00000163918	P35249	EBI-476655	5	9.81815e-06	4.17908	0.00529942
ENSG00000163935	Q9UHJ3	EBI-747398	3	4.89655e-06	4.32156	0.00289241
ENSG00000163939	Q86U86	EBI-637807	6	4.3899e-06	3.95421	0.00755435
ENSG00000163956	P30533	EBI-715927	4	7.51086e-05	4.1412	0.00324508
ENSG00000164011	Q5VV52	EBI-720883	1	0	4.67309	0.000518269
ENSG00000164022	Q12904	EBI-1045802	5	1.34672e-05	3.6648	0.0836646
ENSG00000164024	P53582	EBI-1051435	1	0	5.2861	0.000131618
ENSG00000164032	P0C0S5	EBI-1199859	1	0	5.60816	3.16969e-05
ENSG00000164062	P13798	EBI-723792	5	0.000126395	3.79388	0.0404139
ENSG00000164068	Q5XPI4	EBI-1057418	2	5.90308e-06	4.55497	0.00117776
ENSG00000164076	Q8NCB2	EBI-717364	1	0	4.78444	0.000325393
ENSG00000164080	Q9Y4B4	EBI-948156	2	1.41855e-05	4.02985	0.00277436
ENSG00000164086	Q16829	EBI-1265847	1	0	4.60727	0.00124344
ENSG00000164105	O75446	EBI-632609	1	0	5.11441	9.53919e-05
ENSG00000164109	Q13257	EBI-78203	12	0.00127001	3.61735	0.0534363
ENSG00000164162	Q9UM13	EBI-1266437	1	0	4.17372	0.00621368
ENSG00000164164	Q01804	EBI-1054396	9	0.000266901	3.90281	0.0116612
ENSG00000164167	P62312	EBI-373310	8	0.000181229	4.02054	0.00395427
ENSG00000164172	O96007	EBI-723640	2	2.22103e-06	4.80191	0.000513752
ENSG00000164330	Q9UH73	EBI-765426	1	0	4.71786	0.000308952
ENSG00000164332	Q8WVY7	EBI-750011	2	2.32287e-06	4.1074	0.00505917
ENSG00000164362	O14746	EBI-1772203	4	1.20859e-06	3.94222	0.0183065
ENSG00000164400	P04141	EBI-1809826	2	6.5102e-08	5.35855	0.000106483
ENSG00000164466	Q9H9B4	EBI-355861	8	0.000149948	3.53482	0.09555
ENSG00000164576	Q9HAJ7	EBI-2340040	1	0	4.74247	0.000466161
ENSG00000164609	O95391	EBI-750559	2	0.000255135	4.27181	0.00166346
ENSG00000164610	Q8TA86	EBI-630339	1	0	4.6787	0.000418472
ENSG00000164627	Q6ZMV9	EBI-751100	1	0	5.29566	4.35838e-05
ENSG00000164695	Q96CF2	EBI-1221015	3	3.25308e-05	4.40842	0.00107436
ENSG00000164754	O60216	EBI-80739	9	8.07801e-05	4.04974	0.00758065
ENSG00000164758	Q96HR3	EBI-394659	6	0	4.17245	0.0138498
ENSG00000164815	O43913	EBI-374928	11	2.11565e-05	3.88941	0.0179277
ENSG00000164885	Q00535	EBI-1041567	6	0.00039693	4.25115	0.00232378
ENSG00000164896	Q14296	EBI-1754067	1	0	4.3199	0.00360982
ENSG00000165023	Q96HU8	EBI-911391	1	0	4.15013	0.0103114
ENSG00000165113	Q5VSY0	EBI-743722	4	3.93785e-05	3.9977	0.00349626
ENSG00000165169	P51808	EBI-743027	3	2.15203e-05	4.71071	0.00101451
ENSG00000165383	Q8N456	EBI-751373	1	0	4.98992	0.000247227
ENSG00000165410	Q9Y281	EBI-351218	4	1.51143e-05	3.54401	0.051582
ENSG00000165496	Q96L21	EBI-358154	1	0	4.20026	0.0118012
ENSG00000165507	Q9NTK1	EBI-742731	9	0.000454081	3.81429	0.0082972
ENSG00000165527	P62330	EBI-638181	112	0.00665771	3.23278	0.295649
ENSG00000165609	Q9UKK9	EBI-721623	10	0.00094783	3.55064	0.13012
ENSG00000165704	P00492	EBI-748210	15	0.00063159	3.45906	0.166723
ENSG00000165863	Q8WW14	EBI-743587	1	0	4.89872	0.000166968
ENSG00000165886	Q9HAC8	EBI-745871	2	0	4.2898	0.00310082
ENSG00000165891	Q96AV8	EBI-1386765	1	0	4.06276	0.00821577
ENSG00000165912	Q9UKS6	EBI-77926	13	0.000246375	3.90944	0.0188727
ENSG00000165973	Q92832	EBI-947754	2	8.33224e-06	4.20918	0.00164994
ENSG00000166037	Q86XR8	EBI-308614	1	0	4.90446	0.000231994
ENSG00000166128	Q92930	EBI-1760095	1	0	3.79388	0.0228955
ENSG00000166133	Q8IZ73	EBI-1965305	1	0	3.79388	0.0228955
ENSG00000166170	Q9UL15	EBI-356517	2	4.24743e-07	3.94592	0.0235682
ENSG00000166181	Q9BZZ5	EBI-1048422	1	0	4.06964	0.0131658
ENSG00000166197	Q14978	EBI-396155	6	0.000203735	3.65574	0.038555
ENSG00000166226	P78371	EBI-357407	14	0.00018955	3.62474	0.0626012
ENSG00000166228	P61457	EBI-740475	9	0.000187083	3.89349	0.0138741
ENSG00000166261	O95125	EBI-751960	1	0	6.03482	2.799e-06
ENSG00000166263	Q6ZWJ1	EBI-947833	1	0	4.36862	0.000834427
ENSG00000166266	Q93034	EBI-1057139	6	0.000101565	3.83253	0.0211337
ENSG00000166289	Q96S99	EBI-745767	2	8.45537e-06	4.6426	0.000468648
ENSG00000166333	Q13418	EBI-747644	61	0.00437598	3.39298	0.0782355
ENSG00000166387	Q8ND30	EBI-744056	3	6.85949e-05	4.08469	0.00487627
ENSG00000166394	Q6BCY4	EBI-744761	2	1.54632e-05	4.31059	0.00141986
ENSG00000166426	P29762	EBI-725950	1	0	5.06199	0.000125339
ENSG00000166471	Q5BJD5	EBI-1055840	1	0	4.40523	0.00407223
ENSG00000166579	Q9GZM8	EBI-928842	23	0.00304342	3.73061	0.00679386
ENSG00000166681	Q00994	EBI-741753	3	6.22184e-05	4.13202	0.00260873
ENSG00000166689	Q6IQ23	EBI-2125301	4	9.08852e-06	4.41862	0.00192767
ENSG00000166710	P61769	EBI-714718	10	0.00141719	3.64949	0.0283236
ENSG00000166716	Q92610	EBI-1210420	1	0	4.71301	0.000401336
ENSG00000166747	O43747	EBI-447609	1	0	4.88023	0.000305344
ENSG00000166780	Q96MC5	EBI-718468	1	0	5.10179	9.55073e-05
ENSG00000166788	Q96ER3	EBI-721193	2	2.09374e-05	4.26378	0.00356093
ENSG00000166794	P23284	EBI-359252	11	0.000819071	3.41964	0.13343
ENSG00000166848	Q9NYB0	EBI-750109	10	0.000674794	3.97309	0.00778384
ENSG00000166855	O76031	EBI-1052667	4	1.71017e-05	4.1111	0.011602
ENSG00000166863	Q9UHF0	EBI-717325	6	2.96695e-05	4.03967	0.00401163
ENSG00000166866	Q9UBC5	EBI-353290	4	0.000117343	3.61901	0.0408391
ENSG00000166913	P31946	EBI-359815	96	0.0087126	3.24503	0.119415
ENSG00000166923	O60565	EBI-944395	1	0	4.23686	0.0030245
ENSG00000166927	Q9GZW8	EBI-721391	2	0.000255135	4.98648	0.00016297
ENSG00000166946	O95273	EBI-748961	5	0.000405856	4.55625	0.000808531
ENSG00000166971	Q9H8T0	EBI-711399	26	0.00202222	3.62959	0.0227773
ENSG00000166974	Q15555	EBI-739717	4	0.00010099	4.16378	0.00396593
ENSG00000166986	P56192	EBI-355848	20	0.0011839	3.35064	0.168912
ENSG00000167034	Q99801	EBI-1385894	1	0	4.46492	0.00237072
ENSG00000167085	P35232	EBI-354213	7	9.49509e-05	3.82398	0.023564
ENSG00000167088	P62314	EBI-372177	12	0.000403129	3.73265	0.0382235
ENSG00000167173	Q6ZRI6	EBI-724520	1	0	4.36441	0.00147148
ENSG00000167258	Q9NYV4	EBI-1055431	4	4.74748e-05	4.60663	0.00147737
ENSG00000167272	Q969H6	EBI-366525	4	4.31422e-07	5.3074	9.84303e-05
ENSG00000167325	P23921	EBI-717006	9	0.000168267	3.53827	0.109496
ENSG00000167371	Q7Z6L0	EBI-722696	1	0	5.43686	1.74921e-05
ENSG00000167526	P26373	EBI-356849	10	0.000227158	3.55446	0.0808588
ENSG00000167565	Q9UJW9	EBI-748621	3	9.72883e-05	4.32781	0.00117572
ENSG00000167588	P21695	EBI-713346	1	0	4.34184	0.00143165
ENSG00000167615	Q96PV6	EBI-739546	5	4.23833e-05	4.13712	0.00190206
ENSG00000167656	Q14210	EBI-1965225	1	0	3.79388	0.0228955
ENSG00000167768	P04264	EBI-298429	12	0.000790156	3.67334	0.0225378
ENSG00000167770	Q96FW1	EBI-1058491	13	0.000463678	3.54426	0.115263
ENSG00000167815	P32119	EBI-1266300	2	2.37376e-07	4.16224	0.00797155
ENSG00000167840	Q9UNY5	EBI-749023	2	9.53661e-05	4.3264	0.00136857
ENSG00000167842	Q9H081	EBI-1001205	1	0	5.28635	6.64807e-05
ENSG00000167965	Q9BVC4	EBI-1387471	9	6.44719e-05	3.9898	0.00981571
ENSG00000167978	Q9UQ35	EBI-1050142	7	0.000140666	3.66314	0.0377125
ENSG00000168002	P62487	EBI-347928	6	0.000113305	4.17168	0.0131646
ENSG00000168036	P35222	EBI-491549	33	0.00289906	3.63367	0.0239508
ENSG00000168036	P35222-1	EBI-491563	1	0	4.23533	0.00456203
ENSG00000168066	Q15637	EBI-744603	7	0.000162043	4.05485	0.00311475
ENSG00000168092	P68402	EBI-713724	19	0.00174413	3.48202	0.0912862
ENSG00000168209	Q9NX09	EBI-715104	2	3.95605e-06	4.22972	0.00288518
ENSG00000168274	P04908	EBI-358971	2	1.32953e-06	4.16135	0.0121977
ENSG00000168283	P35226	EBI-2341576	1	0	4.19018	0.00269255
ENSG00000168395	Q8WYH8	EBI-488533	9	0.000286337	3.7523	0.0108274
ENSG00000168411	Q6PCD5	EBI-2129159	8	9.64542e-06	4.09783	0.0142757
ENSG00000168487	P13497	EBI-489827	4	0.00010852	4.1273	0.00268523
ENSG00000168490	Q92561	EBI-716478	21	0.00242025	3.59783	0.0195614
ENSG00000168497	O95810	EBI-742141	2	1.69293e-06	4.41365	0.00108008
ENSG00000168610	P40763	EBI-518675	11	0.000572866	3.75599	0.0129044
ENSG00000168685	P16871	EBI-80490	1	0	5.7889	1.73696e-05
ENSG00000168754	Q8IXR5	EBI-719437	2	2.88638e-05	4.62334	0.000680854
ENSG00000168765	Q03013	EBI-713363	9	0.000270565	3.74452	0.0111478
ENSG00000168795	O15062	EBI-722671	2	1.52027e-05	4.23673	0.00191477
ENSG00000168802	Q8NDH8	EBI-751187	1	0	5.34375	7.65707e-05
ENSG00000168955	Q53R12	EBI-1805798	1	0	4.65038	0.000513608
ENSG00000169019	Q9NX08	EBI-725694	5	3.23042e-05	4.17168	0.0118355
ENSG00000169045	P31943	EBI-351590	16	0.00159356	3.29413	0.143829
ENSG00000169047	P35568	EBI-517592	3	0.000259882	4.34554	0.00190891
ENSG00000169067	Q562R1	EBI-1773495	2	0	3.9375	0.0242693
ENSG00000169087	Q96EW2	EBI-720457	1	0	4.34184	0.00143165
ENSG00000169180	Q96QU8	EBI-1022896	3	2.59384e-05	4.34949	0.00303139
ENSG00000169297	P51843	EBI-946109	1	0	5.47666	5.13544e-05
ENSG00000169372	P78560	EBI-520375	6	0.000137594	3.80906	0.00763927
ENSG00000169508	P32249	EBI-715171	1	0	5.64923	1.56443e-05
ENSG00000169509	Q9UGL9	EBI-713677	9	0.000158679	3.63074	0.0172852
ENSG00000169554	O60315	EBI-717614	1	0	4.38763	0.00147856
ENSG00000169592	Q8NBZ0	EBI-769401	11	8.64863e-07	3.85191	0.023421
ENSG00000169612	Q9BTL3	EBI-744023	4	1.03054e-05	4.19477	0.00176286
ENSG00000169714	P62633	EBI-1047529	43	0.00231259	3.48457	0.111761
ENSG00000169738	Q7Z4W1	EBI-1044712	2	7.66477e-06	3.81276	0.0320754
ENSG00000169740	P17041	EBI-1965483	1	0	3.79388	0.0228955
ENSG00000169756	P48059	EBI-306928	6	0.000158851	4.08801	0.00404645
ENSG00000169813	P52597	EBI-352986	8	0.000526521	3.39987	0.0662814
ENSG00000169855	Q9Y6N7	EBI-399762	2	8.33938e-06	4.22679	0.00771018
ENSG00000169905	Q8NFQ8	EBI-524567	2	1.00401e-05	4.26161	0.00428253
ENSG00000170027	P61981	EBI-359832	180	0.0281709	3.07487	0.16921
ENSG00000170035	Q969T4	EBI-348496	41	0.00336964	3.55472	0.0256901
ENSG00000170037	Q8N137	EBI-947360	1	0	4.69286	0.000318679
ENSG00000170142	P51965	EBI-348546	41	0.00146111	3.54082	0.0510433
ENSG00000170264	Q3B820	EBI-719941	1	0	5.34987	0.000127655
ENSG00000170345	P01100	EBI-852851	1	0	5.59324	2.04477e-05
ENSG00000170348	P49755	EBI-998422	9	0.000951396	3.675	0.0597095
ENSG00000170370	Q04743	EBI-399831	1	0	4.62717	0.00120024
ENSG00000170412	Q9NQ84	EBI-348052	3	6.75813e-05	4.76378	0.000268276
ENSG00000170471	Q86X10	EBI-1755842	1	0	4.51084	0.00328497
ENSG00000170540	Q15041	EBI-714543	4	4.43688e-05	4.21467	0.00245992
ENSG00000170542	P50453	EBI-711626	24	0.000461975	3.48992	0.0307646
ENSG00000170633	Q969K3	EBI-2340642	2	3.94245e-05	4.76926	0.000451694
ENSG00000170689	P17482	EBI-745290	4	0.000114573	4.01084	0.0031042
ENSG00000170776	Q12802	EBI-1373806	4	3.95057e-05	3.98176	0.00844502
ENSG00000170820	P23945	EBI-848239	2	0.000145197	4.20612	0.00270642
ENSG00000170860	P62310	EBI-348239	15	0.00114197	3.78533	0.00737783
ENSG00000170881	Q8WU17	EBI-1551681	2	3.90132e-05	4.01582	0.015327
ENSG00000171109	Q8IWA4	EBI-1048197	2	1.18045e-05	4.22015	0.00527323
ENSG00000171222	P57086	EBI-745846	6	0.000457396	4.27054	0.00121578
ENSG00000171223	P17275	EBI-748062	3	9.41585e-05	4.71926	0.000354153
ENSG00000171241	Q8NEM2	EBI-744700	2	0.000255135	4.07436	0.0046535
ENSG00000171311	Q9Y3B2	EBI-371892	7	9.57889e-05	4.36033	0.00165035
ENSG00000171346	P19012	EBI-739566	50	0.00365396	3.54133	0.0250905
ENSG00000171444	P23508	EBI-307531	235	0.0259221	2.97628	0.670472
ENSG00000171462	Q6UY11	EBI-742008	3	0	4.31339	0.00167224
ENSG00000171492	Q7L1W4	EBI-861997	1	0	4.6986	0.000745681
ENSG00000171560	P02671	EBI-348571	8	0.000751966	3.90651	0.00626
ENSG00000171566	O43660	EBI-1051504	4	9.28639e-06	4.25906	0.00291105
ENSG00000171720	O15379	EBI-607682	11	0.000274851	4.07003	0.00423338
ENSG00000171791	P10415	EBI-77694	25	0.00205171	3.81735	0.00873637
ENSG00000171862	P60484	EBI-696162	9	0.000855297	3.72959	0.0128671
ENSG00000171867	P04156	EBI-977302	5	0.000356671	3.90893	0.00748941
ENSG00000171951	P13521	EBI-947132	2	0.000137405	4.02296	0.00472362
ENSG00000171960	O43447	EBI-1055615	1	0	4.28342	0.00685737
ENSG00000171988	Q15652	EBI-1224969	1	0	4.67398	0.000500119
ENSG00000171992	Q8N3V7	EBI-352936	1	0	3.79388	0.0228955
ENSG00000172053	P47897	EBI-347462	6	0.000559083	3.7037	0.0437454
ENSG00000172057	Q8N138	EBI-721750	1	0	4.04043	0.0036413
ENSG00000172059	O14901	EBI-948266	1	0	4.16008	0.00193993
ENSG00000172071	Q9NZJ5	EBI-766076	3	0.000134338	4.02844	0.00913582
ENSG00000172073	Q96LM6	EBI-743976	3	4.07106e-05	4.2236	0.00144977
ENSG00000172164	Q13884	EBI-295843	3	2.57858e-05	4.69809	0.000572235
ENSG00000172172	Q9BYD1	EBI-1054936	1	0	3.9324	0.0273458
ENSG00000172331	P07738	EBI-2115835	2	2.46304e-05	3.7787	0.0233063
ENSG00000172361	Q96M91	EBI-742422	2	1.27495e-05	4.24847	0.00182917
ENSG00000172380	Q9UBI6	EBI-358636	2	6.05248e-06	4.22347	0.010137
ENSG00000172466	P17028	EBI-707773	21	0.00215373	3.41607	0.0330397
ENSG00000172500	O43427	EBI-724809	10	0.00118622	3.94082	0.0145403
ENSG00000172594	Q92484	EBI-1220096	1	0	4.67487	0.00049999
ENSG00000172638	O95967	EBI-743414	32	0.00233249	3.57526	0.0153277
ENSG00000172660	Q92804	EBI-2255091	1	0	4.33316	0.00504381
ENSG00000172809	P63173	EBI-359141	10	0.000223297	3.58367	0.0892508
ENSG00000172932	Q6ZTN6	EBI-947028	1	0	4.15931	0.001832
ENSG00000172936	Q99836	EBI-447677	11	0.000516028	4.12806	0.0121006
ENSG00000173141	Q9BQC6	EBI-1055359	1	0	4.2602	0.00801805
ENSG00000173208	Q9UBJ2	EBI-80944	1	0	5.05344	0.000178873
ENSG00000173230	Q14789	EBI-709973	9	0.000851368	3.91505	0.00863182
ENSG00000173267	O76070	EBI-1053810	12	0.000471231	3.77972	0.0172352
ENSG00000173273	O95271	EBI-1105254	3	1.76253e-05	4.23393	0.00229941
ENSG00000173276	Q9ULJ3	EBI-1774011	1	0	4.10051	0.00789134
ENSG00000173327	Q16584	EBI-49961	2	2.61617e-06	4.70332	0.000759622
ENSG00000173334	Q96RU8	EBI-492555	3	1.07463e-05	4.46416	0.00169012
ENSG00000173366	Q6IBS0	EBI-722204	16	0.000705354	3.82092	0.02128
ENSG00000173366	Q9NR96	EBI-1762509	1	0	4.3986	0.00474706
ENSG00000173372	P02745	EBI-1220209	1	0	4.67487	0.00049999
ENSG00000173465	O60232	EBI-741415	25	0.00166221	3.45026	0.0541959
ENSG00000173486	P26885	EBI-719873	4	0.000245578	3.99974	0.00321227
ENSG00000173575	O14647	EBI-1210503	1	0	4.71301	0.000401336
ENSG00000173581	Q9BWC9	EBI-711501	11	0.000155664	3.63916	0.0162413
ENSG00000173692	Q99460	EBI-357874	17	0.000304501	3.47691	0.147061
ENSG00000173726	Q15388	EBI-711636	9	0.000573689	3.88316	0.00592433
ENSG00000173744	P52594	EBI-996560	2	7.47999e-06	4.56467	0.00128916
ENSG00000173812	P41567	EBI-726200	2	1.16484e-05	4.24158	0.00821683
ENSG00000173838	Q8NA82	EBI-2341554	1	0	4.83903	0.000397767
ENSG00000173914	Q9BQ04	EBI-715531	3	5.02926e-05	4.19005	0.0052469
ENSG00000173933	Q96PK6	EBI-954272	1	0	4.7611	0.000298921
ENSG00000174233	O43306	EBI-948884	1	0	4.16008	0.00193993
ENSG00000174446	O75971	EBI-749483	4	0.000252943	4.53074	0.00084868
ENSG00000174469	Q9UHC6	EBI-310892	3	8.54594e-05	5.29324	4.85325e-05
ENSG00000174516	Q8N2H9-1	EBI-448466	5	0.000380201	3.84337	0.0409021
ENSG00000174516	Q8N2H9-2	EBI-448472	5	0.000135133	3.82347	0.0421367
ENSG00000174917	Q5XKP0	EBI-1053887	6	0.000229957	3.75497	0.0272244
ENSG00000174963	Q8N9L1	EBI-719441	1	0	5.50255	5.53384e-05
ENSG00000174989	Q8N3Y1	EBI-914770	2	0	4.0361	0.00999629
ENSG00000175029	P56545	EBI-741533	7	0.000303463	4.26327	0.0015083
ENSG00000175137	Q7L8J4	EBI-747389	3	0.000102604	3.94847	0.00826824
ENSG00000175213	Q9H9D4	EBI-347633	26	0.00239335	3.64605	0.0143839
ENSG00000175264	O43916	EBI-748017	1	0	4.7412	0.00044408
ENSG00000175387	Q15796	EBI-1040141	4	8.6665e-05	4.13393	0.0027159
ENSG00000175575	Q9BRP4	EBI-1056358	19	0.000619729	3.86008	0.0478792
ENSG00000175756	Q9NWT8	EBI-448665	1	0	4.95574	0.000550922
ENSG00000175792	Q9Y265	EBI-353675	67	0.00894618	3.06301	0.298966
ENSG00000175895	Q9H8W4	EBI-742388	26	0.00226378	3.67258	0.0128112
ENSG00000175906	P49703	EBI-711726	14	0.000697976	3.68061	0.0200842
ENSG00000176095	Q92551	EBI-751911	1	0	5.39554	4.9997e-05
ENSG00000176102	Q12996	EBI-1056775	3	1.65175e-05	3.70727	0.0445933
ENSG00000176383	Q9C0J1	EBI-725136	1	0	4.89707	0.0001946
ENSG00000176406	Q9UQ26	EBI-1756749	3	5.49576e-06	3.73788	0.0318134
ENSG00000176476	Q96ES7	EBI-743117	3	8.86313e-05	4.35982	0.00116837
ENSG00000176533	O60262	EBI-717760	2	8.26488e-06	4.94936	0.000189039
ENSG00000176788	P80723	EBI-358583	1	0	4.31531	0.00853773
ENSG00000177156	P37837	EBI-1056712	9	0.000478748	3.50753	0.105547
ENSG00000177425	Q96IZ0	EBI-595869	5	0.000141525	3.71212	0.0269507
ENSG00000177455	P15391	EBI-79902	1	0	5.52283	4.63355e-05
ENSG00000177519	Q9NS64	EBI-1052363	6	0.000353811	4.12296	0.00601717
ENSG00000177602	Q8TF76	EBI-1237328	1	0	4.07168	0.00944437
ENSG00000177613	Q9H0L4	EBI-747012	2	0	4.15268	0.00196818
ENSG00000177700	P62875	EBI-359527	6	0.000239596	3.86798	0.0200175
ENSG00000177733	Q13151	EBI-724092	4	5.19854e-05	3.75064	0.0280673
ENSG00000177791	Q9NP98	EBI-744402	4	1.28214e-05	4.07309	0.00364529
ENSG00000177885	P62993	EBI-401755	475	0.109535	2.79413	0.833151
ENSG00000177963	Q9NPQ8	EBI-717509	6	0.000398758	3.95625	0.00360778
ENSG00000177971	Q9NV31	EBI-747481	2	7.08546e-06	5.21531	4.11567e-05
ENSG00000178053	P58340	EBI-721328	2	2.43145e-05	4.45969	0.000570355
ENSG00000178057	Q9BU61	EBI-2114801	1	0	5.08023	0.000131219
ENSG00000178096	Q9Y3E2	EBI-1049556	1	0	4.64082	0.000808207
ENSG00000178104	Q5VU43	EBI-1105124	3	0.000291426	4.1611	0.00768854
ENSG00000178307	P17152	EBI-723946	4	7.98667e-05	4.27653	0.00322051
ENSG00000178372	Q9NZT1	EBI-1051681	4	8.2436e-05	3.97462	0.00692445
ENSG00000178395	Q8N715	EBI-740814	9	0.000302051	3.83457	0.00683776
ENSG00000178538	P35219	EBI-718700	1	0	5.20064	6.9529e-05
ENSG00000178585	Q9NSA3	EBI-747082	15	0.000875927	3.80765	0.0183117
ENSG00000178718	Q9BUL9	EBI-366570	5	2.94962e-05	5.06518	0.000152644
ENSG00000178896	Q9NPD3	EBI-371823	20	0.00247028	3.69885	0.0271348
ENSG00000178913	Q15545	EBI-1560194	2	0	4.57092	0.000619723
ENSG00000178921	O15067	EBI-1052653	13	0.000155624	3.50395	0.143648
ENSG00000178966	Q9H9A7	EBI-621339	4	8.23669e-05	4.36122	0.00138129
ENSG00000178974	Q9NWN3	EBI-719816	1	0	4.74069	0.000551916
ENSG00000178982	Q9UBQ5	EBI-354344	10	0.000148809	3.54082	0.097873
ENSG00000178988	Q96HT8	EBI-748896	2	1.03155e-06	4.79324	0.000392494
ENSG00000179010	Q9Y605	EBI-995714	6	0.00029777	4.15714	0.00388334
ENSG00000179091	P08574	EBI-1224514	9	0.00092163	4.54872	0.00185011
ENSG00000179761	Q9P0Z9	EBI-725582	1	0	5.16301	6.89177e-05
ENSG00000179772	O43638	EBI-741338	1	0	4.53431	0.000450998
ENSG00000179841	P24588	EBI-703640	1	0	5.36276	0.000120629
ENSG00000179933	Q9NWQ9	EBI-725606	1	0	5.57296	3.21335e-05
ENSG00000180138	Q8N752	EBI-1383554	1	0	3.96913	0.0151758
ENSG00000180185	Q6P587	EBI-597013	2	1.55103e-05	4.28776	0.00324469
ENSG00000180219	Q8NEG0	EBI-752049	1	0	4.70804	0.00172827
ENSG00000180228	O75569	EBI-713955	7	6.08952e-05	3.80102	0.0137477
ENSG00000180332	Q8WVF5	EBI-741463	1	0	4.40357	0.00115559
ENSG00000180530	P48552	EBI-746484	6	0.000183054	3.86594	0.0116702
ENSG00000180573	Q93077	EBI-725259	1	0	5.15906	7.74553e-05
ENSG00000180817	Q15181	EBI-712298	6	0.000315763	3.74809	0.0120973
ENSG00000180879	P51571	EBI-1054539	21	0.0018983	3.43074	0.100534
ENSG00000180957	P48739	EBI-1047143	2	2.88683e-06	3.76518	0.0424098
ENSG00000181467	P61225	EBI-750871	2	5.09987e-06	4.36594	0.00261552
ENSG00000181690	Q6DJT9	EBI-1220878	1	0	4.36684	0.00133204
ENSG00000181788	O43255	EBI-948141	1	0	4.36862	0.000834427
ENSG00000181852	Q9H4P4	EBI-2130266	2	5.76064e-06	4.41837	0.00140863
ENSG00000181856	P14672	EBI-367146	1	0	4.47168	0.000649095
ENSG00000181929	P54619	EBI-1181439	1	0	4.76352	0.00103197
ENSG00000182132	Q9NZI2	EBI-2120635	2	0	8.01658	5.29555e-09
ENSG00000182149	P53990	EBI-945994	2	1.17892e-05	4.07372	0.00305053
ENSG00000182175	Q96B86	EBI-722102	2	1.1966e-05	4.61097	0.000464807
ENSG00000182179	P41226	EBI-751921	1	0	5.49235	5.36673e-05
ENSG00000182197	Q16394	EBI-1046007	3	8.42245e-05	4.63584	0.00123385
ENSG00000182199	P34897	EBI-352908	11	0.000386128	3.46594	0.115923
ENSG00000182247	Q96LR5	EBI-2129763	34	0.000477676	3.82411	0.0189053
ENSG00000182307	Q9H7E9	EBI-715389	4	0.000181434	4.1889	0.00186668
ENSG00000182362	P58557	EBI-2114647	2	7.84309e-06	4.54515	0.000757152
ENSG00000182389	O00305	EBI-714838	3	6.04951e-05	4.16237	0.00273469
ENSG00000182389	O00305-2	EBI-714855	3	0.000267058	5.18941	6.58388e-05
ENSG00000182551	Q9BV57	EBI-992807	3	0.000510237	5.75689	8.29394e-06
ENSG00000182712	P56277	EBI-746397	1	0	4.19184	0.00247203
ENSG00000182795	Q9BW04	EBI-2320464	1	0	5.89911	3.85103e-06
ENSG00000182923	Q96MT8	EBI-741977	14	0.00103996	3.74235	0.0117154
ENSG00000182944	Q01844	EBI-739737	113	0.0248787	3.19209	0.0899556
ENSG00000182973	Q9H9A5	EBI-1054261	4	1.49592e-05	4.56709	0.00137143
ENSG00000183048	Q9UBX3	EBI-750394	7	0.000648448	3.68533	0.0294185
ENSG00000183093	P52815	EBI-358272	4	0.000276576	3.72015	0.0458606
ENSG00000183161	Q9NPI8	EBI-81589	5	6.16756e-05	4.29196	0.00218091
ENSG00000183207	Q9Y230	EBI-352939	71	0.0096864	3.05395	0.297375
ENSG00000183283	Q15038	EBI-724310	37	0.00331829	3.4477	0.0233097
ENSG00000183386	Q13643	EBI-741101	11	0.0001463	3.99796	0.00436409
ENSG00000183496	Q6ZN04	EBI-722315	2	7.36552e-06	4.39668	0.00342129
ENSG00000183570	P57721	EBI-954627	8	0.000229684	3.65829	0.0389505
ENSG00000183580	Q9UJT9	EBI-914660	1	0	4.74069	0.000551916
ENSG00000183785	Q9NY65	EBI-356246	2	3.64013e-06	3.86492	0.0275683
ENSG00000183814	Q5TKA1	EBI-1389424	13	0.00025069	4.00038	0.0115979
ENSG00000183833	Q7Z4T9	EBI-2119657	1	0	4.48571	0.00126031
ENSG00000183833	Q7Z4T9-4	EBI-2119735	2	0	4.48559	0.00129592
ENSG00000184060	Q9NPF8	EBI-718895	1	0	4.20778	0.00258718
ENSG00000184270	Q8IUE6	EBI-1642157	3	3.64568e-05	3.92474	0.0252433
ENSG00000184281	Q9Y5U2	EBI-717229	2	1.93089e-06	4.24349	0.00398913
ENSG00000184349	P52803	EBI-1753674	1	0	4.25485	0.00525797
ENSG00000184524	Q8N111	EBI-946825	1	0	4.15931	0.001832
ENSG00000184613	Q99435	EBI-946274	2	8.33224e-06	4.20918	0.00164994
ENSG00000184678	Q16778	EBI-1056125	3	2.21529e-05	4.47487	0.000960135
ENSG00000184702	Q99719	EBI-373345	5	7.92306e-05	4.14668	0.00478034
ENSG00000184787	P60604	EBI-1051028	6	0.000371951	4.61301	0.000973053
ENSG00000184840	Q9BVK6	EBI-1056827	1	0	3.89656	0.0274806
ENSG00000184897	Q92522	EBI-876335	3	4.92322e-06	3.89758	0.02664
ENSG00000185019	O94941	EBI-751901	12	0.000129426	4.11709	0.0173894
ENSG00000185043	Q99828	EBI-372594	1	0	4.66964	0.000753835
ENSG00000185088	Q71UM5	EBI-355126	6	3.42134e-05	3.71173	0.0580266
ENSG00000185104	Q9UNN5	EBI-718246	20	0.000412286	3.90804	0.011209
ENSG00000185236	Q15907	EBI-722234	3	2.73134e-05	4.20536	0.00836887
ENSG00000185272	P57052	EBI-741332	2	1.10989e-05	4.10702	0.00487064
ENSG00000185345	O60260	EBI-716346	8	0.000295147	4.02015	0.0054783
ENSG00000185359	O14964	EBI-740220	23	0.00213326	3.58406	0.0135547
ENSG00000185361	Q8WVP5	EBI-752102	1	0	4.9014	0.00013879
ENSG00000185436	Q8IU57	EBI-373215	1	0	4.77334	0.000435085
ENSG00000185482	Q96MF2	EBI-745680	2	0.000255135	4.52003	0.000522026
ENSG00000185608	Q9NQ50	EBI-1053902	1	0	4.03699	0.0213236
ENSG00000185658	Q9NSI6	EBI-1996384	1	0	4.53469	0.00115339
ENSG00000185686	P78395	EBI-348325	2	2.82883e-06	5.26875	0.000104192
ENSG00000185721	Q9Y295	EBI-719554	6	0.000328871	3.76429	0.0486583
ENSG00000185811	Q13422	EBI-745305	2	1.26483e-05	4.05663	0.00358483
ENSG00000185880	Q86WT6	EBI-749955	1	0	5.53546	4.56114e-05
ENSG00000186073	Q9Y2V0	EBI-1047601	1	0	4.57538	0.000711997
ENSG00000186184	Q9Y2S0	EBI-359498	4	0.000228779	3.6398	0.0323613
ENSG00000186222	Q9NUP1	EBI-465852	3	0	4.60638	0.000352375
ENSG00000186298	P36873	EBI-356283	6	0.000149864	3.85204	0.0353055
ENSG00000186298	P36873-1	EBI-356289	16	0.000858772	3.66926	0.0175473
ENSG00000186395	P13645	EBI-465144	10	0.000812159	3.64324	0.0334613
ENSG00000186448	O14709	EBI-1105341	2	0	4.23316	0.00225055
ENSG00000186471	Q86UN6	EBI-2119626	1	0	4.48571	0.00126031
ENSG00000186566	Q9UKJ3	EBI-948259	2	5.54431e-05	3.96594	0.00443127
ENSG00000186591	P62256	EBI-2129909	37	0.00196375	3.83929	0.0144745
ENSG00000186660	P26441	EBI-1050897	6	0.000222435	3.88967	0.0195788
ENSG00000186660	Q96JP5	EBI-1052613	1	0	4.2102	0.00249133
ENSG00000186908	Q8IUH5	EBI-524753	3	0.000124831	4.4875	0.000597578
ENSG00000187323	P43146	EBI-1222919	2	0.000255135	4.36658	0.00133305
ENSG00000187446	Q99653	EBI-722721	3	5.69446e-05	4.27691	0.00645877
ENSG00000187555	Q93009	EBI-302474	36	0.00537574	3.38533	0.0413382
ENSG00000187608	P05161	EBI-746466	3	0.000260275	4.4926	0.00195292
ENSG00000187699	Q9BSF0	EBI-744298	1	0	5.03202	0.000136306
ENSG00000187742	Q96T21	EBI-954116	1	0	5.60842	1.0383e-05
ENSG00000187778	Q96EZ8	EBI-348259	40	0.00445882	3.42258	0.0423752
ENSG00000187796	Q9H257	EBI-751319	2	0	4.12615	0.00237483
ENSG00000187838	Q9NRY6	EBI-750734	3	3.4633e-05	4.12972	0.00235133
ENSG00000188021	Q9UHD9	EBI-947187	1	0	4.15931	0.001832
ENSG00000188229	P68371	EBI-351356	6	0.000125202	3.53393	0.0604619
ENSG00000188257	P14555	EBI-726473	1	0	4.43941	0.00124059
ENSG00000188690	P10746	EBI-947201	1	0	4.15931	0.001832
ENSG00000188786	Q14872	EBI-747024	1	0	4.74707	0.000256804
ENSG00000189067	Q99732	EBI-725647	2	1.49184e-06	4.68597	0.000759634
ENSG00000189114	Q6QNY0	EBI-465930	6	6.43548e-06	4.3787	0.0010055
ENSG00000189266	Q9NPJ4	EBI-726549	1	0	4.26901	0.00153766
ENSG00000189367	Q6ZU52	EBI-739493	19	0.00277259	3.43686	0.0259322
ENSG00000196154	P26447	EBI-717058	3	4.62503e-05	4.14209	0.0022243
ENSG00000196226	P33778	EBI-357986	2	3.1774e-07	4.18291	0.0178633
ENSG00000196284	O75486	EBI-896640	3	6.14295e-06	4.35867	0.0014346
ENSG00000196331	P23527	EBI-1642161	2	0	3.9375	0.0242693
ENSG00000196345	Q9P0L1	EBI-743851	3	6.48537e-05	5.23597	6.40952e-05
ENSG00000196372	Q8WXK3	EBI-707573	5	0.000219723	4.10242	0.00260008
ENSG00000196455	Q99570	EBI-1046979	2	7.30886e-07	4.01097	0.00793158
ENSG00000196470	Q8IUQ4	EBI-747107	10	0.000208281	3.93941	0.0154407
ENSG00000196497	Q8TEX9	EBI-395967	14	0.000720951	3.62194	0.042306
ENSG00000196549	P08473	EBI-353759	69	0.00861643	3.3889	0.0909374
ENSG00000196655	Q9Y296	EBI-722888	2	6.56454e-06	4.65446	0.000592402
ENSG00000196683	Q9P0U1	EBI-1180558	2	0	5.0361	0.00060348
ENSG00000196712	P21359	EBI-1172917	1	0	6.18801	6.72117e-06
ENSG00000196730	P53355	EBI-358616	3	7.92051e-05	4.11071	0.00988624
ENSG00000196812	Q9H4T2	EBI-723596	2	1.00803e-05	5.14311	4.5368e-05
ENSG00000196954	P49662	EBI-1057327	37	0.00132506	3.6352	0.0587451
ENSG00000197019	Q9UHV2	EBI-748601	2	2.08143e-06	4.99222	0.000100038
ENSG00000197063	O15525	EBI-713514	5	0.000266717	3.90281	0.00828485
ENSG00000197111	Q15366	EBI-945799	2	0	4.15663	0.00493017
ENSG00000197121	Q75T13	EBI-1055128	2	4.63939e-05	4.32832	0.00470528
ENSG00000197153	P68431	EBI-79722	20	0.00178089	3.53878	0.0403041
ENSG00000197157	Q7KZF4	EBI-1044112	2	2.04674e-06	3.79821	0.0488042
ENSG00000197170	O00232	EBI-359733	9	7.42207e-05	3.65	0.0850195
ENSG00000197275	Q9Y620	EBI-740830	12	0.000569219	3.80778	0.0123812
ENSG00000197299	P54132	EBI-621372	9	0.000231333	4.19923	0.00238042
ENSG00000197498	Q9H7B2	EBI-1051960	1	0	4.55663	0.00108662
ENSG00000197548	O95352	EBI-987834	3	1.65699e-05	4.30344	0.00423109
ENSG00000197555	O43166	EBI-310678	1	0	7.17105	1.13334e-07
ENSG00000197601	Q8WVX9	EBI-1045879	3	1.93158e-05	4.20038	0.00651513
ENSG00000197713	Q96AT9	EBI-372480	1	0	4.66964	0.000753835
ENSG00000197746	P07602	EBI-716699	6	0.000674823	4.05395	0.00564043
ENSG00000197858	O43292	EBI-720225	4	5.82144e-05	4.06237	0.00641588
ENSG00000197860	Q96EQ0	EBI-744081	2	2.45507e-06	4.57168	0.000473056
ENSG00000197935	Q5JNZ3	EBI-1965761	1	0	3.79388	0.0228955
ENSG00000197956	P06703	EBI-352877	2	8.35646e-05	3.79298	0.0229719
ENSG00000197959	Q9UQ16	EBI-1111783	3	1.92474e-05	4.15191	0.00952542
ENSG00000198001	Q9NWZ3	EBI-448378	6	2.68417e-05	4.48023	0.00331049
ENSG00000198060	Q9NX47	EBI-2341610	5	3.65264e-05	3.98635	0.00694082
ENSG00000198104	Q8NHC8	EBI-1220804	1	0	4.36684	0.00133204
ENSG00000198189	Q8NBQ5	EBI-1052304	3	5.20169e-06	4.12564	0.0106843
ENSG00000198211	Q13509	EBI-350989	4	4.69478e-05	3.58878	0.0534497
ENSG00000198258	Q9BZL1	EBI-607755	2	0.000255135	5.10625	9.25788e-05
ENSG00000198300	Q9GZU2	EBI-1015078	2	9.99927e-05	4.12487	0.00246804
ENSG00000198400	P04629	EBI-1028226	9	0.000384175	4.28776	0.00480318
ENSG00000198467	P07951	EBI-352633	3	1.79092e-05	3.6148	0.0493385
ENSG00000198563	Q13838	EBI-348622	16	0.00154565	3.51747	0.0415218
ENSG00000198646	Q14686	EBI-78670	11	0.000587462	3.89005	0.00992106
ENSG00000198681	P43355	EBI-740978	4	0.000433768	4.89145	0.00051653
ENSG00000198728	Q86U70	EBI-677177	6	0.000460567	4.0375	0.00264306
ENSG00000198740	Q9Y2D9	EBI-1190229	3	3.38459e-06	4.63839	0.000313253
ENSG00000198752	Q9Y5S2	EBI-1043430	8	0.000159887	3.89005	0.0155347
ENSG00000198815	Q9UPW0	EBI-523002	1	0	5.11607	0.000400775
ENSG00000198833	Q9Y385	EBI-988826	3	1.32481e-05	4.35268	0.00172036
ENSG00000198835	Q5T442	EBI-1220754	1	0	4.36684	0.00133204
ENSG00000198885	Q6GPH6	EBI-953819	1	0	4.15931	0.001832
ENSG00000198890	Q96LA8	EBI-912440	3	9.20972e-06	5.16071	0.000104769
ENSG00000198912	Q8IYL3	EBI-715898	4	8.42521e-05	3.92717	0.00600623
ENSG00000198961	O43164	EBI-1996038	4	8.69014e-07	4.44694	0.00264067
ENSG00000203942	Q5T681	EBI-744052	4	5.17792e-05	4.08214	0.00347275
ENSG00000204599	Q9H633	EBI-366586	1	0	6.33622	1.62712e-06
ENSG00000204599	Q9HCM9	EBI-739510	21	0.00173002	3.55077	0.0594548
ENSG00000204619	O60927	EBI-1048104	1	0	4.50446	0.00144517
ENSG00000204628	P63244	EBI-296739	15	0.00149233	3.51722	0.0338577
ENSG00000204843	Q14203	EBI-724352	15	0.0010587	3.62347	0.0412613
ENSG00000205155	Q9NZ42	EBI-998468	2	0	4.67462	0.00169225
ENSG00000205531	Q99733	EBI-2255116	1	0	4.33316	0.00504381
ENSG00000205629	Q9UIC8	EBI-747632	1	0	4.40357	0.00115559
ENSG00000205649	P15516	EBI-738783	1	0	5.2852	9.13862e-05
ENSG00000206053	Q9H910	EBI-723928	3	0.000493375	4.22908	0.00260725
ENSG00000211460	Q15631	EBI-1044160	9	4.43522e-05	3.55166	0.138469
ENSG00000213015	Q9UK33	EBI-746277	2	9.9903e-07	4.46429	0.0011351
ENSG00000213066	O95684	EBI-1266334	1	0	4.49681	0.00175786
ENSG00000213231	O95988	EBI-727338	1	0	5.34528	0.000116259
ENSG00000213246	P63272	EBI-727250	2	3.72578e-06	4.68457	0.000525654
ENSG00000213281	P01111	EBI-721993	5	0.000320712	3.92895	0.00642745
ENSG00000213390	Q14CB8	EBI-954525	1	0	4.7611	0.000357824
ENSG00000213402	Q14761	EBI-722217	1	0	4.04043	0.0036413
ENSG00000213463	P57105	EBI-1049004	1	0	4.36977	0.00677926
ENSG00000213523	Q9HD15	EBI-727136	1	0	4.76008	0.000255254
ENSG00000213585	P21796	EBI-354158	27	0.00118451	3.3639	0.163687
ENSG00000213588	Q96C00	EBI-395708	2	0	4.20166	0.00695847
ENSG00000213614	P06865	EBI-723519	4	0.000166418	4.0514	0.0130579
ENSG00000213619	O75489	EBI-1224896	8	0.000386973	3.98265	0.0110917
ENSG00000213639	P62140	EBI-352350	19	0.00205009	3.50472	0.0525888
ENSG00000213699	Q8N357	EBI-713484	14	0.00153836	3.98699	0.00592589
ENSG00000213923	P49674	EBI-749343	6	0.00013069	3.79605	0.0238621
ENSG00000213930	P07902	EBI-750827	1	0	4.72449	0.00045623
ENSG00000213983	O75843	EBI-373637	3	2.67713e-05	4.34566	0.00114253
ENSG00000214021	P59998	EBI-351872	7	0.000478333	3.63878	0.0387438
ENSG00000214114	Q99417	EBI-716185	21	0.0033211	3.48597	0.0458619
ENSG00000216937	Q96M83	EBI-742872	2	5.81305e-05	4.06862	0.00413243
ENSG00000221829	O15287	EBI-81610	10	0.000461956	4.07985	0.00351976
ENSG00000221978	Q96S94	EBI-1045974	1	0	4.2102	0.00249133
